# Supplementary material for: Polypolish: Short-read polishing of long-read bacterial genome assemblies
Source: PLoS Comput Biol. 2022 Jan 24;18(1):e1009802. doi: 10.1371/journal.pcbi.1009802 (PMC8812927; doi:10.1371/journal.pcbi.1009802)
Supplement: S1 Table — (XLSX) [file pcbi.1009802.s015.xlsx]

## Sheet: Sheet1
Chromosome accession	Species	Genome name	Chromosome size	Repeat size	Unicycler contigs
NC_000117.1	Chlamydia trachomatis	Chlamydia trachomatis D/UW-3/CX	1042519	12284	6
NC_000853.1	Thermotoga maritima	Thermotoga maritima MSB8	1860725	35172	89
NC_000907.1	Haemophilus influenzae	Haemophilus influenzae Rd KW20	1830138	82307	132
NC_000912.1	Mycoplasma pneumoniae	Mycoplasma pneumoniae M129	816394	92643	322
NC_000913.3	Escherichia coli	Escherichia coli str. K-12 substr. MG1655	4641652	170683	308
NC_000915.1	Helicobacter pylori	Helicobacter pylori 26695	1667867	97322	147
NC_000918.1	Aquifex aeolicus	Aquifex aeolicus VF5	1551335	32287	32
NC_000922.1	Chlamydia pneumoniae	Chlamydia pneumoniae CWL029	1230230	15782	16
NC_000962.3	Mycobacterium tuberculosis	Mycobacterium tuberculosis H37Rv	4411532	157761	280
NC_000963.1	Rickettsia prowazekii	Rickettsia prowazekii str. Madrid E	1111523	5638	11
NC_000964.3	Bacillus subtilis	Bacillus subtilis subsp. subtilis str. 168	4215606	95936	158
NC_001318.1	Borreliella burgdorferi	Borreliella burgdorferi B31	910724	8680	11
NC_002163.1	Campylobacter jejuni	Campylobacter jejuni subsp. jejuni NCTC 11168 = ATCC 700819	1641481	52171	76
NC_002516.2	Pseudomonas aeruginosa	Pseudomonas aeruginosa PAO1	6264404	173342	222
NC_002528.1	Buchnera aphidicola	Buchnera aphidicola str. APS (Acyrthosiphon pisum)	640681	0	1
NC_002662.1	Lactococcus lactis	Lactococcus lactis subsp. lactis Il1403	2365589	150658	237
NC_002677.1	Mycobacterium leprae	Mycobacterium leprae TN	3268203	122831	240
NC_002695.2	Escherichia coli	Escherichia coli O157:H7 str. Sakai	5498578	538283	964
NC_002696.2	Caulobacter vibrioides	Caulobacter vibrioides CB15	4016947	115762	184
NC_002737.2	Streptococcus pyogenes	Streptococcus pyogenes M1 GAS	1852433	79379	89
NC_002929.2	Bordetella pertussis	Bordetella pertussis Tohama I	4086189	367723	513
NC_002932.3	Chlorobaculum tepidum	Chlorobaculum tepidum TLS	2154946	58761	111
NC_002937.3	Desulfovibrio vulgaris	Desulfovibrio vulgaris str. Hildenborough	3570858	125543	179
NC_002939.5	Geobacter sulfurreducens	Geobacter sulfurreducens PCA	3814128	88567	102
NC_002942.5	Legionella pneumophila	Legionella pneumophila subsp. pneumophila str. Philadelphia 1	3397754	73072	93
NC_002946.2	Neisseria gonorrhoeae	Neisseria gonorrhoeae FA 1090	2153922	229966	599
NC_002947.4	Pseudomonas putida	Pseudomonas putida KT2440	6181873	251456	455
NC_002967.9	Treponema denticola	Treponema denticola ATCC 35405	2843201	131706	216
NC_002971.4	Coxiella burnetii	Coxiella burnetii RSA 493	1995488	77171	129
NC_003030.1	Clostridium acetobutylicum	Clostridium acetobutylicum ATCC 824	3940880	132380	194
NC_003047.1	Sinorhizobium meliloti	Sinorhizobium meliloti 1021	3654135	137634	234
NC_003098.1	Streptococcus pneumoniae	Streptococcus pneumoniae R6	2038615	149590	436
NC_003143.1	Yersinia pestis	Yersinia pestis CO92	4653728	350977	537
NC_003197.2	Salmonella enterica	Salmonella enterica subsp. enterica serovar Typhimurium str. LT2	4857450	166114	297
NC_003210.1	Listeria monocytogenes	Listeria monocytogenes EGD-e	2944528	54643	65
NC_003450.3	Corynebacterium glutamicum	Corynebacterium glutamicum ATCC 13032	3309401	119176	158
NC_003454.1	Fusobacterium nucleatum	Fusobacterium nucleatum subsp. nucleatum ATCC 25586	2174500	113418	148
NC_003888.3	Streptomyces coelicolor	Streptomyces coelicolor A3(2)	8667507	296583	405
NC_003902.1	Xanthomonas campestris	Xanthomonas campestris pv. campestris str. ATCC 33913	5076188	218843	376
NC_003997.3	Bacillus anthracis	Bacillus anthracis str. Ames	5227293	128759	199
NC_004113.1	Thermosynechococcus elongatus	Thermosynechococcus elongatus BP-1	2593857	161005	477
NC_004116.1	Streptococcus agalactiae	Streptococcus agalactiae 2603V/R	2160267	93277	95
NC_004307.2	Bifidobacterium longum	Bifidobacterium longum NCC2705	2256640	75847	73
NC_004337.2	Shigella flexneri	Shigella flexneri 2a str. 301	4607202	534163	761
NC_004347.2	Shewanella oneidensis	Shewanella oneidensis MR-1	4969811	378944	765
NC_004350.2	Streptococcus mutans	Streptococcus mutans UA159	2032925	74645	84
NC_004461.1	Staphylococcus epidermidis	Staphylococcus epidermidis ATCC 12228	2499279	113335	241
NC_004463.1	Bradyrhizobium diazoefficiens	Bradyrhizobium diazoefficiens USDA 110	9105828	354341	437
NC_004567.2	Lactobacillus plantarum	Lactobacillus plantarum WCFS1	3308273	118323	205
NC_004578.1	Pseudomonas syringae group genomosp. 3	Pseudomonas syringae pv. tomato str. DC3000	6397126	420555	509
NC_004663.1	Bacteroides thetaiotaomicron	Bacteroides thetaiotaomicron VPI-5482	6260361	213573	307
NC_004668.1	Enterococcus faecalis	Enterococcus faecalis V583	3218031	131260	196
NC_004722.1	Bacillus cereus	Bacillus cereus ATCC 14579	5411809	199648	300
NC_005027.1	Rhodopirellula baltica	Rhodopirellula baltica SH 1	7145576	235457	401
NC_005042.1	Prochlorococcus marinus	Prochlorococcus marinus subsp. marinus str. CCMP1375	1751080	7714	31
NC_005125.1	Gloeobacter violaceus	Gloeobacter violaceus PCC 7421	4659019	151199	288
NC_005945.1	Bacillus anthracis	Bacillus anthracis str. Sterne	5228663	130103	212
NC_006055.1	Mesoplasma florum	Mesoplasma florum L1	793224	19703	34
NC_006347.1	Bacteroides fragilis	Bacteroides fragilis YCH46	5277274	148009	233
NC_006461.1	Thermus thermophilus	Thermus thermophilus HB8	1849742	33611	47
NC_006570.2	Francisella tularensis	Francisella tularensis subsp. tularensis SCHU S4	1892775	151164	102
NC_006814.3	Lactobacillus acidophilus	Lactobacillus acidophilus NCFM	1993560	58921	111
NC_007005.1	Pseudomonas syringae	Pseudomonas syringae pv. syringae B728a	6093698	259835	632
NC_007606.1	Shigella dysenteriae	Shigella dysenteriae Sd197	4369232	711760	1200
NC_007643.1	Rhodospirillum rubrum	Rhodospirillum rubrum ATCC 11170	4352825	96661	121
NC_007644.1	Moorella thermoacetica	Moorella thermoacetica ATCC 39073	2628784	62629	85
NC_007677.1	Salinibacter ruber	Salinibacter ruber DSM 13855	3551823	64257	109
NC_007795.1	Staphylococcus aureus	Staphylococcus aureus subsp. aureus NCTC 8325	2821361	126758	306
NC_007929.1	Lactobacillus salivarius	Lactobacillus salivarius UCC118	1827111	112606	159
NC_008526.1	Lactobacillus paracasei	Lactobacillus paracasei ATCC 334	2895264	206163	297
NC_008570.1	Aeromonas hydrophila	Aeromonas hydrophila subsp. hydrophila ATCC 7966	4744448	121177	212
NC_008596.1	Mycolicibacterium smegmatis	Mycolicibacterium smegmatis MC2 155	6988209	314726	184
NC_008800.1	Yersinia enterocolitica	Yersinia enterocolitica subsp. enterocolitica 8081	4615899	208124	422
NC_009009.1	Streptococcus sanguinis	Streptococcus sanguinis SK36	2388435	77139	85
NC_009089.1	Clostridioides difficile	Clostridioides difficile 630	4290252	283171	375
NC_009495.1	Clostridium botulinum	Clostridium botulinum A str. ATCC 3502	3886916	161121	235
NC_009613.3	Flavobacterium psychrophilum	Flavobacterium psychrophilum JIP02/86	2860382	190497	465
NC_009636.1	Sinorhizobium medicae	Sinorhizobium medicae WSM419	3781904	65726	78
NC_010175.1	Chloroflexus aurantiacus	Chloroflexus aurantiacus J-10-fl	5258541	345038	1013
NC_010397.1	Mycobacteroides abscessus	Mycobacteroides abscessus ATCC 19977	5067172	50246	122
NC_011661.1	Dictyoglomus turgidum	Dictyoglomus turgidum DSM 6724	1855560	39922	79
NC_011750.1	Escherichia coli	Escherichia coli IAI39	5132068	370808	475
NC_011751.1	Escherichia coli	Escherichia coli UMN026	5202090	240565	476
NC_012587.1	Sinorhizobium fredii	Sinorhizobium fredii NGR234	3925702	132821	152
NC_012926.1	Streptococcus suis	Streptococcus suis BM407	2146229	184991	290
NC_013172.1	Brachybacterium faecium	Brachybacterium faecium DSM 4810	3614992	49508	64
NC_013522.1	Thermanaerovibrio acidaminovorans	Thermanaerovibrio acidaminovorans DSM 6589	1848474	44445	51
NC_013853.1	Streptococcus mitis	Streptococcus mitis B6	2146611	186154	262
NC_014121.1	Enterobacter cloacae	Enterobacter cloacae subsp. cloacae ATCC 13047	5314581	218425	283
NC_014318.1	Amycolatopsis mediterranei	Amycolatopsis mediterranei U32	10236715	222472	277
NC_014638.1	Bifidobacterium bifidum	Bifidobacterium bifidum PRL2010	2214656	38080	59
NC_014644.1	Gardnerella vaginalis	Gardnerella vaginalis ATCC 14019	1667350	52508	116
NC_014923.1	Mesorhizobium ciceri	Mesorhizobium ciceri biovar biserrulae WSM1271	6264489	79611	113
NC_015663.1	Klebsiella aerogenes	Klebsiella aerogenes KCTC 2190	5280350	166140	341
NC_016603.1	Acinetobacter pittii	Acinetobacter pittii PHEA-2	3862530	79618	213
NC_016845.1	Klebsiella pneumoniae	Klebsiella pneumoniae subsp. pneumoniae HS11286	5333942	150414	258
NC_017384.1	Ketogulonicigenium vulgare	Ketogulonicigenium vulgare WSH-001	2766400	46799	39
NC_017634.1	Escherichia coli	Escherichia coli O83:H1 str. NRG 857C	4747819	105509	195
NC_017960.1	Enterococcus faecium	Enterococcus faecium DO	2698137	184675	251
NC_018828.1	Bordetella parapertussis	Bordetella parapertussis Bpp5	4887379	149805	189
