# Supplementary material for: Polypolish: Short-read polishing of long-read bacterial genome assemblies
Source: PLoS Comput Biol. 2022 Jan 24;18(1):e1009802. doi: 10.1371/journal.pcbi.1009802 (PMC8812927; doi:10.1371/journal.pcbi.1009802)
Supplement: S2 Table — (TSV) [file pcbi.1009802.s016.tsv]

genome	test_name	ref_filename	assembly_filename	ref_length	assembly_length	overall_errors	overall_identity	overall_qscore	substitutions	insertions	deletions	repeat_errors	repeat_identity	repeat_qscore	non_repeat_errors	non_repeat_identity	non_repeat_qscore	repeat_percentage	repeat_error_balance	homopolymer_errors	non_homopolymer_errors	lowest_100_bp_identity	lowest_1000_bp_identity	prodigal_count	total_prodigal_length	mean_prodigal_length	total_mapq	total_alignment_score	ale_score	ale_place_avg	ale_insert_avg	ale_kmer_avg	ale_depth_score_avg
NC_000117.1	reference	reference_genomes/NC_000117.1.fasta	reference_genomes/NC_000117.1.fasta	1042519	1042519	0	100.000000000%	inf	0	0	0	0	100.000000000%	inf	0	100.000000000%	inf	1.18%		0	0	100%	100.0%	897	312998	348.939	41309961	102391257	-835904.229320	-2.062414	-0.285052	-0.112394	0.093067
NC_000853.1	reference	reference_genomes/NC_000853.1.fasta	reference_genomes/NC_000853.1.fasta	1860725	1860725	0	100.000000000%	inf	0	0	0	0	100.000000000%	inf	0	100.000000000%	inf	1.89%		0	0	100%	100.0%	1866	591901	317.203	74255419	182753135	-1511818.598036	-2.017836	-0.284026	-0.132838	0.087634
NC_000907.1	reference	reference_genomes/NC_000907.1.fasta	reference_genomes/NC_000907.1.fasta	1830138	1830138	0	100.000000000%	inf	0	0	0	0	100.000000000%	inf	0	100.000000000%	inf	4.50%		0	0	100%	100.0%	1749	535446	306.144	71424654	179746177	-1578714.390498	-2.043526	-0.284495	-0.179109	0.092494
NC_000912.1	reference	reference_genomes/NC_000912.1.fasta	reference_genomes/NC_000912.1.fasta	816394	816394	0	100.000000000%	inf	0	0	0	0	100.000000000%	inf	0	100.000000000%	inf	11.35%		0	0	100%	100.0%	1402	213948	152.602	32501207	80181301	-700260.776211	-2.079067	-0.287896	-0.156013	0.087248
NC_000913.3	reference	reference_genomes/NC_000913.3.fasta	reference_genomes/NC_000913.3.fasta	4641652	4641652	0	100.000000000%	inf	0	0	0	0	100.000000000%	inf	0	100.000000000%	inf	3.68%		0	0	100%	100.0%	4319	1357057	314.206	182846670	455884506	-3434324.711265	-2.024066	-0.281599	-0.059815	0.088476
NC_000915.1	reference	reference_genomes/NC_000915.1.fasta	reference_genomes/NC_000915.1.fasta	1667867	1667867	0	100.000000000%	inf	0	0	0	0	100.000000000%	inf	0	100.000000000%	inf	5.84%		0	0	100%	100.0%	1579	504904	319.762	64699433	163806451	-1564390.818294	-2.057358	-0.285102	-0.248540	0.091434
NC_000918.1	reference	reference_genomes/NC_000918.1.fasta	reference_genomes/NC_000918.1.fasta	1551335	1551335	0	100.000000000%	inf	0	0	0	0	100.000000000%	inf	0	100.000000000%	inf	2.08%		0	0	100%	100.0%	1707	496136	290.648	61518769	152362717	-1295621.161968	-2.051833	-0.285761	-0.147624	0.091701
NC_000922.1	reference	reference_genomes/NC_000922.1.fasta	reference_genomes/NC_000922.1.fasta	1230230	1230230	0	100.000000000%	inf	0	0	0	0	100.000000000%	inf	0	100.000000000%	inf	1.28%		0	0	100%	100.0%	1063	367342	345.571	49004603	120823220	-990097.810384	-2.052402	-0.284379	-0.116757	0.090873
NC_000962.3	reference	reference_genomes/NC_000962.3.fasta	reference_genomes/NC_000962.3.fasta	4411532	4411532	0	100.000000000%	inf	0	0	0	0	100.000000000%	inf	0	100.000000000%	inf	3.58%		0	0	100%	100.0%	4085	1333018	326.320	174347800	433285072	-3934079.886539	-2.020218	-0.281718	-0.215269	0.090808
NC_000963.1	reference	reference_genomes/NC_000963.1.fasta	reference_genomes/NC_000963.1.fasta	1111523	1111523	0	100.000000000%	inf	0	0	0	0	100.000000000%	inf	0	100.000000000%	inf	0.51%		0	0	100%	100.0%	897	285538	318.326	44428619	109165297	-1126068.201942	-2.079024	-0.285306	-0.317599	0.092616
NC_000964.3	reference	reference_genomes/NC_000964.3.fasta	reference_genomes/NC_000964.3.fasta	4215606	4215606	0	100.000000000%	inf	0	0	0	0	100.000000000%	inf	0	100.000000000%	inf	2.28%		0	0	100%	100.0%	4226	1237056	292.725	166874600	414046815	-3318400.613515	-2.016904	-0.281837	-0.111542	0.090617
NC_001318.1	reference	reference_genomes/NC_001318.1.fasta	reference_genomes/NC_001318.1.fasta	910724	910724	0	100.000000000%	inf	0	0	0	0	100.000000000%	inf	0	100.000000000%	inf	0.95%		0	0	100%	100.0%	825	282825	342.818	36195066	89447158	-976547.394609	-2.087819	-0.286507	-0.379822	0.098974
NC_002163.1	reference	reference_genomes/NC_002163.1.fasta	reference_genomes/NC_002163.1.fasta	1641481	1641481	0	100.000000000%	inf	0	0	0	0	100.000000000%	inf	0	100.000000000%	inf	3.18%		0	0	100%	100.0%	1658	513935	309.973	64460612	161221187	-1733505.769598	-2.037681	-0.281740	-0.370168	0.087246
NC_002516.2	reference	reference_genomes/NC_002516.2.fasta	reference_genomes/NC_002516.2.fasta	6264404	6264404	0	100.000000000%	inf	0	0	0	0	100.000000000%	inf	0	100.000000000%	inf	2.77%		0	0	100%	100.0%	5681	1874507	329.961	248353147	615257084	-5731473.840496	-2.020685	-0.281267	-0.240954	0.093342
NC_002528.1	reference	reference_genomes/NC_002528.1.fasta	reference_genomes/NC_002528.1.fasta	640681	640681	0	100.000000000%	inf	0	0	0	0			0	100.000000000%	inf	0.00%		0	0	100%	100.0%	583	187413	321.463	25630080	62922739	-742581.112122	-2.099012	-0.288693	-0.455654	0.092502
NC_002662.1	reference	reference_genomes/NC_002662.1.fasta	reference_genomes/NC_002662.1.fasta	2365589	2365589	0	100.000000000%	inf	0	0	0	0	100.000000000%	inf	0	100.000000000%	inf	6.37%		0	0	100%	100.0%	2383	681120	285.825	91725232	232334307	-2150626.610739	-2.032679	-0.283139	-0.226366	0.089171
NC_002677.1	reference	reference_genomes/NC_002677.1.fasta	reference_genomes/NC_002677.1.fasta	3268203	3268203	0	100.000000000%	inf	0	0	0	0	100.000000000%	inf	0	100.000000000%	inf	3.76%		0	0	100%	100.0%	3999	751268	187.864	128070823	320985614	-2498778.696406	-2.028087	-0.282644	-0.083102	0.088772
NC_002695.2	reference	reference_genomes/NC_002695.2.fasta	reference_genomes/NC_002695.2.fasta	5498578	5498578	0	100.000000000%	inf	0	0	0	0	100.000000000%	inf	0	100.000000000%	inf	9.79%		0	0	100%	100.0%	5299	1608221	303.495	210293475	540043015	-4043841.219232	-2.021729	-0.281680	-0.057553	0.089920
NC_002696.2	reference	reference_genomes/NC_002696.2.fasta	reference_genomes/NC_002696.2.fasta	4016947	4016947	0	100.000000000%	inf	0	0	0	0	100.000000000%	inf	0	100.000000000%	inf	2.88%		0	0	100%	100.0%	3704	1193469	322.211	159148350	394513723	-3782711.374924	-2.027164	-0.281737	-0.259859	0.087803
NC_002737.2	reference	reference_genomes/NC_002737.2.fasta	reference_genomes/NC_002737.2.fasta	1852433	1852433	0	100.000000000%	inf	0	0	0	0	100.000000000%	inf	0	100.000000000%	inf	4.29%		0	0	100%	100.0%	1776	529495	298.139	72374771	181933985	-1521723.995038	-2.033795	-0.283432	-0.139667	0.090630
NC_002929.2	reference	reference_genomes/NC_002929.2.fasta	reference_genomes/NC_002929.2.fasta	4086189	4086189	0	100.000000000%	inf	0	0	0	0	100.000000000%	inf	0	100.000000000%	inf	9.00%		0	0	100%	100.0%	3888	1231832	316.829	154150818	401328639	-4048563.441304	-2.022690	-0.281862	-0.308017	0.085421
NC_002932.3	reference	reference_genomes/NC_002932.3.fasta	reference_genomes/NC_002932.3.fasta	2154946	2154946	0	100.000000000%	inf	0	0	0	0	100.000000000%	inf	0	100.000000000%	inf	2.73%		0	0	100%	100.0%	2009	627589	312.389	85350935	211648759	-1677355.092501	-2.025837	-0.283663	-0.095164	0.086623
NC_002937.3	reference	reference_genomes/NC_002937.3.fasta	reference_genomes/NC_002937.3.fasta	3570858	3570858	0	100.000000000%	inf	0	0	0	0	100.000000000%	inf	0	100.000000000%	inf	3.52%		0	0	100%	100.0%	3153	1024299	324.865	141370710	350712276	-2901916.306062	-2.027242	-0.282234	-0.133319	0.090477
NC_002939.5	reference	reference_genomes/NC_002939.5.fasta	reference_genomes/NC_002939.5.fasta	3814128	3814128	0	100.000000000%	inf	0	0	0	0	100.000000000%	inf	0	100.000000000%	inf	2.32%		0	0	100%	100.0%	3417	1155408	338.135	150718598	374608470	-3040477.561797	-2.024102	-0.282225	-0.117473	0.089101
NC_002942.5	reference	reference_genomes/NC_002942.5.fasta	reference_genomes/NC_002942.5.fasta	3397754	3397754	0	100.000000000%	inf	0	0	0	0	100.000000000%	inf	0	100.000000000%	inf	2.15%		0	0	100%	100.0%	3024	1003308	331.782	134574669	333704557	-2834872.658502	-2.023879	-0.282561	-0.158224	0.092720
NC_002946.2	reference	reference_genomes/NC_002946.2.fasta	reference_genomes/NC_002946.2.fasta	2153922	2153922	0	100.000000000%	inf	0	0	0	0	100.000000000%	inf	0	100.000000000%	inf	10.68%		0	0	100%	100.0%	2142	598200	279.272	82319322	211554326	-1743499.351791	-2.039694	-0.283417	-0.125007	0.089919
NC_002947.4	reference	reference_genomes/NC_002947.4.fasta	reference_genomes/NC_002947.4.fasta	6181873	6181873	0	100.000000000%	inf	0	0	0	0	100.000000000%	inf	0	100.000000000%	inf	4.07%		0	0	100%	100.0%	5584	1827912	327.348	242964208	607150116	-5110946.611061	-2.022961	-0.281568	-0.149676	0.091097
NC_002967.9	reference	reference_genomes/NC_002967.9.fasta	reference_genomes/NC_002967.9.fasta	2843201	2843201	0	100.000000000%	inf	0	0	0	0	100.000000000%	inf	0	100.000000000%	inf	4.63%		0	0	100%	100.0%	2578	870013	337.476	112487425	279245864	-2619858.615014	-2.027498	-0.282721	-0.245938	0.094561
NC_002971.4	reference	reference_genomes/NC_002971.4.fasta	reference_genomes/NC_002971.4.fasta	1995488	1995488	0	100.000000000%	inf	0	0	0	0	100.000000000%	inf	0	100.000000000%	inf	3.87%		0	0	100%	100.0%	2012	592179	294.324	78541733	195984938	-1640461.489346	-2.042710	-0.283595	-0.138289	0.091635
NC_003030.1	reference	reference_genomes/NC_003030.1.fasta	reference_genomes/NC_003030.1.fasta	3940880	3940880	0	100.000000000%	inf	0	0	0	0	100.000000000%	inf	0	100.000000000%	inf	3.36%		0	0	100%	100.0%	3715	1135794	305.732	155351619	387062217	-3702876.632951	-2.018972	-0.281793	-0.259350	0.086679
NC_003047.1	reference	reference_genomes/NC_003047.1.fasta	reference_genomes/NC_003047.1.fasta	3654135	3654135	0	100.000000000%	inf	0	0	0	0	100.000000000%	inf	0	100.000000000%	inf	3.77%		0	0	100%	100.0%	3391	1052147	310.276	143694647	358889394	-3194898.873561	-2.027230	-0.282748	-0.193684	0.089352
NC_003098.1	reference	reference_genomes/NC_003098.1.fasta	reference_genomes/NC_003098.1.fasta	2038615	2038615	0	100.000000000%	inf	0	0	0	0	100.000000000%	inf	0	100.000000000%	inf	7.34%		0	0	100%	100.0%	1992	582907	292.624	80238510	200215458	-1641974.581755	-2.040209	-0.283904	-0.119190	0.088481
NC_003143.1	reference	reference_genomes/NC_003143.1.fasta	reference_genomes/NC_003143.1.fasta	4653728	4653728	0	100.000000000%	inf	0	0	0	0	100.000000000%	inf	0	100.000000000%	inf	7.54%		0	0	100%	100.0%	4098	1299627	317.137	179312461	457076383	-3373345.127192	-2.020924	-0.281449	-0.049205	0.091806
NC_003197.2	reference	reference_genomes/NC_003197.2.fasta	reference_genomes/NC_003197.2.fasta	4857450	4857450	0	100.000000000%	inf	0	0	0	0	100.000000000%	inf	0	100.000000000%	inf	3.42%		0	0	100%	100.0%	4513	1415488	313.647	191540740	477084607	-3646630.510078	-2.016219	-0.281799	-0.077231	0.092519
NC_003210.1	reference	reference_genomes/NC_003210.1.fasta	reference_genomes/NC_003210.1.fasta	2944528	2944528	0	100.000000000%	inf	0	0	0	0	100.000000000%	inf	0	100.000000000%	inf	1.86%		0	0	100%	100.0%	2875	876610	304.908	116484102	289202318	-2504075.369710	-2.025017	-0.282746	-0.171555	0.090389
NC_003450.3	reference	reference_genomes/NC_003450.3.fasta	reference_genomes/NC_003450.3.fasta	3309401	3309401	0	100.000000000%	inf	0	0	0	0	100.000000000%	inf	0	100.000000000%	inf	3.60%		0	0	100%	100.0%	3071	963928	313.881	130170268	325037963	-2412771.066225	-2.024159	-0.282880	-0.048668	0.088632
NC_003454.1	reference	reference_genomes/NC_003454.1.fasta	reference_genomes/NC_003454.1.fasta	2174500	2174500	0	100.000000000%	inf	0	0	0	0	100.000000000%	inf	0	100.000000000%	inf	5.22%		0	0	100%	100.0%	2022	658795	325.814	84545475	213572289	-2202177.630466	-2.028977	-0.284245	-0.329822	0.088163
NC_003888.3	reference	reference_genomes/NC_003888.3.fasta	reference_genomes/NC_003888.3.fasta	8667507	8667507	0	100.000000000%	inf	0	0	0	0	100.000000000%	inf	0	100.000000000%	inf	3.42%		0	0	100%	100.0%	7738	2557766	330.546	342077356	851285574	-8200432.574884	-2.013369	-0.281424	-0.271472	0.090307
NC_003902.1	reference	reference_genomes/NC_003902.1.fasta	reference_genomes/NC_003902.1.fasta	5076188	5076188	0	100.000000000%	inf	0	0	0	0	100.000000000%	inf	0	100.000000000%	inf	4.31%		0	0	100%	100.0%	4292	1445921	336.887	199881487	498567668	-4596147.342669	-2.016117	-0.281669	-0.234936	0.095430
NC_003997.3	reference	reference_genomes/NC_003997.3.fasta	reference_genomes/NC_003997.3.fasta	5227293	5227293	0	100.000000000%	inf	0	0	0	0	100.000000000%	inf	0	100.000000000%	inf	2.46%		0	0	100%	100.0%	5474	1467903	268.159	207038727	513404732	-4506944.158966	-2.017976	-0.281638	-0.186053	0.090396
NC_004113.1	reference	reference_genomes/NC_004113.1.fasta	reference_genomes/NC_004113.1.fasta	2593857	2593857	0	100.000000000%	inf	0	0	0	0	100.000000000%	inf	0	100.000000000%	inf	6.21%		0	0	100%	100.0%	2520	777852	308.671	101222755	254748978	-1954123.153680	-2.041699	-0.283409	-0.067479	0.089146
NC_004116.1	reference	reference_genomes/NC_004116.1.fasta	reference_genomes/NC_004116.1.fasta	2160267	2160267	0	100.000000000%	inf	0	0	0	0	100.000000000%	inf	0	100.000000000%	inf	4.32%		0	0	100%	100.0%	2106	632177	300.179	83848436	212172256	-1840982.231136	-2.037250	-0.283512	-0.170519	0.091900
NC_004307.2	reference	reference_genomes/NC_004307.2.fasta	reference_genomes/NC_004307.2.fasta	2256640	2256640	0	100.000000000%	inf	0	0	0	0	100.000000000%	inf	0	100.000000000%	inf	3.36%		0	0	100%	100.0%	1830	654177	357.474	88349846	221632315	-1825681.160768	-2.045158	-0.283666	-0.119895	0.087140
NC_004337.2	reference	reference_genomes/NC_004337.2.fasta	reference_genomes/NC_004337.2.fasta	4607202	4607202	0	100.000000000%	inf	0	0	0	0	100.000000000%	inf	0	100.000000000%	inf	11.59%		0	0	100%	100.0%	4727	1331466	281.673	171602406	452496488	-3392933.542793	-2.021877	-0.281645	-0.057507	0.088918
NC_004347.2	reference	reference_genomes/NC_004347.2.fasta	reference_genomes/NC_004347.2.fasta	4969811	4969811	0	100.000000000%	inf	0	0	0	0	100.000000000%	inf	0	100.000000000%	inf	7.62%		0	0	100%	100.0%	4423	1412879	319.439	191246765	488115691	-3648902.590063	-2.018895	-0.281532	-0.056333	0.088926
NC_004350.2	reference	reference_genomes/NC_004350.2.fasta	reference_genomes/NC_004350.2.fasta	2032925	2032925	0	100.000000000%	inf	0	0	0	0	100.000000000%	inf	0	100.000000000%	inf	3.67%		0	0	100%	100.0%	1897	580688	306.109	79635611	199666411	-1756773.461752	-2.037105	-0.283761	-0.178413	0.087872
NC_004461.1	reference	reference_genomes/NC_004461.1.fasta	reference_genomes/NC_004461.1.fasta	2499279	2499279	0	100.000000000%	inf	0	0	0	0	100.000000000%	inf	0	100.000000000%	inf	4.53%		0	0	100%	100.0%	2283	692053	303.133	98203910	245474597	-2285536.903991	-2.028317	-0.283586	-0.228600	0.084753
NC_004463.1	reference	reference_genomes/NC_004463.1.fasta	reference_genomes/NC_004463.1.fasta	9105828	9105828	0	100.000000000%	inf	0	0	0	0	100.000000000%	inf	0	100.000000000%	inf	3.89%		0	0	100%	100.0%	8498	2586477	304.363	359828914	894325245	-8165407.725168	-2.012810	-0.281622	-0.219743	0.087838
NC_004567.2	reference	reference_genomes/NC_004567.2.fasta	reference_genomes/NC_004567.2.fasta	3308273	3308273	0	100.000000000%	inf	0	0	0	0	100.000000000%	inf	0	100.000000000%	inf	3.58%		0	0	100%	100.0%	3089	930191	301.130	130699100	324926070	-2452912.544292	-2.025397	-0.282614	-0.066644	0.094531
NC_004578.1	reference	reference_genomes/NC_004578.1.fasta	reference_genomes/NC_004578.1.fasta	6397126	6397126	0	100.000000000%	inf	0	0	0	0	100.000000000%	inf	0	100.000000000%	inf	6.57%		0	0	100%	100.0%	5706	1873412	328.323	247054653	628301279	-5013591.227773	-2.016927	-0.281471	-0.108180	0.090606
NC_004663.1	reference	reference_genomes/NC_004663.1.fasta	reference_genomes/NC_004663.1.fasta	6260361	6260361	0	100.000000000%	inf	0	0	0	0	100.000000000%	inf	0	100.000000000%	inf	3.41%		0	0	100%	100.0%	4901	1875841	382.747	247245770	614863364	-4692596.575992	-2.015508	-0.281704	-0.075314	0.091486
NC_004668.1	reference	reference_genomes/NC_004668.1.fasta	reference_genomes/NC_004668.1.fasta	3218031	3218031	0	100.000000000%	inf	0	0	0	0	100.000000000%	inf	0	100.000000000%	inf	4.08%		0	0	100%	100.0%	3121	942535	301.998	127058274	316064911	-2809297.643824	-2.030807	-0.282751	-0.187384	0.085582
NC_004722.1	reference	reference_genomes/NC_004722.1.fasta	reference_genomes/NC_004722.1.fasta	5411809	5411809	0	100.000000000%	inf	0	0	0	0	100.000000000%	inf	0	100.000000000%	inf	3.69%		0	0	100%	100.0%	5516	1513730	274.425	213530603	531523602	-4694603.603023	-2.023279	-0.281599	-0.187803	0.088622
NC_005027.1	reference	reference_genomes/NC_005027.1.fasta	reference_genomes/NC_005027.1.fasta	7145576	7145576	0	100.000000000%	inf	0	0	0	0	100.000000000%	inf	0	100.000000000%	inf	3.30%		0	0	100%	100.0%	5479	2116999	386.384	282936906	701813871	-5486448.624786	-2.015313	-0.281424	-0.092567	0.090344
NC_005042.1	reference	reference_genomes/NC_005042.1.fasta	reference_genomes/NC_005042.1.fasta	1751080	1751080	0	100.000000000%	inf	0	0	0	0	100.000000000%	inf	0	100.000000000%	inf	0.44%		0	0	100%	100.0%	1908	520189	272.636	70025972	171982112	-1483696.195133	-2.039643	-0.284111	-0.159391	0.086667
NC_005125.1	reference	reference_genomes/NC_005125.1.fasta	reference_genomes/NC_005125.1.fasta	4659019	4659019	0	100.000000000%	inf	0	0	0	0	100.000000000%	inf	0	100.000000000%	inf	3.25%		0	0	100%	100.0%	4517	1384352	306.476	185109915	457578637	-3848915.446538	-2.021870	-0.281317	-0.148426	0.090033
NC_005945.1	reference	reference_genomes/NC_005945.1.fasta	reference_genomes/NC_005945.1.fasta	5228663	5228663	0	100.000000000%	inf	0	0	0	0	100.000000000%	inf	0	100.000000000%	inf	2.49%		0	0	100%	100.0%	5471	1468415	268.400	207086915	513527084	-4515161.423172	-2.020083	-0.281590	-0.186033	0.089728
NC_006055.1	reference	reference_genomes/NC_006055.1.fasta	reference_genomes/NC_006055.1.fasta	793224	793224	0	100.000000000%	inf	0	0	0	0	100.000000000%	inf	0	100.000000000%	inf	2.48%		0	0	100%	100.0%	1475	181021	122.726	31295163	77907123	-825324.111296	-2.111184	-0.289220	-0.333709	0.093365
NC_006347.1	reference	reference_genomes/NC_006347.1.fasta	reference_genomes/NC_006347.1.fasta	5277274	5277274	0	100.000000000%	inf	0	0	0	0	100.000000000%	inf	0	100.000000000%	inf	2.80%		0	0	100%	100.0%	4373	1565310	357.949	209029372	518311332	-3954764.775227	-2.014233	-0.281528	-0.071546	0.087404
NC_006461.1	reference	reference_genomes/NC_006461.1.fasta	reference_genomes/NC_006461.1.fasta	1849742	1849742	0	100.000000000%	inf	0	0	0	0	100.000000000%	inf	0	100.000000000%	inf	1.82%		0	0	100%	100.0%	1943	585482	301.329	73273903	181675221	-1804734.831677	-2.040946	-0.284123	-0.299117	0.098470
NC_006570.2	reference	reference_genomes/NC_006570.2.fasta	reference_genomes/NC_006570.2.fasta	1892775	1892775	0	100.000000000%	inf	0	0	0	0	100.000000000%	inf	0	100.000000000%	inf	7.99%		0	0	100%	100.0%	2031	562808	277.109	70985110	185904136	-1716402.144438	-2.037957	-0.284331	-0.221385	0.088662
NC_006814.3	reference	reference_genomes/NC_006814.3.fasta	reference_genomes/NC_006814.3.fasta	1993560	1993560	0	100.000000000%	inf	0	0	0	0	100.000000000%	inf	0	100.000000000%	inf	2.96%		0	0	100%	100.0%	1880	588757	313.169	78699657	195798708	-1758680.513823	-2.045510	-0.284060	-0.193506	0.087848
NC_007005.1	reference	reference_genomes/NC_007005.1.fasta	reference_genomes/NC_007005.1.fasta	6093698	6093698	0	100.000000000%	inf	0	0	0	0	100.000000000%	inf	0	100.000000000%	inf	4.26%		0	0	100%	100.0%	5207	1787909	343.366	242033556	598502425	-4815608.157657	-2.015915	-0.281515	-0.116241	0.091811
NC_007606.1	reference	reference_genomes/NC_007606.1.fasta	reference_genomes/NC_007606.1.fasta	4369232	4369232	0	100.000000000%	inf	0	0	0	0	100.000000000%	inf	0	100.000000000%	inf	16.29%		0	0	100%	100.0%	4977	1242865	249.722	160000446	429134682	-3262187.556719	-2.022278	-0.281965	-0.058955	0.080422
NC_007643.1	reference	reference_genomes/NC_007643.1.fasta	reference_genomes/NC_007643.1.fasta	4352825	4352825	0	100.000000000%	inf	0	0	0	0	100.000000000%	inf	0	100.000000000%	inf	2.22%		0	0	100%	100.0%	3843	1284428	334.225	173148992	427512685	-4036633.335595	-2.022807	-0.281817	-0.249435	0.090282
NC_007644.1	reference	reference_genomes/NC_007644.1.fasta	reference_genomes/NC_007644.1.fasta	2628784	2628784	0	100.000000000%	inf	0	0	0	0	100.000000000%	inf	0	100.000000000%	inf	2.38%		0	0	100%	100.0%	2640	773397	292.953	104300730	258186205	-2117281.121701	-2.024757	-0.282811	-0.127443	0.091208
NC_007677.1	reference	reference_genomes/NC_007677.1.fasta	reference_genomes/NC_007677.1.fasta	3551823	3551823	0	100.000000000%	inf	0	0	0	0	100.000000000%	inf	0	100.000000000%	inf	1.81%		0	0	100%	100.0%	3007	1011012	336.219	141651486	348848408	-3090513.075415	-2.028945	-0.282644	-0.187201	0.087610
NC_007795.1	reference	reference_genomes/NC_007795.1.fasta	reference_genomes/NC_007795.1.fasta	2821361	2821361	0	100.000000000%	inf	0	0	0	0	100.000000000%	inf	0	100.000000000%	inf	4.49%		0	0	100%	100.0%	2631	788381	299.651	111723954	277096600	-2543796.760844	-2.028157	-0.282646	-0.217029	0.085673
NC_007929.1	reference	reference_genomes/NC_007929.1.fasta	reference_genomes/NC_007929.1.fasta	1827111	1827111	0	100.000000000%	inf	0	0	0	0	100.000000000%	inf	0	100.000000000%	inf	6.16%		0	0	100%	100.0%	1773	532653	300.425	70762247	179452860	-1622599.233286	-2.042515	-0.283602	-0.201590	0.088891
NC_008526.1	reference	reference_genomes/NC_008526.1.fasta	reference_genomes/NC_008526.1.fasta	2895264	2895264	0	100.000000000%	inf	0	0	0	0	100.000000000%	inf	0	100.000000000%	inf	7.12%		0	0	100%	100.0%	2810	820309	291.925	111178960	284361515	-2172841.102789	-2.021775	-0.282834	-0.071664	0.089383
NC_008570.1	reference	reference_genomes/NC_008570.1.fasta	reference_genomes/NC_008570.1.fasta	4744448	4744448	0	100.000000000%	inf	0	0	0	0	100.000000000%	inf	0	100.000000000%	inf	2.55%		0	0	100%	100.0%	4188	1380495	329.631	187355457	465978363	-3936913.147838	-2.020320	-0.281650	-0.153242	0.090771
NC_008596.1	reference	reference_genomes/NC_008596.1.fasta	reference_genomes/NC_008596.1.fasta	6988209	6988209	0	100.000000000%	inf	0	0	0	0	100.000000000%	inf	0	100.000000000%	inf	4.50%		0	0	100%	100.0%	6690	2154236	322.008	270615398	686355495	-6268098.756175	-2.012035	-0.281398	-0.223023	0.090555
NC_008800.1	reference	reference_genomes/NC_008800.1.fasta	reference_genomes/NC_008800.1.fasta	4615899	4615899	0	100.000000000%	inf	0	0	0	0	100.000000000%	inf	0	100.000000000%	inf	4.51%		0	0	100%	100.0%	4168	1310478	314.414	181299764	453353802	-3379929.961306	-2.016120	-0.281553	-0.056204	0.089857
NC_009009.1	reference	reference_genomes/NC_009009.1.fasta	reference_genomes/NC_009009.1.fasta	2388435	2388435	0	100.000000000%	inf	0	0	0	0	100.000000000%	inf	0	100.000000000%	inf	3.23%		0	0	100%	100.0%	2274	708264	311.462	94716162	234580191	-1834759.826471	-2.021638	-0.282951	-0.092160	0.092172
NC_009089.1	reference	reference_genomes/NC_009089.1.fasta	reference_genomes/NC_009089.1.fasta	4290252	4290252	0	100.000000000%	inf	0	0	0	0	100.000000000%	inf	0	100.000000000%	inf	6.60%		0	0	100%	100.0%	3819	1185530	310.429	166728221	421358485	-4118592.293688	-2.020871	-0.281961	-0.278521	0.086141
NC_009495.1	reference	reference_genomes/NC_009495.1.fasta	reference_genomes/NC_009495.1.fasta	3886916	3886916	0	100.000000000%	inf	0	0	0	0	100.000000000%	inf	0	100.000000000%	inf	4.15%		0	0	100%	100.0%	3548	1056118	297.666	153580779	381762723	-3893055.702587	-2.017721	-0.282013	-0.327818	0.092814
NC_009613.3	reference	reference_genomes/NC_009613.3.fasta	reference_genomes/NC_009613.3.fasta	2860382	2860382	0	100.000000000%	inf	0	0	0	0	100.000000000%	inf	0	100.000000000%	inf	6.66%		0	0	100%	100.0%	2514	829916	330.118	110895837	280931786	-2827660.705104	-2.030716	-0.282501	-0.307512	0.090023
NC_009636.1	reference	reference_genomes/NC_009636.1.fasta	reference_genomes/NC_009636.1.fasta	3781904	3781904	0	100.000000000%	inf	0	0	0	0	100.000000000%	inf	0	100.000000000%	inf	1.74%		0	0	100%	100.0%	3602	1105066	306.792	150071681	371444611	-3210678.882604	-2.029343	-0.282252	-0.168547	0.090117
NC_010175.1	reference	reference_genomes/NC_010175.1.fasta	reference_genomes/NC_010175.1.fasta	5258541	5258541	0	100.000000000%	inf	0	0	0	0	100.000000000%	inf	0	100.000000000%	inf	6.56%		0	0	100%	100.0%	4336	1471008	339.255	209083078	516467994	-3975882.011512	-2.020958	-0.281624	-0.079848	0.091293
NC_010397.1	reference	reference_genomes/NC_010397.1.fasta	reference_genomes/NC_010397.1.fasta	5067172	5067172	0	100.000000000%	inf	0	0	0	0	100.000000000%	inf	0	100.000000000%	inf	0.99%		0	0	100%	100.0%	4963	1570718	316.486	202595424	497675438	-4293162.431064	-2.024191	-0.281612	-0.167110	0.088460
NC_011661.1	reference	reference_genomes/NC_011661.1.fasta	reference_genomes/NC_011661.1.fasta	1855560	1855560	0	100.000000000%	inf	0	0	0	0	100.000000000%	inf	0	100.000000000%	inf	2.15%		0	0	100%	100.0%	1818	582765	320.553	73577548	182243556	-1681465.533595	-2.040628	-0.284126	-0.223821	0.092561
NC_011750.1	reference	reference_genomes/NC_011750.1.fasta	reference_genomes/NC_011750.1.fasta	5132068	5132068	0	100.000000000%	inf	0	0	0	0	100.000000000%	inf	0	100.000000000%	inf	7.23%		0	0	100%	100.0%	4863	1508934	310.289	197461848	504040701	-3790164.527137	-2.024581	-0.281617	-0.058332	0.088537
NC_011751.1	reference	reference_genomes/NC_011751.1.fasta	reference_genomes/NC_011751.1.fasta	5202090	5202090	0	100.000000000%	inf	0	0	0	0	100.000000000%	inf	0	100.000000000%	inf	4.62%		0	0	100%	100.0%	4825	1527639	316.609	205442090	510916874	-3825264.006042	-2.020778	-0.281726	-0.059382	0.091551
NC_012587.1	reference	reference_genomes/NC_012587.1.fasta	reference_genomes/NC_012587.1.fasta	3925702	3925702	0	100.000000000%	inf	0	0	0	0	100.000000000%	inf	0	100.000000000%	inf	3.38%		0	0	100%	100.0%	3626	1137259	313.640	154376375	385560203	-3473466.049012	-2.026772	-0.281806	-0.204714	0.089437
NC_012926.1	reference	reference_genomes/NC_012926.1.fasta	reference_genomes/NC_012926.1.fasta	2146229	2146229	0	100.000000000%	inf	0	0	0	0	100.000000000%	inf	0	100.000000000%	inf	8.62%		0	0	100%	100.0%	2037	627087	307.848	83299856	210781755	-1705212.936909	-2.052354	-0.283780	-0.101459	0.085649
NC_013172.1	reference	reference_genomes/NC_013172.1.fasta	reference_genomes/NC_013172.1.fasta	3614992	3614992	0	100.000000000%	inf	0	0	0	0	100.000000000%	inf	0	100.000000000%	inf	1.37%		0	0	100%	100.0%	3122	1084470	347.364	143568114	355042223	-3369787.929970	-2.028578	-0.282527	-0.252798	0.090994
NC_013522.1	reference	reference_genomes/NC_013522.1.fasta	reference_genomes/NC_013522.1.fasta	1848474	1848474	0	100.000000000%	inf	0	0	0	0	100.000000000%	inf	0	100.000000000%	inf	2.40%		0	0	100%	100.0%	1763	573295	325.182	73212494	181543076	-1647317.390084	-2.042781	-0.284045	-0.205480	0.089908
NC_013853.1	reference	reference_genomes/NC_013853.1.fasta	reference_genomes/NC_013853.1.fasta	2146611	2146611	0	100.000000000%	inf	0	0	0	0	100.000000000%	inf	0	100.000000000%	inf	8.67%		0	0	100%	100.0%	2050	627474	306.085	82152008	210823855	-1712000.775889	-2.039101	-0.283537	-0.115947	0.092621
NC_014121.1	reference	reference_genomes/NC_014121.1.fasta	reference_genomes/NC_014121.1.fasta	5314581	5314581	0	100.000000000%	inf	0	0	0	0	100.000000000%	inf	0	100.000000000%	inf	4.11%		0	0	100%	100.0%	5108	1580439	309.405	208153063	521968868	-4012630.272903	-2.021722	-0.281729	-0.077967	0.090760
NC_014318.1	reference	reference_genomes/NC_014318.1.fasta	reference_genomes/NC_014318.1.fasta	10236715	10236715	0	100.000000000%	inf	0	0	0	0	100.000000000%	inf	0	100.000000000%	inf	2.17%		0	0	100%	100.0%	9513	3092331	325.064	407609779	1005405380	-9870659.388982	-2.013759	-0.281310	-0.290194	0.090981
NC_014638.1	reference	reference_genomes/NC_014638.1.fasta	reference_genomes/NC_014638.1.fasta	2214656	2214656	0	100.000000000%	inf	0	0	0	0	100.000000000%	inf	0	100.000000000%	inf	1.72%		0	0	100%	100.0%	1830	630598	344.589	87937749	217511492	-1880644.972356	-2.047495	-0.283993	-0.162540	0.090518
NC_014644.1	reference	reference_genomes/NC_014644.1.fasta	reference_genomes/NC_014644.1.fasta	1667350	1667350	0	100.000000000%	inf	0	0	0	0	100.000000000%	inf	0	100.000000000%	inf	3.15%		0	0	100%	100.0%	1299	482915	371.759	66252103	163756747	-1317817.372878	-2.047506	-0.284247	-0.100374	0.087254
NC_014923.1	reference	reference_genomes/NC_014923.1.fasta	reference_genomes/NC_014923.1.fasta	6264489	6264489	0	100.000000000%	inf	0	0	0	0	100.000000000%	inf	0	100.000000000%	inf	1.27%		0	0	100%	100.0%	5990	1834603	306.278	249955834	615265583	-5497722.919729	-2.015539	-0.281551	-0.200019	0.088114
NC_015663.1	reference	reference_genomes/NC_015663.1.fasta	reference_genomes/NC_015663.1.fasta	5280350	5280350	0	100.000000000%	inf	0	0	0	0	100.000000000%	inf	0	100.000000000%	inf	3.15%		0	0	100%	100.0%	4876	1550463	317.978	209313130	518605529	-4118852.878617	-2.012591	-0.281285	-0.105882	0.090472
NC_016603.1	reference	reference_genomes/NC_016603.1.fasta	reference_genomes/NC_016603.1.fasta	3862530	3862530	0	100.000000000%	inf	0	0	0	0	100.000000000%	inf	0	100.000000000%	inf	2.06%		0	0	100%	100.0%	3581	1134012	316.675	154093400	379359131	-3177123.099736	-2.014709	-0.282534	-0.144374	0.087571
NC_016845.1	reference	reference_genomes/NC_016845.1.fasta	reference_genomes/NC_016845.1.fasta	5333942	5333942	0	100.000000000%	inf	0	0	0	0	100.000000000%	inf	0	100.000000000%	inf	2.82%		0	0	100%	100.0%	5054	1564965	309.649	210565742	523878017	-4315511.312983	-2.016916	-0.281529	-0.132015	0.089097
NC_017384.1	reference	reference_genomes/NC_017384.1.fasta	reference_genomes/NC_017384.1.fasta	2766400	2766400	0	100.000000000%	inf	0	0	0	0	100.000000000%	inf	0	100.000000000%	inf	1.69%		0	0	100%	100.0%	2713	847792	312.492	109610635	271700277	-2436264.502022	-2.030842	-0.283424	-0.200970	0.091727
NC_017634.1	reference	reference_genomes/NC_017634.1.fasta	reference_genomes/NC_017634.1.fasta	4747819	4747819	0	100.000000000%	inf	0	0	0	0	100.000000000%	inf	0	100.000000000%	inf	2.22%		0	0	100%	100.0%	4389	1398880	318.724	188173065	466306740	-3506913.767338	-2.023177	-0.281644	-0.059711	0.089347
NC_017960.1	reference	reference_genomes/NC_017960.1.fasta	reference_genomes/NC_017960.1.fasta	2698137	2698137	0	100.000000000%	inf	0	0	0	0	100.000000000%	inf	0	100.000000000%	inf	6.84%		0	0	100%	100.0%	2583	766193	296.629	104340114	264996178	-2291332.908010	-2.033832	-0.282877	-0.168413	0.091418
NC_018828.1	reference	reference_genomes/NC_018828.1.fasta	reference_genomes/NC_018828.1.fasta	4887379	4887379	0	100.000000000%	inf	0	0	0	0	100.000000000%	inf	0	100.000000000%	inf	3.07%		0	0	100%	100.0%	4691	1475505	314.540	191897406	480013473	-4837545.642420	-2.020488	-0.281483	-0.311656	0.089175
NC_000117.1	unpolished	reference_genomes/NC_000117.1.fasta	unpolished_genomes/NC_000117.1.fasta	1042519	1041480	1462	99.859788032%	28.53	47	188	1227	13	99.894179894%	29.75	1449	99.859378002%	28.52	1.18%	0.42939	1231	231	95%	99.1%	1394	298292	213.983	41310111	101412103	-2159062.772461	-5.843946	-0.284603	-0.111133	0.082940
NC_000853.1	unpolished	reference_genomes/NC_000853.1.fasta	unpolished_genomes/NC_000853.1.fasta	1860725	1859616	1848	99.900700683%	30.03	109	315	1424	28	99.920398010%	30.99	1820	99.900321218%	30.01	1.89%	0.44401	1440	408	94%	99.2%	2577	578281	224.401	74271542	181513310	-3212335.019620	-4.712230	-0.281140	-0.132684	0.070710
NC_000907.1	unpolished	reference_genomes/NC_000907.1.fasta	unpolished_genomes/NC_000907.1.fasta	1830138	1828567	2245	99.877350955%	29.11	98	288	1859	134	99.837222580%	27.88	2111	99.879240663%	29.18	4.50%	0.57410	1878	367	93%	98.8%	2574	518186	201.315	71545445	178251597	-3740742.737232	-5.299734	-0.281625	-0.177535	-0.006140
NC_000912.1	unpolished	reference_genomes/NC_000912.1.fasta	unpolished_genomes/NC_000912.1.fasta	816394	815833	905	99.889166619%	29.55	50	147	708	174	99.812214680%	27.26	731	99.899016691%	29.96	11.35%	0.65030	737	168	94%	99.0%	1561	207107	132.676	32491676	79577701	-1518641.801872	-5.056588	-0.287602	-0.155049	0.076200
NC_000913.3	unpolished	reference_genomes/NC_000913.3.fasta	unpolished_genomes/NC_000913.3.fasta	4641652	4639133	4300	99.907376114%	30.33	223	779	3298	251	99.852968743%	28.33	4049	99.909453166%	30.43	3.68%	0.61888	3369	931	93%	98.2%	5544	1324566	238.919	182881727	453076813	-7573726.635426	-4.521454	-0.281790	-0.059725	0.029099
NC_000915.1	unpolished	reference_genomes/NC_000915.1.fasta	unpolished_genomes/NC_000915.1.fasta	1667867	1664576	3916	99.765246536%	26.29	93	266	3557	251	99.742140949%	25.89	3665	99.766678359%	26.32	5.84%	0.52498	3562	354	87%	98.2%	3108	473760	152.432	65041032	161188541	-5258763.999990	-8.295958	-0.284669	-0.244756	-0.048547
NC_000918.1	unpolished	reference_genomes/NC_000918.1.fasta	unpolished_genomes/NC_000918.1.fasta	1551335	1550271	1683	99.891531392%	29.65	87	266	1330	60	99.814195466%	27.31	1623	99.893175121%	29.71	2.08%	0.63495	1331	352	95%	99.0%	2453	470853	191.950	61694744	151230944	-2900775.286869	-4.945166	-0.282833	-0.147381	0.020147
NC_000922.1	unpolished	reference_genomes/NC_000922.1.fasta	unpolished_genomes/NC_000922.1.fasta	1230230	1228991	1685	99.863055337%	28.63	58	194	1433	32	99.797250206%	26.93	1653	99.863910406%	28.66	1.28%	0.59837	1425	260	94%	99.0%	1646	344193	209.109	49039048	119708803	-2534325.917162	-5.733355	-0.284049	-0.115796	0.061492
NC_000962.3	unpolished	reference_genomes/NC_000962.3.fasta	unpolished_genomes/NC_000962.3.fasta	4411532	4409596	3621	99.917933009%	30.86	251	717	2653	148	99.906202071%	30.28	3473	99.918368076%	30.88	3.58%	0.53467	2724	897	94%	99.0%	5223	1292564	247.475	174534238	430892684	-7397447.496939	-4.257998	-0.282070	-0.215434	0.051874
NC_000963.1	unpolished	reference_genomes/NC_000963.1.fasta	unpolished_genomes/NC_000963.1.fasta	1111523	1110389	1580	99.857877499%	28.47	58	194	1328	11	99.804895353%	27.10	1569	99.858147565%	28.48	0.51%	0.57902	1357	223	94%	98.9%	1437	264134	183.809	44430453	108101998	-2537145.863535	-5.867916	-0.284798	-0.315564	0.083631
NC_000964.3	unpolished	reference_genomes/NC_000964.3.fasta	unpolished_genomes/NC_000964.3.fasta	4215606	4211269	5866	99.860871892%	28.57	225	652	4989	123	99.871817585%	28.92	5743	99.860616979%	28.56	2.28%	0.47907	4973	893	93%	98.7%	5973	1193385	199.797	166874422	410056485	-8891135.509110	-5.753749	-0.281444	-0.109714	0.012241
NC_001318.1	unpolished	reference_genomes/NC_001318.1.fasta	unpolished_genomes/NC_001318.1.fasta	910724	908727	2322	99.745075242%	25.94	59	133	2130	5	99.942396313%	32.40	2317	99.743176782%	25.90	0.95%	0.18320	2142	180	94%	98.4%	1597	241192	151.028	36226367	87863497	-3064852.402492	-8.872327	-0.287991	-0.373746	0.061159
NC_002163.1	unpolished	reference_genomes/NC_002163.1.fasta	unpolished_genomes/NC_002163.1.fasta	1641481	1638992	3054	99.813975587%	27.30	87	239	2728	84	99.838994096%	27.93	2970	99.813154431%	27.29	3.18%	0.46286	2745	309	94%	98.8%	2866	470320	164.103	64602984	159152951	-4574705.764642	-6.984484	-0.283771	-0.365172	0.000430
NC_002516.2	unpolished	reference_genomes/NC_002516.2.fasta	unpolished_genomes/NC_002516.2.fasta	6264404	6262613	4306	99.931274406%	31.63	329	1093	2884	166	99.904256546%	30.19	4140	99.932043327%	31.68	2.77%	0.58487	3007	1299	92%	98.8%	6456	1798169	278.527	248540676	612513958	-9869825.046530	-3.876951	-0.281223	-0.241045	0.051505
NC_002528.1	unpolished	reference_genomes/NC_002528.1.fasta	unpolished_genomes/NC_002528.1.fasta	640681	638157	2739	99.572547532%	23.69	31	92	2616	0			2739	99.572547532%	23.69	0.00%		2615	124	93%	98.0%	1226	147537	120.340	25630080	61081749	-3162457.514740	-13.448813	-0.291244	-0.442657	0.085169
NC_002662.1	unpolished	reference_genomes/NC_002662.1.fasta	unpolished_genomes/NC_002662.1.fasta	2365589	2362976	3484	99.852744514%	28.32	137	367	2980	185	99.877219180%	29.11	3299	99.851079840%	28.27	6.37%	0.45190	2986	498	93%	98.9%	3332	650478	195.221	91827600	229990889	-5607682.030147	-5.939142	-0.280342	-0.223485	-0.074218
NC_002677.1	unpolished	reference_genomes/NC_002677.1.fasta	unpolished_genomes/NC_002677.1.fasta	3268203	3267043	2411	99.926240557%	31.32	189	531	1691	129	99.894999023%	29.79	2282	99.927460633%	31.39	3.76%	0.59142	1728	683	92%	98.9%	4594	757306	164.847	128271573	319464377	-5003365.834739	-4.011742	-0.282599	-0.083189	-0.016323
NC_002695.2	unpolished	reference_genomes/NC_002695.2.fasta	unpolished_genomes/NC_002695.2.fasta	5498578	5495157	5622	99.897773008%	29.90	305	948	4369	775	99.856050967%	28.42	4847	99.902300701%	30.10	9.79%	0.59570	4445	1177	94%	98.1%	6918	1554768	224.742	211082602	536392093	-9936049.022054	-4.721699	-0.282198	-0.057415	-0.081731
NC_002696.2	unpolished	reference_genomes/NC_002696.2.fasta	unpolished_genomes/NC_002696.2.fasta	4016947	4014819	3674	99.908552939%	30.39	190	678	2806	283	99.755568799%	26.12	3391	99.913092418%	30.61	2.88%	0.73771	2865	809	91%	98.5%	4375	1151533	263.208	159269779	392111289	-7276140.144590	-4.533564	-0.281610	-0.260057	0.053642
NC_002737.2	unpolished	reference_genomes/NC_002737.2.fasta	unpolished_genomes/NC_002737.2.fasta	1852433	1850736	2382	99.871432273%	28.91	111	287	1984	105	99.867728200%	28.79	2277	99.871598082%	28.91	4.29%	0.50742	1998	384	94%	98.9%	2521	508686	201.779	72507103	180341293	-3857108.356124	-5.455124	-0.281207	-0.137670	-0.032536
NC_002929.2	unpolished	reference_genomes/NC_002929.2.fasta	unpolished_genomes/NC_002929.2.fasta	4086189	4084592	3097	99.924220087%	31.20	208	646	2243	591	99.839311787%	27.94	2506	99.932617056%	31.71	9.00%	0.70455	2315	782	93%	99.0%	4499	1188789	264.234	154286078	399506679	-8315203.187206	-3.977760	-0.282190	-0.308196	-0.306985
NC_002932.3	unpolished	reference_genomes/NC_002932.3.fasta	unpolished_genomes/NC_002932.3.fasta	2154946	2153665	2106	99.902287475%	30.10	113	356	1637	82	99.860501514%	28.55	2024	99.903459065%	30.15	2.73%	0.59100	1657	449	94%	99.0%	2512	611773	243.540	85470320	210261893	-3655809.141016	-4.654158	-0.283434	-0.095163	0.044522
NC_002937.3	unpolished	reference_genomes/NC_002937.3.fasta	unpolished_genomes/NC_002937.3.fasta	3570858	3567137	5040	99.858879385%	28.50	209	555	4276	162	99.870988293%	28.89	4878	99.858438124%	28.49	3.52%	0.47681	4307	733	94%	98.7%	4383	980476	223.700	141417145	347371063	-7618369.385241	-5.854067	-0.282533	-0.133294	0.045249
NC_002939.5	unpolished	reference_genomes/NC_002939.5.fasta	unpolished_genomes/NC_002939.5.fasta	3814128	3808218	7287	99.808976505%	27.19	205	586	6496	99	99.888227790%	29.52	7188	99.807092646%	27.15	2.32%	0.36685	6490	797	94%	98.8%	5689	1077314	189.368	150813390	369708882	-9803902.845246	-7.171358	-0.281643	-0.117083	0.030879
NC_002942.5	unpolished	reference_genomes/NC_002942.5.fasta	unpolished_genomes/NC_002942.5.fasta	3397754	3394006	5005	99.852720348%	28.32	171	543	4291	107	99.853593126%	28.34	4898	99.852701165%	28.32	2.15%	0.49848	4314	691	93%	99.0%	4962	946474	190.744	134689969	330298627	-7472612.643514	-5.988580	-0.279458	-0.156342	0.046301
NC_002946.2	unpolished	reference_genomes/NC_002946.2.fasta	unpolished_genomes/NC_002946.2.fasta	2153922	2152390	2360	99.890450943%	29.60	100	364	1896	412	99.820879689%	27.47	1948	99.898766963%	29.95	10.68%	0.63891	1916	444	94%	98.7%	2721	583049	214.277	82797205	210066368	-4389748.306063	-4.894835	-0.284539	-0.124691	-0.187109
NC_002947.4	unpolished	reference_genomes/NC_002947.4.fasta	unpolished_genomes/NC_002947.4.fasta	6181873	6179306	5005	99.919051153%	30.92	350	1044	3611	207	99.917692201%	30.85	4798	99.919108774%	30.92	4.07%	0.50434	3751	1254	93%	99.0%	6870	1774136	258.244	243106494	603916512	-10078557.771509	-4.214603	-0.281482	-0.149813	0.018120
NC_002967.9	unpolished	reference_genomes/NC_002967.9.fasta	unpolished_genomes/NC_002967.9.fasta	2843201	2838473	5718	99.798917361%	26.97	178	406	5134	272	99.793506070%	26.85	5446	99.799180201%	26.97	4.63%	0.50697	5156	562	92%	98.2%	4552	789823	173.511	112744524	275322825	-7830408.732083	-7.399000	-0.279576	-0.239906	0.045014
NC_002971.4	unpolished	reference_genomes/NC_002971.4.fasta	unpolished_genomes/NC_002971.4.fasta	1995488	1992879	3306	99.834350646%	27.81	109	294	2903	139	99.819908529%	27.45	3167	99.834931635%	27.82	3.87%	0.52176	2911	395	93%	98.9%	3097	558787	180.428	78617923	193752801	-4886432.624950	-6.478103	-0.283018	-0.135998	-0.059300
NC_003030.1	unpolished	reference_genomes/NC_003030.1.fasta	unpolished_genomes/NC_003030.1.fasta	3940880	3936174	6201	99.842674348%	28.03	243	626	5332	149	99.887469885%	29.49	6052	99.841117199%	27.99	3.36%	0.41461	5374	827	94%	98.9%	5938	1055540	177.760	155371953	382852935	-9427466.633932	-6.220686	-0.281327	-0.257059	0.031918
NC_003047.1	unpolished	reference_genomes/NC_003047.1.fasta	unpolished_genomes/NC_003047.1.fasta	3654135	3652762	2773	99.924125784%	31.20	204	598	1971	211	99.846732719%	28.15	2562	99.927155171%	31.38	3.77%	0.67784	2012	761	94%	98.9%	4043	1024692	253.448	143859517	357096472	-6010798.842135	-4.076664	-0.283215	-0.193793	0.002083
NC_003098.1	unpolished	reference_genomes/NC_003098.1.fasta	unpolished_genomes/NC_003098.1.fasta	2038615	2037141	2236	99.890335497%	29.60	100	331	1805	200	99.866316416%	28.74	2036	99.892237444%	29.68	7.34%	0.55368	1801	435	93%	99.0%	2655	563605	212.281	80302166	198724813	-3768480.467942	-4.991638	-0.281116	-0.118065	0.027056
NC_003143.1	unpolished	reference_genomes/NC_003143.1.fasta	unpolished_genomes/NC_003143.1.fasta	4653728	4649255	6260	99.865505401%	28.71	319	734	5207	618	99.823954695%	27.54	5642	99.868894850%	28.82	7.54%	0.57316	5224	1036	91%	96.2%	6040	1251278	207.165	179358132	453075745	-10360215.839862	-5.562974	-0.285525	-0.049124	-0.227836
NC_003197.2	unpolished	reference_genomes/NC_003197.2.fasta	unpolished_genomes/NC_003197.2.fasta	4857450	4854298	5094	99.895148336%	29.79	258	842	3994	281	99.830877750%	27.72	4813	99.897424203%	29.89	3.42%	0.62246	4086	1008	94%	98.2%	6060	1370605	226.172	191891085	473719317	-8667099.939090	-4.815525	-0.281622	-0.077122	-0.008163
NC_003210.1	unpolished	reference_genomes/NC_003210.1.fasta	unpolished_genomes/NC_003210.1.fasta	2944528	2941632	3915	99.867060652%	28.76	171	424	3320	64	99.882893268%	29.31	3851	99.866761282%	28.75	1.86%	0.46778	3316	599	93%	98.8%	4039	839858	207.937	116599652	286539822	-6207425.864017	-5.579686	-0.282264	-0.169131	0.014831
NC_003450.3	unpolished	reference_genomes/NC_003450.3.fasta	unpolished_genomes/NC_003450.3.fasta	3309401	3308117	2559	99.922687397%	31.12	199	538	1822	124	99.895965299%	29.83	2435	99.923685606%	31.17	3.60%	0.57685	1857	702	94%	99.2%	3798	940546	247.642	130312508	323363897	-4985378.889116	-4.123954	-0.282796	-0.048764	0.011254
NC_003454.1	unpolished	reference_genomes/NC_003454.1.fasta	unpolished_genomes/NC_003454.1.fasta	2174500	2170647	4646	99.786374206%	26.70	131	331	4184	221	99.805173052%	27.10	4425	99.785339748%	26.68	5.22%	0.47578	4213	433	92%	98.5%	3563	583003	163.627	84812696	210407839	-6647562.537475	-7.706521	-0.283862	-0.325327	-0.068979
NC_003888.3	unpolished	reference_genomes/NC_003888.3.fasta	unpolished_genomes/NC_003888.3.fasta	8667507	8660888	9859	99.886271536%	29.44	466	1387	8006	406	99.863121768%	28.64	9453	99.887091688%	29.47	3.42%	0.54798	8095	1764	92%	98.8%	9738	2406052	247.079	342480470	844622597	-17641797.492014	-5.113557	-0.281701	-0.271806	0.034665
NC_003902.1	unpolished	reference_genomes/NC_003902.1.fasta	unpolished_genomes/NC_003902.1.fasta	5076188	5075210	3002	99.940871338%	32.28	272	876	1854	208	99.904978140%	30.22	2794	99.942488597%	32.40	4.31%	0.62296	1954	1048	95%	99.1%	4810	1414107	293.993	200038427	496687309	-7524476.440730	-3.609349	-0.282016	-0.234964	0.049739
NC_003997.3	unpolished	reference_genomes/NC_003997.3.fasta	unpolished_genomes/NC_003997.3.fasta	5227293	5221865	7340	99.859605043%	28.53	282	815	6243	189	99.853241499%	28.33	7151	99.859765753%	28.53	2.46%	0.51137	6234	1106	94%	98.8%	7313	1406584	192.340	207136827	508429540	-11368744.286423	-5.768873	-0.281219	-0.184335	0.025985
NC_004113.1	unpolished	reference_genomes/NC_004113.1.fasta	unpolished_genomes/NC_004113.1.fasta	2593857	2589415	5401	99.791812259%	26.82	87	436	4878	268	99.833568284%	27.79	5133	99.789048957%	26.76	6.21%	0.44102	4877	524	92%	98.8%	4499	737080	163.832	101341725	251094100	-7106745.740368	-7.693637	-0.282612	-0.066257	-0.014982
NC_004116.1	unpolished	reference_genomes/NC_004116.1.fasta	unpolished_genomes/NC_004116.1.fasta	2160267	2158400	2652	99.877256147%	29.11	125	330	2197	100	99.892810822%	29.70	2552	99.876554198%	29.09	4.32%	0.46476	2223	429	95%	99.2%	2989	604180	202.134	83932930	210399472	-4549196.504310	-5.328206	-0.280600	-0.168803	-0.067659
NC_004307.2	unpolished	reference_genomes/NC_004307.2.fasta	unpolished_genomes/NC_004307.2.fasta	2256640	2255892	1636	99.927515106%	31.40	124	382	1130	90	99.881368220%	29.26	1546	99.929120187%	31.49	3.36%	0.62599	1158	478	94%	99.1%	2228	640622	287.532	88487790	220593429	-3578826.779200	-3.980119	-0.283603	-0.119968	-0.044762
NC_004337.2	unpolished	reference_genomes/NC_004337.2.fasta	unpolished_genomes/NC_004337.2.fasta	4607202	4604506	4449	99.903449410%	30.15	263	745	3441	708	99.867480253%	28.78	3741	99.908166730%	30.37	11.59%	0.59068	3491	958	89%	98.6%	5873	1297844	220.985	172175746	449696613	-8679767.057537	-4.529573	-0.283668	-0.057411	-0.222271
NC_004347.2	unpolished	reference_genomes/NC_004347.2.fasta	unpolished_genomes/NC_004347.2.fasta	4969811	4967256	4496	99.909548707%	30.44	301	820	3375	381	99.899471235%	29.98	4115	99.910380507%	30.48	7.62%	0.52869	3481	1015	94%	99.0%	6025	1381663	229.322	191429887	485225689	-8520274.724621	-4.405214	-0.282094	-0.056177	-0.095875
NC_004350.2	unpolished	reference_genomes/NC_004350.2.fasta	unpolished_genomes/NC_004350.2.fasta	2032925	2031142	2487	99.877682068%	29.13	102	301	2084	95	99.872753087%	28.95	2392	99.877869954%	29.13	3.67%	0.51026	2095	392	93%	98.7%	2685	556300	207.188	79727770	197997779	-4205998.622901	-5.319835	-0.280763	-0.176445	-0.025811
NC_004461.1	unpolished	reference_genomes/NC_004461.1.fasta	unpolished_genomes/NC_004461.1.fasta	2499279	2497178	3078	99.876864830%	29.10	151	413	2514	158	99.860611193%	28.56	2920	99.877636883%	29.12	4.53%	0.53252	2569	509	95%	99.0%	3290	656430	199.523	98247396	243404298	-5221730.442988	-5.322055	-0.280862	-0.227242	0.005393
NC_004463.1	unpolished	reference_genomes/NC_004463.1.fasta	unpolished_genomes/NC_004463.1.fasta	9105828	9103064	6334	99.930451885%	31.58	498	1536	4300	326	99.908016399%	30.36	6008	99.931360308%	31.63	3.89%	0.57267	4412	1922	91%	98.9%	9620	2511730	261.095	360073483	890253217	-14420940.710025	-3.897021	-0.281602	-0.219833	0.028955
NC_004567.2	unpolished	reference_genomes/NC_004567.2.fasta	unpolished_genomes/NC_004567.2.fasta	3308273	3306637	2906	99.912174447%	30.56	152	559	2195	87	99.926480530%	31.34	2819	99.911643832%	30.54	3.58%	0.45417	2239	667	94%	99.0%	4015	913056	227.411	130745064	323005292	-5253621.077275	-4.399597	-0.282759	-0.066506	0.039249
NC_004578.1	unpolished	reference_genomes/NC_004578.1.fasta	unpolished_genomes/NC_004578.1.fasta	6397126	6394797	4749	99.925775663%	31.29	330	1045	3374	444	99.894445805%	29.77	4305	99.927980334%	31.43	6.57%	0.59442	3424	1325	91%	99.0%	6869	1830717	266.519	247116845	625304538	-9909946.065464	-3.996099	-0.281598	-0.108281	-0.014948
NC_004663.1	unpolished	reference_genomes/NC_004663.1.fasta	unpolished_genomes/NC_004663.1.fasta	6260361	6256631	6121	99.902242091%	30.10	341	1025	4755	329	99.845983156%	28.12	5792	99.904229210%	30.19	3.41%	0.61659	4771	1350	87%	98.7%	6970	1827254	262.160	247476288	610810335	-10593615.137064	-4.645588	-0.282176	-0.074986	0.025384
NC_004668.1	unpolished	reference_genomes/NC_004668.1.fasta	unpolished_genomes/NC_004668.1.fasta	3218031	3214234	4935	99.846668179%	28.14	180	479	4276	199	99.848415600%	28.19	4736	99.846593872%	28.14	4.08%	0.49701	4284	651	93%	98.9%	4643	900009	193.842	127223014	312715661	-7407984.016516	-6.117675	-0.282724	-0.184206	0.015445
NC_004722.1	unpolished	reference_genomes/NC_004722.1.fasta	unpolished_genomes/NC_004722.1.fasta	5411809	5406121	7624	99.859144495%	28.51	276	830	6518	222	99.888818218%	29.54	7402	99.858007898%	28.48	3.69%	0.43915	6498	1126	89%	98.6%	7488	1443893	192.828	213549510	526366810	-11886743.764535	-5.825161	-0.281556	-0.186042	0.024997
NC_005027.1	unpolished	reference_genomes/NC_005027.1.fasta	unpolished_genomes/NC_005027.1.fasta	7145576	7143492	4850	99.932136928%	31.68	430	1168	3252	265	99.887466293%	29.49	4585	99.933658976%	31.78	3.30%	0.62912	3356	1494	92%	98.6%	6940	2094822	301.848	283025799	698715812	-10131058.798866	-3.848183	-0.281343	-0.092639	0.051336
NC_005042.1	unpolished	reference_genomes/NC_005042.1.fasta	unpolished_genomes/NC_005042.1.fasta	1751080	1749722	2032	99.883976610%	29.35	92	291	1649	12	99.844479005%	28.08	2020	99.884151395%	29.36	0.44%	0.57310	1685	347	94%	99.1%	2658	493491	185.663	70028092	170623412	-3307863.187253	-5.143742	-0.281537	-0.158362	0.077674
NC_005125.1	unpolished	reference_genomes/NC_005125.1.fasta	unpolished_genomes/NC_005125.1.fasta	4659019	4654334	6434	99.861924842%	28.60	225	762	5447	343	99.773170651%	26.44	6091	99.864901612%	28.69	3.25%	0.62673	5506	928	92%	98.9%	6480	1306903	201.683	185243298	453268093	-9838710.054704	-5.765493	-0.281129	-0.148543	0.052229
NC_005945.1	unpolished	reference_genomes/NC_005945.1.fasta	unpolished_genomes/NC_005945.1.fasta	5228663	5223354	7291	99.860579432%	28.56	306	838	6147	146	99.887793294%	29.50	7145	99.859885037%	28.54	2.49%	0.44470	6190	1101	93%	98.9%	7286	1405841	192.951	207095756	508565944	-11227064.404726	-5.766170	-0.281233	-0.184314	0.052777
NC_006055.1	unpolished	reference_genomes/NC_006055.1.fasta	unpolished_genomes/NC_006055.1.fasta	793224	792025	1481	99.813321602%	27.29	44	119	1318	20	99.898497767%	29.94	1461	99.811152230%	27.24	2.48%	0.34959	1324	157	94%	98.9%	1684	166496	98.869	31358261	76890562	-2190678.046689	-7.122391	-0.288656	-0.330348	0.038486
NC_006347.1	unpolished	reference_genomes/NC_006347.1.fasta	unpolished_genomes/NC_006347.1.fasta	5277274	5273559	5661	99.892745414%	29.70	302	822	4537	232	99.843277129%	28.05	5429	99.894172860%	29.75	2.80%	0.59693	4545	1116	91%	98.9%	6328	1522880	240.657	209160543	514541094	-9255515.926658	-4.901445	-0.281246	-0.071083	0.044783
NC_006461.1	unpolished	reference_genomes/NC_006461.1.fasta	unpolished_genomes/NC_006461.1.fasta	1849742	1844293	6089	99.670867534%	24.83	94	273	5722	95	99.717371255%	25.49	5994	99.670006970%	24.81	1.82%	0.46134	5732	357	94%	98.4%	3327	501704	150.798	73396592	177485788	-7432220.734971	-10.928934	-0.284168	-0.294935	0.013826
NC_006570.2	unpolished	reference_genomes/NC_006570.2.fasta	unpolished_genomes/NC_006570.2.fasta	1892775	1891168	2297	99.878662894%	29.16	94	298	1905	190	99.874326988%	29.01	2107	99.879039226%	29.17	7.99%	0.50955	1909	388	91%	99.0%	2799	525216	187.644	71501164	184412002	-4410121.075698	-5.154953	-0.282141	-0.219631	-0.298421
NC_006814.3	unpolished	reference_genomes/NC_006814.3.fasta	unpolished_genomes/NC_006814.3.fasta	1993560	1992028	2322	99.883545104%	29.34	100	345	1877	76	99.871035618%	28.90	2246	99.883926089%	29.35	2.96%	0.52630	1919	403	93%	98.8%	2587	567081	219.204	78729623	194235921	-3905176.580475	-5.167762	-0.281187	-0.192010	0.049320
NC_007005.1	unpolished	reference_genomes/NC_007005.1.fasta	unpolished_genomes/NC_007005.1.fasta	6093698	6091775	4276	99.929840819%	31.54	325	1014	2937	235	99.909576433%	30.44	4041	99.930743412%	31.60	4.26%	0.56628	3021	1255	92%	99.0%	6263	1746785	278.905	242045640	595757317	-8895222.507154	-3.905532	-0.281927	-0.116322	0.052404
NC_007606.1	unpolished	reference_genomes/NC_007606.1.fasta	unpolished_genomes/NC_007606.1.fasta	4369232	4366555	4379	99.899793110%	29.99	248	727	3404	1106	99.844638701%	28.09	3273	99.910526589%	30.48	16.29%	0.63456	3483	896	93%	99.1%	6067	1225430	201.983	159918128	426559637	-9114375.310643	-4.543081	-0.284946	-0.058910	-0.418046
NC_007643.1	unpolished	reference_genomes/NC_007643.1.fasta	unpolished_genomes/NC_007643.1.fasta	4352825	4346961	7502	99.827679869%	27.64	238	700	6564	186	99.807634630%	27.16	7316	99.828135182%	27.65	2.22%	0.52814	6610	892	91%	98.3%	5420	1215896	224.335	173191655	422531015	-10969984.446989	-6.687986	-0.281336	-0.249758	0.052398
NC_007644.1	unpolished	reference_genomes/NC_007644.1.fasta	unpolished_genomes/NC_007644.1.fasta	2628784	2625566	4163	99.841662080%	28.00	139	403	3621	83	99.867486230%	28.78	4080	99.841031859%	27.99	2.38%	0.45462	3658	505	92%	98.8%	4067	731109	179.766	104349978	255341955	-5999335.373879	-6.334995	-0.280297	-0.127123	0.049951
NC_007677.1	unpolished	reference_genomes/NC_007677.1.fasta	unpolished_genomes/NC_007677.1.fasta	3551823	3546417	6682	99.811899536%	27.26	208	534	5940	91	99.858398817%	28.49	6591	99.811042828%	27.24	1.81%	0.42837	5957	725	93%	98.8%	4728	949831	200.895	141653671	344327166	-9189162.794542	-7.112518	-0.279400	-0.186854	0.063469
NC_007795.1	unpolished	reference_genomes/NC_007795.1.fasta	unpolished_genomes/NC_007795.1.fasta	2821361	2819489	2965	99.894925858%	29.79	181	456	2328	188	99.851730338%	28.29	2777	99.896958131%	29.87	4.49%	0.58998	2359	606	82%	97.8%	3543	760609	214.679	111774256	275124387	-5332412.226955	-4.852247	-0.282476	-0.216032	0.037466
NC_007929.1	unpolished	reference_genomes/NC_007929.1.fasta	unpolished_genomes/NC_007929.1.fasta	1827111	1825673	2163	99.881636600%	29.27	101	312	1750	141	99.874804660%	29.02	2022	99.882085306%	29.28	6.16%	0.51497	1789	374	94%	99.0%	2406	510504	212.180	70814026	178023575	-3811745.162023	-5.168200	-0.280854	-0.200239	-0.069843
NC_008526.1	unpolished	reference_genomes/NC_008526.1.fasta	unpolished_genomes/NC_008526.1.fasta	2895264	2893877	2498	99.913735111%	30.64	175	468	1855	198	99.903971599%	30.18	2300	99.914483613%	30.68	7.12%	0.52895	1913	585	95%	99.2%	3472	808456	232.850	111272196	282737785	-4735606.214287	-4.321988	-0.283306	-0.071230	-0.029364
NC_008570.1	unpolished	reference_genomes/NC_008570.1.fasta	unpolished_genomes/NC_008570.1.fasta	4744448	4739114	7100	99.850374895%	28.25	276	745	6079	125	99.896855325%	29.87	6975	99.849156705%	28.21	2.55%	0.40610	6075	1025	91%	98.8%	6291	1300090	206.659	187415782	461167290	-10722476.817888	-6.081134	-0.281269	-0.153394	0.014030
NC_008596.1	unpolished	reference_genomes/NC_008596.1.fasta	unpolished_genomes/NC_008596.1.fasta	6988209	6986240	5449	99.922041742%	31.08	622	1429	3398	1108	99.648312025%	24.54	4341	99.934962258%	31.87	4.50%	0.84393	3242	2207	89%	94.7%	7788	2075486	266.498	273588385	683451532	-13706698.500191	-3.795921	-0.282269	-0.223107	-0.379061
NC_008800.1	unpolished	reference_genomes/NC_008800.1.fasta	unpolished_genomes/NC_008800.1.fasta	4615899	4612591	5055	99.890504830%	29.61	261	743	4051	355	99.829463025%	27.68	4700	99.893387193%	29.72	4.51%	0.61532	4098	957	94%	98.9%	5781	1273352	220.265	181507083	450040753	-8369976.468014	-4.933277	-0.281647	-0.056138	-0.018904
NC_009009.1	unpolished	reference_genomes/NC_009009.1.fasta	unpolished_genomes/NC_009009.1.fasta	2388435	2386963	2364	99.901039297%	30.05	108	392	1864	94	99.878157850%	29.14	2270	99.901802933%	30.08	3.23%	0.55373	1858	506	95%	99.2%	2942	686553	233.363	94800714	233005875	-4060381.273601	-4.668509	-0.282685	-0.091409	0.041759
NC_009089.1	unpolished	reference_genomes/NC_009089.1.fasta	unpolished_genomes/NC_009089.1.fasta	4290252	4284786	7065	99.835350609%	27.83	231	684	6150	346	99.877833486%	29.13	6719	99.832348400%	27.76	6.60%	0.42153	6153	912	91%	98.9%	6187	1104516	178.522	167034111	416571569	-10897269.358865	-6.397020	-0.281934	-0.276198	-0.037897
NC_009495.1	unpolished	reference_genomes/NC_009495.1.fasta	unpolished_genomes/NC_009495.1.fasta	3886916	3881590	6764	99.826007639%	27.59	216	611	5937	219	99.864098395%	28.67	6545	99.824360418%	27.55	4.15%	0.43622	5951	813	94%	98.9%	5852	963937	164.719	153653750	377142182	-10232520.736064	-6.654538	-0.281365	-0.325572	0.004537
NC_009613.3	unpolished	reference_genomes/NC_009613.3.fasta	unpolished_genomes/NC_009613.3.fasta	2860382	2855494	5857	99.795266056%	26.89	161	404	5292	384	99.798447415%	26.96	5473	99.795039069%	26.88	6.66%	0.49581	5310	547	94%	98.7%	4274	761460	178.161	111163871	277002762	-8482809.664893	-7.438326	-0.280901	-0.301580	-0.091640
NC_009636.1	unpolished	reference_genomes/NC_009636.1.fasta	unpolished_genomes/NC_009636.1.fasta	3781904	3780498	2815	99.925578518%	31.28	197	606	2012	65	99.901122638%	30.05	2750	99.926011066%	31.31	1.74%	0.57199	2023	792	93%	99.2%	4314	1072122	248.522	150173357	369601360	-5928887.295402	-4.048914	-0.282380	-0.168659	0.044673
NC_010175.1	unpolished	reference_genomes/NC_010175.1.fasta	unpolished_genomes/NC_010175.1.fasta	5258541	5255664	4810	99.908544284%	30.39	263	835	3712	769	99.777165393%	26.52	4041	99.917770203%	30.85	6.56%	0.73045	3714	1096	91%	96.9%	5823	1454039	249.706	209099467	513306582	-8523454.130511	-4.530843	-0.282151	-0.079995	0.063437
NC_010397.1	unpolished	reference_genomes/NC_010397.1.fasta	unpolished_genomes/NC_010397.1.fasta	5067172	5065139	4023	99.920619903%	31.00	292	849	2882	33	99.934336199%	31.83	3990	99.920482526%	31.00	0.99%	0.45229	2993	1030	94%	99.2%	6260	1518246	242.531	202589114	494998493	-8018597.860716	-4.203711	-0.281418	-0.167236	0.079782
NC_011661.1	unpolished	reference_genomes/NC_011661.1.fasta	unpolished_genomes/NC_011661.1.fasta	1855560	1853539	2705	99.854245393%	28.36	86	299	2320	73	99.817157170%	27.38	2632	99.855060812%	28.39	2.15%	0.55782	2302	403	93%	98.8%	2845	542913	190.831	73709788	180393332	-4183087.012010	-5.969438	-0.282445	-0.222488	0.051910
NC_011750.1	unpolished	reference_genomes/NC_011750.1.fasta	unpolished_genomes/NC_011750.1.fasta	5132068	5129032	5051	99.901596318%	30.07	275	870	3906	543	99.853587905%	28.34	4508	99.905335225%	30.24	7.23%	0.60733	3983	1068	92%	98.9%	6306	1462659	231.947	197752470	500805343	-9543528.910156	-4.600687	-0.282058	-0.058241	-0.173906
NC_011751.1	unpolished	reference_genomes/NC_011751.1.fasta	unpolished_genomes/NC_011751.1.fasta	5202090	5198941	5109	99.901805537%	30.08	258	851	4000	329	99.863255110%	28.64	4780	99.903674612%	30.16	4.62%	0.58671	4034	1075	94%	98.9%	6413	1481699	231.046	205647760	507541197	-8833036.927539	-4.660132	-0.281720	-0.059259	0.008534
NC_012587.1	unpolished	reference_genomes/NC_012587.1.fasta	unpolished_genomes/NC_012587.1.fasta	3925702	3924224	3036	99.922676356%	31.12	254	652	2130	113	99.914939102%	30.70	2923	99.922947309%	31.13	3.38%	0.52470	2197	839	86%	98.2%	4195	1099915	262.197	154487902	383587674	-6434180.010632	-4.135871	-0.281672	-0.204864	0.038324
NC_012926.1	unpolished	reference_genomes/NC_012926.1.fasta	unpolished_genomes/NC_012926.1.fasta	2146229	2144915	2152	99.899747505%	29.99	136	351	1665	234	99.873525136%	28.98	1918	99.902220831%	30.10	8.62%	0.56398	1684	468	90%	99.0%	2664	610345	229.108	83569424	209385019	-3961901.553047	-4.717831	-0.283611	-0.100694	-0.078262
NC_013172.1	unpolished	reference_genomes/NC_013172.1.fasta	unpolished_genomes/NC_013172.1.fasta	3614992	3612287	4055	99.887846238%	29.50	190	580	3285	57	99.884901965%	29.39	3998	99.887887127%	29.50	1.37%	0.50657	3302	753	92%	98.7%	4142	1012346	244.410	143667773	352291801	-7196092.760745	-5.085382	-0.282161	-0.253116	0.051518
NC_013522.1	unpolished	reference_genomes/NC_013522.1.fasta	unpolished_genomes/NC_013522.1.fasta	1848474	1843144	6018	99.674484695%	24.87	114	287	5617	57	99.871757374%	28.92	5961	99.669625132%	24.81	2.40%	0.27963	5640	378	93%	98.5%	3749	521981	139.232	73300377	177409551	-7160102.597663	-10.854635	-0.282514	-0.200049	0.038426
NC_013853.1	unpolished	reference_genomes/NC_013853.1.fasta	unpolished_genomes/NC_013853.1.fasta	2146611	2145237	2214	99.896877734%	29.87	130	355	1729	226	99.878612748%	29.16	1988	99.898612035%	29.94	8.67%	0.54489	1755	459	91%	98.9%	2706	605318	223.695	82296532	209398871	-4161125.632538	-4.767865	-0.283241	-0.114992	-0.139937
NC_014121.1	unpolished	reference_genomes/NC_014121.1.fasta	unpolished_genomes/NC_014121.1.fasta	5314581	5310932	5684	99.893066499%	29.71	291	872	4521	290	99.867251371%	28.77	5394	99.894172939%	29.75	4.11%	0.55642	4534	1150	94%	98.9%	6874	1532987	223.012	208385276	518199084	-9747447.023039	-4.887350	-0.281711	-0.078050	-0.033103
NC_014318.1	unpolished	reference_genomes/NC_014318.1.fasta	unpolished_genomes/NC_014318.1.fasta	10236715	10232624	8102	99.920866851%	31.02	561	1725	5816	212	99.904722955%	30.21	7890	99.921225496%	31.04	2.17%	0.54741	6029	2073	92%	98.8%	11342	2954042	260.452	407707514	1000021844	-17446946.705281	-4.170712	-0.281149	-0.290414	0.069935
NC_014638.1	unpolished	reference_genomes/NC_014638.1.fasta	unpolished_genomes/NC_014638.1.fasta	2214656	2213746	1706	99.922979162%	31.13	138	329	1239	64	99.831990129%	27.75	1642	99.924571361%	31.22	1.72%	0.69015	1268	438	94%	99.1%	2258	621015	275.029	87997253	216440258	-3573628.172711	-4.186901	-0.283839	-0.162667	0.039228
NC_014644.1	unpolished	reference_genomes/NC_014644.1.fasta	unpolished_genomes/NC_014644.1.fasta	1667350	1666750	1251	99.924983045%	31.25	105	273	873	73	99.860989450%	28.57	1178	99.927063746%	31.37	3.15%	0.65587	912	339	94%	98.8%	1695	474312	279.830	66300777	162969180	-2474571.229597	-4.052927	-0.281565	-0.099938	0.060612
NC_014923.1	unpolished	reference_genomes/NC_014923.1.fasta	unpolished_genomes/NC_014923.1.fasta	6264489	6262796	4161	99.933589241%	31.78	344	1062	2755	117	99.853066760%	28.33	4044	99.934625762%	31.85	1.27%	0.69208	2844	1317	88%	98.4%	6715	1788959	266.412	250022061	612590392	-9403237.751051	-3.839026	-0.281474	-0.200061	0.072486
NC_015663.1	unpolished	reference_genomes/NC_015663.1.fasta	unpolished_genomes/NC_015663.1.fasta	5280350	5277426	4871	99.907766982%	30.35	269	839	3763	236	99.857970788%	28.48	4635	99.909384625%	30.43	3.15%	0.61050	3767	1104	94%	98.7%	6240	1506889	241.489	209365056	515397407	-8838978.957887	-4.492347	-0.281289	-0.105923	0.023150
NC_016603.1	unpolished	reference_genomes/NC_016603.1.fasta	unpolished_genomes/NC_016603.1.fasta	3862530	3859818	4249	99.890013489%	29.59	195	671	3383	105	99.868138492%	28.80	4144	99.890473870%	29.60	2.06%	0.54626	3476	773	94%	98.8%	4828	1090692	225.910	154134749	376496752	-7036893.966172	-4.976954	-0.282492	-0.142958	0.074223
NC_016845.1	unpolished	reference_genomes/NC_016845.1.fasta	unpolished_genomes/NC_016845.1.fasta	5333942	5330327	5622	99.894616382%	29.77	301	853	4468	245	99.837143294%	27.88	5377	99.896284129%	29.84	2.82%	0.61093	4521	1101	94%	98.1%	6734	1515166	225.002	210749215	520151383	-9931260.984938	-4.834628	-0.281392	-0.132175	-0.024491
NC_017384.1	unpolished	reference_genomes/NC_017384.1.fasta	unpolished_genomes/NC_017384.1.fasta	2766400	2764790	2675	99.903320009%	30.15	145	460	2070	52	99.888898385%	29.54	2623	99.903568162%	30.16	1.69%	0.53534	2125	550	92%	98.8%	3536	819992	231.898	109644064	269929654	-4982413.073712	-4.646178	-0.283213	-0.201192	0.043178
NC_017634.1	unpolished	reference_genomes/NC_017634.1.fasta	unpolished_genomes/NC_017634.1.fasta	4747819	4745155	4420	99.906919366%	30.31	252	752	3416	149	99.858798556%	28.50	4271	99.908013012%	30.36	2.22%	0.60553	3430	990	94%	99.0%	5715	1356961	237.438	188269287	463373315	-7738119.853884	-4.534595	-0.281480	-0.059607	0.035124
NC_017960.1	unpolished	reference_genomes/NC_017960.1.fasta	unpolished_genomes/NC_017960.1.fasta	2698137	2694996	4130	99.846955754%	28.15	131	429	3570	283	99.846778560%	28.15	3847	99.846968772%	28.15	6.84%	0.50031	3572	558	94%	98.8%	3798	734470	193.383	104455771	262205374	-6425504.305900	-6.083884	-0.280040	-0.165103	-0.095362
NC_018828.1	unpolished	reference_genomes/NC_018828.1.fasta	unpolished_genomes/NC_018828.1.fasta	4887379	4885810	3423	99.929974023%	31.55	240	807	2376	171	99.885882078%	29.43	3252	99.931368384%	31.63	3.07%	0.62445	2455	968	86%	98.6%	5250	1425066	271.441	192218348	477872479	-8277060.781289	-3.930458	-0.282002	-0.311771	0.022271
NC_000117.1	HyPo-short	reference_genomes/NC_000117.1.fasta	/home/ubuntu/hybrid_polishing/simulated_read_tests/polished_genomes/NC_000117.1/hypo-short.fasta.gz	1042519	1042517	2	99.999808157%	57.17	0	0	2	2	99.983718658%	37.88	0	100.000000000%	inf	1.18%	1.00000	2	0	99%	99.9%	897	313056	349.003	41309961	102389901	-837505.862544	-2.067025	-0.285052	-0.112395	0.093068
NC_000853.1	HyPo-short	reference_genomes/NC_000853.1.fasta	/home/ubuntu/hybrid_polishing/simulated_read_tests/polished_genomes/NC_000853.1/hypo-short.fasta.gz	1860725	1860724	1	99.999946258%	62.70	0	0	1	1	99.997156829%	45.46	0	100.000000000%	inf	1.89%	1.00000	0	1	99%	99.9%	1867	591937	317.052	74271084	182753110	-1520219.427363	-2.017905	-0.284026	-0.132838	0.083142
NC_000907.1	HyPo-short	reference_genomes/NC_000907.1.fasta	/home/ubuntu/hybrid_polishing/simulated_read_tests/polished_genomes/NC_000907.1/hypo-short.fasta.gz	1830138	1830112	40	99.997814376%	46.60	8	3	29	40	99.951403232%	33.13	0	100.000000000%	inf	4.50%	1.00000	27	13	96%	99.4%	1749	535316	306.070	71604898	179745356	-1901862.508203	-2.045793	-0.284488	-0.179107	-0.083328
NC_000912.1	HyPo-short	reference_genomes/NC_000912.1.fasta	/home/ubuntu/hybrid_polishing/simulated_read_tests/polished_genomes/NC_000912.1/hypo-short.fasta.gz	816394	816394	0	100.000000000%	inf	0	0	0	0	100.000000000%	inf	0	100.000000000%	inf	11.35%		0	0	100%	100.0%	1402	213948	152.602	32501207	80181301	-700260.776211	-2.079067	-0.287896	-0.156013	0.087248
NC_000913.3	HyPo-short	reference_genomes/NC_000913.3.fasta	/home/ubuntu/hybrid_polishing/simulated_read_tests/polished_genomes/NC_000913.3/hypo-short.fasta.gz	4641652	4641620	47	99.998987431%	49.95	1	7	39	47	99.972464702%	35.60	0	100.000000000%	inf	3.68%	1.00000	40	7	96%	99.6%	4320	1356649	314.039	182919013	455880550	-3708110.234507	-2.028530	-0.281614	-0.059818	0.030987
NC_000915.1	HyPo-short	reference_genomes/NC_000915.1.fasta	/home/ubuntu/hybrid_polishing/simulated_read_tests/polished_genomes/NC_000915.1/hypo-short.fasta.gz	1667867	1667850	28	99.998321214%	47.75	1	5	22	26	99.973285384%	35.73	2	99.999872656%	58.95	5.84%	0.99526	23	5	98%	99.7%	1591	504688	317.214	64942746	163803547	-1745421.900845	-2.062090	-0.285125	-0.248514	-0.015550
NC_000918.1	HyPo-short	reference_genomes/NC_000918.1.fasta	/home/ubuntu/hybrid_polishing/simulated_read_tests/polished_genomes/NC_000918.1/hypo-short.fasta.gz	1551335	1551324	11	99.999290933%	51.49	0	0	11	11	99.965930560%	34.68	0	100.000000000%	inf	2.08%	1.00000	11	0	98%	99.5%	1708	496196	290.513	61649076	152362717	-1396775.205872	-2.051883	-0.285761	-0.147627	0.026515
NC_000922.1	HyPo-short	reference_genomes/NC_000922.1.fasta	/home/ubuntu/hybrid_polishing/simulated_read_tests/polished_genomes/NC_000922.1/hypo-short.fasta.gz	1230230	1230228	2	99.999837429%	57.89	0	0	2	2	99.987327335%	38.97	0	100.000000000%	inf	1.28%	1.00000	2	0	99%	99.9%	1065	367340	344.920	49024152	120822898	-1004583.520331	-2.054161	-0.284372	-0.116755	0.079681
NC_000962.3	HyPo-short	reference_genomes/NC_000962.3.fasta	/home/ubuntu/hybrid_polishing/simulated_read_tests/polished_genomes/NC_000962.3/hypo-short.fasta.gz	4411532	4411529	16	99.999637315%	54.40	1	6	9	16	99.989858462%	39.94	0	100.000000000%	inf	3.58%	1.00000	4	12	96%	99.2%	4090	1333234	325.974	174404148	433284263	-4006724.093660	-2.021315	-0.281720	-0.215269	0.074708
NC_000963.1	HyPo-short	reference_genomes/NC_000963.1.fasta	/home/ubuntu/hybrid_polishing/simulated_read_tests/polished_genomes/NC_000963.1/hypo-short.fasta.gz	1111523	1111524	1	99.999910033%	60.46	0	1	0	0	100.000000000%	inf	1	99.999909575%	60.44	0.51%	0.00000	0	1	99%	99.9%	897	285426	318.201	44428619	109164512	-1127221.954200	-2.081996	-0.285306	-0.317599	0.092569
NC_000964.3	HyPo-short	reference_genomes/NC_000964.3.fasta	/home/ubuntu/hybrid_polishing/simulated_read_tests/polished_genomes/NC_000964.3/hypo-short.fasta.gz	4215606	4215592	28	99.999335802%	51.78	2	6	20	27	99.971857704%	35.51	1	99.999975726%	66.15	2.28%	0.99914	24	4	98%	99.6%	4227	1237207	292.692	166874485	414044688	-3523949.443812	-2.020607	-0.281835	-0.111544	0.043094
NC_001318.1	HyPo-short	reference_genomes/NC_001318.1.fasta	/home/ubuntu/hybrid_polishing/simulated_read_tests/polished_genomes/NC_001318.1/hypo-short.fasta.gz	910724	910721	3	99.999670592%	54.82	0	0	3	3	99.965437788%	34.61	0	100.000000000%	inf	0.95%	1.00000	2	1	99%	99.8%	825	282825	342.818	36223814	89446719	-1003531.807586	-2.090653	-0.286507	-0.379831	0.070298
NC_002163.1	HyPo-short	reference_genomes/NC_002163.1.fasta	/home/ubuntu/hybrid_polishing/simulated_read_tests/polished_genomes/NC_002163.1/hypo-short.fasta.gz	1641481	1641467	15	99.999086191%	50.39	1	0	14	15	99.971248395%	35.41	0	100.000000000%	inf	3.18%	1.00000	13	2	98%	99.7%	1659	514072	309.869	64554995	161218991	-1841233.084763	-2.042730	-0.281742	-0.370163	0.023293
NC_002516.2	HyPo-short	reference_genomes/NC_002516.2.fasta	/home/ubuntu/hybrid_polishing/simulated_read_tests/polished_genomes/NC_002516.2/hypo-short.fasta.gz	6264404	6264378	35	99.999441288%	52.53	1	4	30	34	99.980385936%	37.07	1	99.999983583%	67.85	2.77%	0.99916	19	16	96%	99.5%	5686	1874271	329.629	248565857	615256139	-6011028.835311	-2.021560	-0.281273	-0.240956	0.049011
NC_002528.1	HyPo-short	reference_genomes/NC_002528.1.fasta	/home/ubuntu/hybrid_polishing/simulated_read_tests/polished_genomes/NC_002528.1/hypo-short.fasta.gz	640681	640681	0	100.000000000%	inf	0	0	0	0			0	100.000000000%	inf	0.00%		0	0	100%	100.0%	583	187413	321.463	25630080	62922739	-742581.112122	-2.099012	-0.288693	-0.455654	0.092502
NC_002662.1	HyPo-short	reference_genomes/NC_002662.1.fasta	/home/ubuntu/hybrid_polishing/simulated_read_tests/polished_genomes/NC_002662.1/hypo-short.fasta.gz	2365589	2365554	44	99.998140000%	47.30	3	3	38	44	99.970795362%	35.35	0	100.000000000%	inf	6.37%	1.00000	26	18	95%	99.2%	2386	681160	285.482	91843263	232332343	-2443937.421127	-2.036426	-0.283137	-0.226363	-0.033578
NC_002677.1	HyPo-short	reference_genomes/NC_002677.1.fasta	/home/ubuntu/hybrid_polishing/simulated_read_tests/polished_genomes/NC_002677.1/hypo-short.fasta.gz	3268203	3268188	23	99.999296250%	51.53	0	4	19	23	99.981275695%	37.28	0	100.000000000%	inf	3.76%	1.00000	17	6	97%	99.7%	3981	749731	188.327	128156723	320984745	-2665994.481737	-2.030107	-0.282639	-0.083103	0.038280
NC_002695.2	HyPo-short	reference_genomes/NC_002695.2.fasta	/home/ubuntu/hybrid_polishing/simulated_read_tests/polished_genomes/NC_002695.2/hypo-short.fasta.gz	5498578	5498478	157	99.997144728%	45.44	11	23	123	157	99.970834432%	35.35	0	100.000000000%	inf	9.79%	1.00000	123	34	95%	99.3%	5331	1606530	301.356	211042262	540020713	-5000901.619754	-2.037813	-0.281678	-0.057557	-0.078774
NC_002696.2	HyPo-short	reference_genomes/NC_002696.2.fasta	/home/ubuntu/hybrid_polishing/simulated_read_tests/polished_genomes/NC_002696.2/hypo-short.fasta.gz	4016947	4016938	20	99.999502110%	53.03	1	5	14	20	99.982723920%	37.63	0	100.000000000%	inf	2.88%	1.00000	16	4	97%	99.5%	3707	1193278	321.899	159250466	394510597	-3896530.574498	-2.030376	-0.281737	-0.259860	0.060540
NC_002737.2	HyPo-short	reference_genomes/NC_002737.2.fasta	/home/ubuntu/hybrid_polishing/simulated_read_tests/polished_genomes/NC_002737.2/hypo-short.fasta.gz	1852433	1852406	30	99.998380509%	47.91	1	1	28	30	99.962207105%	34.23	0	100.000000000%	inf	4.29%	1.00000	25	5	98%	99.5%	1777	529557	298.006	72460361	181930061	-1733714.332355	-2.042509	-0.283458	-0.139667	-0.020898
NC_002929.2	HyPo-short	reference_genomes/NC_002929.2.fasta	/home/ubuntu/hybrid_polishing/simulated_read_tests/polished_genomes/NC_002929.2/hypo-short.fasta.gz	4086189	4086038	202	99.995056546%	43.06	5	23	174	202	99.945070783%	32.60	0	100.000000000%	inf	9.00%	1.00000	181	21	94%	99.3%	4014	1232493	307.049	154351054	401316183	-5272404.687802	-2.038184	-0.281915	-0.308040	-0.208899
NC_002932.3	HyPo-short	reference_genomes/NC_002932.3.fasta	/home/ubuntu/hybrid_polishing/simulated_read_tests/polished_genomes/NC_002932.3/hypo-short.fasta.gz	2154946	2154954	11	99.999489549%	52.92	1	9	1	11	99.981282968%	37.28	0	100.000000000%	inf	2.73%	1.00000	3	8	94%	99.3%	2009	627347	312.268	85429420	211648587	-1733520.782913	-2.026393	-0.283664	-0.095163	0.060743
NC_002937.3	HyPo-short	reference_genomes/NC_002937.3.fasta	/home/ubuntu/hybrid_polishing/simulated_read_tests/polished_genomes/NC_002937.3/hypo-short.fasta.gz	3570858	3570839	26	99.999271884%	51.38	3	2	21	26	99.979290294%	36.84	0	100.000000000%	inf	3.52%	1.00000	22	4	98%	99.6%	3154	1024299	324.762	141448192	350707596	-3052220.729455	-2.032264	-0.282226	-0.133319	0.050056
NC_002939.5	HyPo-short	reference_genomes/NC_002939.5.fasta	/home/ubuntu/hybrid_polishing/simulated_read_tests/polished_genomes/NC_002939.5/hypo-short.fasta.gz	3814128	3814103	29	99.999239669%	51.19	0	2	27	29	99.967257167%	34.85	0	100.000000000%	inf	2.32%	1.00000	27	2	98%	99.6%	3426	1154974	337.120	150847734	374605714	-3263648.517503	-2.026704	-0.282217	-0.117471	0.031451
NC_002942.5	HyPo-short	reference_genomes/NC_002942.5.fasta	/home/ubuntu/hybrid_polishing/simulated_read_tests/polished_genomes/NC_002942.5/hypo-short.fasta.gz	3397754	3397740	16	99.999529101%	53.27	0	1	15	16	99.978104088%	36.60	0	100.000000000%	inf	2.15%	1.00000	15	1	98%	99.6%	3031	1003227	330.989	134688145	333704389	-2965738.869637	-2.024008	-0.282557	-0.158224	0.054245
NC_002946.2	HyPo-short	reference_genomes/NC_002946.2.fasta	/home/ubuntu/hybrid_polishing/simulated_read_tests/polished_genomes/NC_002946.2/hypo-short.fasta.gz	2153922	2153869	67	99.996889402%	45.07	4	5	58	67	99.970865892%	35.36	0	100.000000000%	inf	10.68%	1.00000	61	6	96%	99.5%	2149	597321	277.953	82700285	211549990	-2188113.681919	-2.050011	-0.283512	-0.125007	-0.113037
NC_002947.4	HyPo-short	reference_genomes/NC_002947.4.fasta	/home/ubuntu/hybrid_polishing/simulated_read_tests/polished_genomes/NC_002947.4/hypo-short.fasta.gz	6181873	6181856	40	99.999352948%	51.89	5	9	26	40	99.984093214%	37.98	0	100.000000000%	inf	4.07%	1.00000	24	16	96%	99.6%	5588	1826898	326.932	243050351	607147500	-5384815.154011	-2.025290	-0.281568	-0.149677	0.047572
NC_002967.9	HyPo-short	reference_genomes/NC_002967.9.fasta	/home/ubuntu/hybrid_polishing/simulated_read_tests/polished_genomes/NC_002967.9/hypo-short.fasta.gz	2843201	2843193	18	99.999366911%	51.99	8	1	9	18	99.986333300%	38.64	0	100.000000000%	inf	4.63%	1.00000	5	13	94%	99.1%	2581	869870	337.028	112586153	279245598	-2689886.465366	-2.028179	-0.282741	-0.245930	0.070156
NC_002971.4	HyPo-short	reference_genomes/NC_002971.4.fasta	/home/ubuntu/hybrid_polishing/simulated_read_tests/polished_genomes/NC_002971.4/hypo-short.fasta.gz	1995488	1995465	29	99.998546723%	48.38	2	2	25	29	99.962422091%	34.25	0	100.000000000%	inf	3.87%	1.00000	21	8	97%	99.6%	2034	592293	291.196	78556425	195982037	-1800415.755789	-2.049472	-0.283691	-0.138282	0.013754
NC_003030.1	HyPo-short	reference_genomes/NC_003030.1.fasta	/home/ubuntu/hybrid_polishing/simulated_read_tests/polished_genomes/NC_003030.1/hypo-short.fasta.gz	3940880	3940868	35	99.999111876%	50.52	5	9	21	35	99.973562758%	35.78	0	100.000000000%	inf	3.36%	1.00000	17	18	95%	99.4%	3719	1136163	305.502	155363915	387059221	-3889512.249226	-2.023209	-0.281790	-0.259344	0.040724
NC_003047.1	HyPo-short	reference_genomes/NC_003047.1.fasta	/home/ubuntu/hybrid_polishing/simulated_read_tests/polished_genomes/NC_003047.1/hypo-short.fasta.gz	3654135	3654110	34	99.999069548%	50.31	1	4	29	34	99.975297520%	36.07	0	100.000000000%	inf	3.77%	1.00000	27	7	97%	99.6%	3385	1051404	310.607	143839197	358886378	-3415034.491763	-2.031167	-0.282766	-0.193686	0.030428
NC_003098.1	HyPo-short	reference_genomes/NC_003098.1.fasta	/home/ubuntu/hybrid_polishing/simulated_read_tests/polished_genomes/NC_003098.1/hypo-short.fasta.gz	2038615	2038596	19	99.999067995%	50.31	0	0	19	19	99.987298616%	38.96	0	100.000000000%	inf	7.34%	1.00000	16	3	98%	99.7%	1994	582934	292.344	80286470	200211716	-1737738.704216	-2.047456	-0.283898	-0.119190	0.043920
NC_003143.1	HyPo-short	reference_genomes/NC_003143.1.fasta	/home/ubuntu/hybrid_polishing/simulated_read_tests/polished_genomes/NC_003143.1/hypo-short.fasta.gz	4653728	4653634	146	99.996862742%	45.03	16	18	112	146	99.958403966%	33.81	0	100.000000000%	inf	7.54%	1.00000	106	40	93%	99.0%	4124	1298337	314.825	179394577	457068497	-4234187.659044	-2.032512	-0.282289	-0.049201	-0.089023
NC_003197.2	HyPo-short	reference_genomes/NC_003197.2.fasta	/home/ubuntu/hybrid_polishing/simulated_read_tests/polished_genomes/NC_003197.2/hypo-short.fasta.gz	4857450	4857400	78	99.998394223%	47.94	2	13	63	78	99.953047969%	33.28	0	100.000000000%	inf	3.42%	1.00000	63	15	95%	99.2%	4519	1415373	313.205	191820309	477076051	-4140974.415801	-2.023324	-0.281788	-0.077235	-0.006884
NC_003210.1	HyPo-short	reference_genomes/NC_003210.1.fasta	/home/ubuntu/hybrid_polishing/simulated_read_tests/polished_genomes/NC_003210.1/hypo-short.fasta.gz	2944528	2944514	22	99.999252852%	51.27	0	4	18	22	99.959741614%	33.95	0	100.000000000%	inf	1.86%	1.00000	17	5	98%	99.7%	2873	876333	305.024	116606514	289202292	-2714393.096148	-2.025266	-0.282744	-0.171554	0.019043
NC_003450.3	HyPo-short	reference_genomes/NC_003450.3.fasta	/home/ubuntu/hybrid_polishing/simulated_read_tests/polished_genomes/NC_003450.3/hypo-short.fasta.gz	3309401	3309381	29	99.999123709%	50.57	3	3	23	29	99.975666854%	36.14	0	100.000000000%	inf	3.60%	1.00000	20	9	98%	99.7%	3070	963521	313.850	130305847	325035551	-2619305.612573	-2.027464	-0.282918	-0.048669	0.027339
NC_003454.1	HyPo-short	reference_genomes/NC_003454.1.fasta	/home/ubuntu/hybrid_polishing/simulated_read_tests/polished_genomes/NC_003454.1/hypo-short.fasta.gz	2174500	2174468	40	99.998160499%	47.35	2	3	35	40	99.964733162%	34.53	0	100.000000000%	inf	5.22%	1.00000	34	6	97%	99.6%	2035	657841	323.263	84741917	213569533	-2467114.599214	-2.035462	-0.284609	-0.329789	-0.031430
NC_003888.3	HyPo-short	reference_genomes/NC_003888.3.fasta	/home/ubuntu/hybrid_polishing/simulated_read_tests/polished_genomes/NC_003888.3/hypo-short.fasta.gz	8667507	8667456	71	99.999180849%	50.87	4	8	59	71	99.976061310%	36.21	0	100.000000000%	inf	3.42%	1.00000	57	14	96%	99.5%	7747	2557337	330.107	342454249	851274783	-8639508.536266	-2.019480	-0.281439	-0.271476	0.041693
NC_003902.1	HyPo-short	reference_genomes/NC_003902.1.fasta	/home/ubuntu/hybrid_polishing/simulated_read_tests/polished_genomes/NC_003902.1/hypo-short.fasta.gz	5076188	5076183	35	99.999310508%	51.61	8	11	16	35	99.984007603%	37.96	0	100.000000000%	inf	4.31%	1.00000	11	24	95%	99.5%	4304	1445590	335.871	200042829	498567187	-4775882.276145	-2.016949	-0.282081	-0.234935	0.060436
NC_003997.3	HyPo-short	reference_genomes/NC_003997.3.fasta	/home/ubuntu/hybrid_polishing/simulated_read_tests/polished_genomes/NC_003997.3/hypo-short.fasta.gz	5227293	5227268	37	99.999292177%	51.50	2	5	30	37	99.971265260%	35.42	0	100.000000000%	inf	2.46%	1.00000	24	13	95%	99.5%	5473	1467743	268.179	207114803	513403444	-4769072.969472	-2.019291	-0.281634	-0.186053	0.040686
NC_004113.1	HyPo-short	reference_genomes/NC_004113.1.fasta	/home/ubuntu/hybrid_polishing/simulated_read_tests/polished_genomes/NC_004113.1/hypo-short.fasta.gz	2593857	2593840	19	99.999267500%	51.35	0	1	18	19	99.988199198%	39.28	0	100.000000000%	inf	6.21%	1.00000	19	0	97%	99.5%	2522	777279	308.199	101270513	254748534	-2095161.145090	-2.042629	-0.283407	-0.067474	0.035076
NC_004116.1	HyPo-short	reference_genomes/NC_004116.1.fasta	/home/ubuntu/hybrid_polishing/simulated_read_tests/polished_genomes/NC_004116.1/hypo-short.fasta.gz	2160267	2160232	43	99.998009509%	47.01	0	4	39	43	99.953902724%	33.36	0	100.000000000%	inf	4.32%	1.00000	30	13	96%	99.6%	2112	632209	299.341	83910074	212171943	-2146006.865088	-2.038220	-0.283503	-0.170512	-0.048987
NC_004307.2	HyPo-short	reference_genomes/NC_004307.2.fasta	/home/ubuntu/hybrid_polishing/simulated_read_tests/polished_genomes/NC_004307.2/hypo-short.fasta.gz	2256640	2256618	37	99.998360399%	47.85	3	6	28	37	99.951221441%	33.12	0	100.000000000%	inf	3.36%	1.00000	30	7	97%	99.4%	1839	655518	356.454	88447534	221628891	-2100648.074008	-2.051623	-0.283660	-0.119897	-0.032555
NC_004337.2	HyPo-short	reference_genomes/NC_004337.2.fasta	/home/ubuntu/hybrid_polishing/simulated_read_tests/polished_genomes/NC_004337.2/hypo-short.fasta.gz	4607202	4607097	179	99.996114805%	44.11	12	31	136	179	99.966491574%	34.75	0	100.000000000%	inf	11.59%	1.00000	131	48	93%	99.2%	4756	1329955	279.637	172079531	452469069	-4412912.629610	-2.048196	-0.282153	-0.057509	-0.123530
NC_004347.2	HyPo-short	reference_genomes/NC_004347.2.fasta	/home/ubuntu/hybrid_polishing/simulated_read_tests/polished_genomes/NC_004347.2/hypo-short.fasta.gz	4969811	4969725	114	99.997706155%	46.39	8	10	96	114	99.969917193%	35.22	0	100.000000000%	inf	7.62%	1.00000	97	17	97%	99.4%	4447	1411679	317.445	191439737	488107312	-4440720.038729	-2.028245	-0.281515	-0.056331	-0.067292
NC_004350.2	HyPo-short	reference_genomes/NC_004350.2.fasta	/home/ubuntu/hybrid_polishing/simulated_read_tests/polished_genomes/NC_004350.2/hypo-short.fasta.gz	2032925	2032898	37	99.998179964%	47.40	6	2	29	37	99.950433373%	33.05	0	100.000000000%	inf	3.67%	1.00000	21	16	95%	99.4%	1898	580603	305.903	79691427	199662678	-1912686.469550	-2.044681	-0.283764	-0.178402	0.013692
NC_004461.1	HyPo-short	reference_genomes/NC_004461.1.fasta	/home/ubuntu/hybrid_polishing/simulated_read_tests/polished_genomes/NC_004461.1/hypo-short.fasta.gz	2499279	2499271	18	99.999279793%	51.43	2	4	12	18	99.984118441%	37.99	0	100.000000000%	inf	4.53%	1.00000	14	4	98%	99.7%	2283	692018	303.118	98228313	245471442	-2373798.204594	-2.033918	-0.283591	-0.228601	0.051307
NC_004463.1	HyPo-short	reference_genomes/NC_004463.1.fasta	/home/ubuntu/hybrid_polishing/simulated_read_tests/polished_genomes/NC_004463.1/hypo-short.fasta.gz	9105828	9105807	47	99.999483848%	52.87	4	11	32	47	99.986736353%	38.77	0	100.000000000%	inf	3.89%	1.00000	29	18	95%	99.1%	8508	2584914	303.822	360028726	894322912	-8477149.753645	-2.014208	-0.281622	-0.219744	0.054070
NC_004567.2	HyPo-short	reference_genomes/NC_004567.2.fasta	/home/ubuntu/hybrid_polishing/simulated_read_tests/polished_genomes/NC_004567.2/hypo-short.fasta.gz	3308273	3308258	21	99.999365228%	51.97	2	2	17	20	99.983097401%	37.72	1	99.999968652%	65.04	3.58%	0.99815	12	9	97%	99.7%	3091	930022	300.881	130738036	324924846	-2585557.794749	-2.026808	-0.282591	-0.066646	0.054901
NC_004578.1	HyPo-short	reference_genomes/NC_004578.1.fasta	/home/ubuntu/hybrid_polishing/simulated_read_tests/polished_genomes/NC_004578.1/hypo-short.fasta.gz	6397126	6397089	79	99.998765074%	49.08	6	18	55	79	99.981216103%	37.26	0	100.000000000%	inf	6.57%	1.00000	57	22	97%	99.6%	5737	1873091	326.493	247121150	628294318	-5480575.128999	-2.021364	-0.281482	-0.108183	0.019092
NC_004663.1	HyPo-short	reference_genomes/NC_004663.1.fasta	/home/ubuntu/hybrid_polishing/simulated_read_tests/polished_genomes/NC_004663.1/hypo-short.fasta.gz	6260361	6260340	41	99.999345087%	51.84	4	8	29	41	99.980803536%	37.17	0	100.000000000%	inf	3.41%	1.00000	32	9	97%	99.5%	4910	1875561	381.988	247436784	614860367	-4983623.509825	-2.017879	-0.281723	-0.075313	0.045795
NC_004668.1	HyPo-short	reference_genomes/NC_004668.1.fasta	/home/ubuntu/hybrid_polishing/simulated_read_tests/polished_genomes/NC_004668.1/hypo-short.fasta.gz	3218031	3218017	19	99.999409577%	52.29	1	2	16	19	99.985525133%	38.39	0	100.000000000%	inf	4.08%	1.00000	14	5	98%	99.6%	3120	941802	301.860	127151968	316064679	-2974844.153669	-2.031487	-0.282771	-0.187380	0.034367
NC_004722.1	HyPo-short	reference_genomes/NC_004722.1.fasta	/home/ubuntu/hybrid_polishing/simulated_read_tests/polished_genomes/NC_004722.1/hypo-short.fasta.gz	5411809	5411781	41	99.999242398%	51.21	3	5	33	40	99.979965240%	36.98	1	99.999980814%	67.17	3.69%	0.99904	31	10	96%	99.5%	5519	1513701	274.271	213548286	531522002	-4946159.496863	-2.024585	-0.281597	-0.187804	0.042573
NC_005027.1	HyPo-short	reference_genomes/NC_005027.1.fasta	/home/ubuntu/hybrid_polishing/simulated_read_tests/polished_genomes/NC_005027.1/hypo-short.fasta.gz	7145576	7145555	38	99.999468203%	52.74	1	8	29	38	99.983861720%	37.92	0	100.000000000%	inf	3.30%	1.00000	18	20	93%	99.3%	5485	2116503	385.871	283009435	701813154	-5664906.634894	-2.015984	-0.281424	-0.092568	0.065594
NC_005042.1	HyPo-short	reference_genomes/NC_005042.1.fasta	/home/ubuntu/hybrid_polishing/simulated_read_tests/polished_genomes/NC_005042.1/hypo-short.fasta.gz	1751080	1751079	1	99.999942892%	62.43	0	0	1	0	100.000000000%	inf	1	99.999942640%	62.41	0.44%	0.00000	1	0	99%	99.9%	1908	520189	272.636	70025918	171981780	-1484183.700532	-2.040131	-0.284193	-0.159390	0.086578
NC_005125.1	HyPo-short	reference_genomes/NC_005125.1.fasta	/home/ubuntu/hybrid_polishing/simulated_read_tests/polished_genomes/NC_005125.1/hypo-short.fasta.gz	4659019	4659014	12	99.999742435%	55.89	1	3	8	12	99.992063597%	41.00	0	100.000000000%	inf	3.25%	1.00000	10	2	99%	99.7%	4521	1383483	306.013	185176759	457577814	-3945456.277139	-2.022663	-0.281315	-0.148426	0.069575
NC_005945.1	HyPo-short	reference_genomes/NC_005945.1.fasta	/home/ubuntu/hybrid_polishing/simulated_read_tests/polished_genomes/NC_005945.1/hypo-short.fasta.gz	5228663	5228649	23	99.999560117%	53.57	3	3	17	23	99.982322107%	37.53	0	100.000000000%	inf	2.49%	1.00000	15	8	98%	99.7%	5472	1468459	268.359	207094896	513525602	-4634962.601069	-2.021682	-0.281587	-0.186033	0.067347
NC_006055.1	HyPo-short	reference_genomes/NC_006055.1.fasta	/home/ubuntu/hybrid_polishing/simulated_read_tests/polished_genomes/NC_006055.1/hypo-short.fasta.gz	793224	793219	5	99.999369661%	52.00	0	0	5	5	99.974623154%	35.96	0	100.000000000%	inf	2.48%	1.00000	5	0	99%	99.8%	1477	181190	122.674	31341975	77905571	-851418.202143	-2.118334	-0.289211	-0.333703	0.062841
NC_006347.1	HyPo-short	reference_genomes/NC_006347.1.fasta	/home/ubuntu/hybrid_polishing/simulated_read_tests/polished_genomes/NC_006347.1/hypo-short.fasta.gz	5277274	5277249	32	99.999393627%	52.17	1	3	28	32	99.978380131%	36.65	0	100.000000000%	inf	2.80%	1.00000	29	3	97%	99.6%	4382	1565366	357.226	209161666	518308190	-4154845.688305	-2.016714	-0.281527	-0.071547	0.050317
NC_006461.1	HyPo-short	reference_genomes/NC_006461.1.fasta	/home/ubuntu/hybrid_polishing/simulated_read_tests/polished_genomes/NC_006461.1/hypo-short.fasta.gz	1849742	1849730	15	99.999189077%	50.91	1	1	13	15	99.955373081%	33.50	0	100.000000000%	inf	1.82%	1.00000	11	4	98%	99.7%	1946	586380	301.326	73365384	181675031	-1920435.388392	-2.041504	-0.284122	-0.299109	0.036096
NC_006570.2	HyPo-short	reference_genomes/NC_006570.2.fasta	/home/ubuntu/hybrid_polishing/simulated_read_tests/polished_genomes/NC_006570.2/hypo-short.fasta.gz	1892775	1892707	108	99.994294137%	42.44	10	15	83	108	99.928561507%	31.46	0	100.000000000%	inf	7.99%	1.00000	77	31	91%	99.1%	2052	561410	273.592	71612350	185893408	-2343822.012054	-2.063355	-0.284311	-0.221316	-0.234445
NC_006814.3	HyPo-short	reference_genomes/NC_006814.3.fasta	/home/ubuntu/hybrid_polishing/simulated_read_tests/polished_genomes/NC_006814.3/hypo-short.fasta.gz	1993560	1993561	8	99.999598709%	53.97	1	4	3	8	99.986423420%	38.67	0	100.000000000%	inf	2.96%	1.00000	4	4	98%	99.8%	1884	588714	312.481	78730075	195798388	-1827606.682003	-2.046652	-0.284061	-0.193505	0.053654
NC_007005.1	HyPo-short	reference_genomes/NC_007005.1.fasta	/home/ubuntu/hybrid_polishing/simulated_read_tests/polished_genomes/NC_007005.1/hypo-short.fasta.gz	6093698	6093688	34	99.999442048%	52.53	0	12	22	34	99.986915377%	38.83	0	100.000000000%	inf	4.26%	1.00000	25	9	96%	99.1%	5206	1788287	343.505	242103592	598501713	-5016999.439953	-2.016467	-0.281546	-0.116242	0.058958
NC_007606.1	HyPo-short	reference_genomes/NC_007606.1.fasta	/home/ubuntu/hybrid_polishing/simulated_read_tests/polished_genomes/NC_007606.1/hypo-short.fasta.gz	4369232	4369161	112	99.997436630%	45.91	7	17	88	112	99.984264735%	38.03	0	100.000000000%	inf	16.29%	1.00000	82	30	95%	99.3%	4983	1242598	249.367	160173014	429120868	-3885868.896540	-2.039229	-0.281945	-0.058957	-0.056661
NC_007643.1	HyPo-short	reference_genomes/NC_007643.1.fasta	/home/ubuntu/hybrid_polishing/simulated_read_tests/polished_genomes/NC_007643.1/hypo-short.fasta.gz	4352825	4352805	25	99.999425661%	52.41	1	2	22	25	99.974136950%	35.87	0	100.000000000%	inf	2.22%	1.00000	22	3	96%	99.3%	3845	1284656	334.111	173258698	427512218	-4211938.306595	-2.023661	-0.281816	-0.249436	0.050293
NC_007644.1	HyPo-short	reference_genomes/NC_007644.1.fasta	/home/ubuntu/hybrid_polishing/simulated_read_tests/polished_genomes/NC_007644.1/hypo-short.fasta.gz	2628784	2628780	6	99.999771758%	56.42	0	1	5	6	99.990419927%	40.19	0	100.000000000%	inf	2.38%	1.00000	5	1	99%	99.8%	2643	773643	292.714	104322015	258184754	-2165775.284908	-2.026980	-0.282811	-0.127442	0.073501
NC_007677.1	HyPo-short	reference_genomes/NC_007677.1.fasta	/home/ubuntu/hybrid_polishing/simulated_read_tests/polished_genomes/NC_007677.1/hypo-short.fasta.gz	3551823	3551823	0	100.000000000%	inf	0	0	0	0	100.000000000%	inf	0	100.000000000%	inf	1.81%		0	0	100%	100.0%	3007	1011012	336.219	141651486	348848408	-3090513.075415	-2.028945	-0.282644	-0.187201	0.087610
NC_007795.1	HyPo-short	reference_genomes/NC_007795.1.fasta	/home/ubuntu/hybrid_polishing/simulated_read_tests/polished_genomes/NC_007795.1/hypo-short.fasta.gz	2821361	2821351	15	99.999468342%	52.74	1	2	12	14	99.988955419%	39.57	1	99.999962889%	64.30	4.49%	0.99665	11	4	98%	99.7%	2633	788156	299.338	111763507	277094448	-2638034.556659	-2.031918	-0.282647	-0.217026	0.053521
NC_007929.1	HyPo-short	reference_genomes/NC_007929.1.fasta	/home/ubuntu/hybrid_polishing/simulated_read_tests/polished_genomes/NC_007929.1/hypo-short.fasta.gz	1827111	1827099	34	99.998139146%	47.30	8	7	19	34	99.969808104%	35.20	0	100.000000000%	inf	6.16%	1.00000	16	18	96%	99.6%	1785	532911	298.550	70798384	179450972	-1830061.881873	-2.048357	-0.283598	-0.201585	-0.022716
NC_008526.1	HyPo-short	reference_genomes/NC_008526.1.fasta	/home/ubuntu/hybrid_polishing/simulated_read_tests/polished_genomes/NC_008526.1/hypo-short.fasta.gz	2895264	2895245	42	99.998549360%	48.38	3	10	29	42	99.979628758%	36.91	0	100.000000000%	inf	7.12%	1.00000	25	17	97%	99.6%	2824	820065	290.391	111259373	284357813	-2385125.368114	-2.028181	-0.282835	-0.071661	0.018195
NC_008570.1	HyPo-short	reference_genomes/NC_008570.1.fasta	/home/ubuntu/hybrid_polishing/simulated_read_tests/polished_genomes/NC_008570.1/hypo-short.fasta.gz	4744448	4744405	56	99.998819674%	49.28	5	4	47	56	99.953788135%	33.35	0	100.000000000%	inf	2.55%	1.00000	43	13	92%	99.2%	4190	1380404	329.452	187462304	465977370	-4314437.986889	-2.021723	-0.281650	-0.153244	0.011667
NC_008596.1	HyPo-short	reference_genomes/NC_008596.1.fasta	/home/ubuntu/hybrid_polishing/simulated_read_tests/polished_genomes/NC_008596.1/hypo-short.fasta.gz	6988209	6988040	985	99.985905430%	38.51	220	298	467	985	99.687325410%	25.05	0	100.000000000%	inf	4.50%	1.00000	115	870	89%	94.7%	6713	2147969	319.972	273554994	686354655	-9451563.418504	-2.013205	-0.282017	-0.223015	-0.364419
NC_008800.1	HyPo-short	reference_genomes/NC_008800.1.fasta	/home/ubuntu/hybrid_polishing/simulated_read_tests/polished_genomes/NC_008800.1/hypo-short.fasta.gz	4615899	4615838	80	99.998266863%	47.61	3	8	69	80	99.961562854%	34.15	0	100.000000000%	inf	4.51%	1.00000	60	20	94%	99.2%	4172	1309901	313.974	181515881	453344590	-3891309.658569	-2.025965	-0.281559	-0.056207	-0.017644
NC_009009.1	HyPo-short	reference_genomes/NC_009009.1.fasta	/home/ubuntu/hybrid_polishing/simulated_read_tests/polished_genomes/NC_009009.1/hypo-short.fasta.gz	2388435	2388422	15	99.999371974%	52.02	0	1	14	15	99.980554835%	37.11	0	100.000000000%	inf	3.23%	1.00000	13	2	98%	99.6%	2273	708158	311.552	94781507	234577733	-1934230.261663	-2.026031	-0.282949	-0.092161	0.051989
NC_009089.1	HyPo-short	reference_genomes/NC_009089.1.fasta	/home/ubuntu/hybrid_polishing/simulated_read_tests/polished_genomes/NC_009089.1/hypo-short.fasta.gz	4290252	4290182	86	99.997995459%	46.98	4	6	76	86	99.969630302%	35.18	0	100.000000000%	inf	6.60%	1.00000	68	18	97%	99.4%	3838	1184753	308.690	167037772	421340065	-4624681.066212	-2.037900	-0.281953	-0.278500	-0.026173
NC_009495.1	HyPo-short	reference_genomes/NC_009495.1.fasta	/home/ubuntu/hybrid_polishing/simulated_read_tests/polished_genomes/NC_009495.1/hypo-short.fasta.gz	3886916	3886870	48	99.998765088%	49.08	0	1	47	32	99.980139273%	37.02	16	99.999570561%	53.67	4.15%	0.97884	27	21	84%	98.4%	3549	1056100	297.577	153619355	381759356	-4163894.514687	-2.027336	-0.282010	-0.327817	0.026334
NC_009613.3	HyPo-short	reference_genomes/NC_009613.3.fasta	/home/ubuntu/hybrid_polishing/simulated_read_tests/polished_genomes/NC_009613.3/hypo-short.fasta.gz	2860382	2860331	60	99.997902380%	46.78	3	3	54	59	99.969028871%	35.09	1	99.999962545%	64.26	6.66%	0.99879	53	7	97%	99.5%	2517	829050	329.380	111085697	280929092	-3193320.713681	-2.035871	-0.282508	-0.307479	-0.036131
NC_009636.1	HyPo-short	reference_genomes/NC_009636.1.fasta	/home/ubuntu/hybrid_polishing/simulated_read_tests/polished_genomes/NC_009636.1/hypo-short.fasta.gz	3781904	3781891	23	99.999391842%	52.16	0	5	18	23	99.965008900%	34.56	0	100.000000000%	inf	1.74%	1.00000	17	6	97%	99.7%	3604	1104938	306.587	150208172	371443775	-3379572.824381	-2.030647	-0.282247	-0.168548	0.045892
NC_010175.1	HyPo-short	reference_genomes/NC_010175.1.fasta	/home/ubuntu/hybrid_polishing/simulated_read_tests/polished_genomes/NC_010175.1/hypo-short.fasta.gz	5258541	5258536	13	99.999752783%	56.07	0	4	9	11	99.996811964%	44.96	2	99.999959296%	63.90	6.56%	0.98739	10	3	97%	99.5%	4332	1470663	339.488	209095246	516463329	-4022854.986413	-2.025675	-0.281708	-0.079848	0.083961
NC_010397.1	HyPo-short	reference_genomes/NC_010397.1.fasta	/home/ubuntu/hybrid_polishing/simulated_read_tests/polished_genomes/NC_010397.1/hypo-short.fasta.gz	5067172	5067172	0	100.000000000%	inf	0	0	0	0	100.000000000%	inf	0	100.000000000%	inf	0.99%		0	0	100%	100.0%	4963	1570718	316.486	202595424	497675438	-4293162.431064	-2.024191	-0.281612	-0.167110	0.088460
NC_011661.1	HyPo-short	reference_genomes/NC_011661.1.fasta	/home/ubuntu/hybrid_polishing/simulated_read_tests/polished_genomes/NC_011661.1/hypo-short.fasta.gz	1855560	1855555	6	99.999676647%	54.90	1	0	5	6	99.984970693%	38.23	0	100.000000000%	inf	2.15%	1.00000	5	1	99%	99.8%	1820	582775	320.206	73653795	182243363	-1732112.606026	-2.041371	-0.284125	-0.223821	0.065513
NC_011750.1	HyPo-short	reference_genomes/NC_011750.1.fasta	/home/ubuntu/hybrid_polishing/simulated_read_tests/polished_genomes/NC_011750.1/hypo-short.fasta.gz	5132068	5131932	160	99.996882354%	45.06	4	10	146	160	99.956852148%	33.65	0	100.000000000%	inf	7.23%	1.00000	127	33	95%	99.3%	4893	1508155	308.227	197661152	504028602	-4902994.752656	-2.033964	-0.281609	-0.058332	-0.125181
NC_011751.1	HyPo-short	reference_genomes/NC_011751.1.fasta	/home/ubuntu/hybrid_polishing/simulated_read_tests/polished_genomes/NC_011751.1/hypo-short.fasta.gz	5202090	5202046	55	99.998942734%	49.76	1	5	49	55	99.977137631%	36.41	0	100.000000000%	inf	4.62%	1.00000	48	7	95%	99.3%	4824	1527294	316.603	205566960	510914635	-4197811.237441	-2.023132	-0.281725	-0.059384	0.020722
NC_012587.1	HyPo-short	reference_genomes/NC_012587.1.fasta	/home/ubuntu/hybrid_polishing/simulated_read_tests/polished_genomes/NC_012587.1/hypo-short.fasta.gz	3925702	3925688	24	99.999388645%	52.14	0	5	19	24	99.981931248%	37.43	0	100.000000000%	inf	3.38%	1.00000	20	4	98%	99.7%	3627	1136809	313.430	154493391	385555451	-3625762.371953	-2.031153	-0.281821	-0.204715	0.052108
NC_012926.1	HyPo-short	reference_genomes/NC_012926.1.fasta	/home/ubuntu/hybrid_polishing/simulated_read_tests/polished_genomes/NC_012926.1/hypo-short.fasta.gz	2146229	2146201	41	99.998089678%	47.19	1	6	34	40	99.978378028%	36.65	1	99.999949012%	62.93	8.62%	0.99765	34	7	98%	99.6%	2043	626627	306.719	83504183	210776699	-2001446.112308	-2.060231	-0.283774	-0.101459	-0.049754
NC_013172.1	HyPo-short	reference_genomes/NC_013172.1.fasta	/home/ubuntu/hybrid_polishing/simulated_read_tests/polished_genomes/NC_013172.1/hypo-short.fasta.gz	3614992	3614989	15	99.999585062%	53.82	2	5	8	15	99.969704926%	35.19	0	100.000000000%	inf	1.37%	1.00000	13	2	98%	99.6%	3120	1084298	347.531	143654959	355040885	-3486739.950449	-2.030449	-0.282529	-0.252801	0.059270
NC_013522.1	HyPo-short	reference_genomes/NC_013522.1.fasta	/home/ubuntu/hybrid_polishing/simulated_read_tests/polished_genomes/NC_013522.1/hypo-short.fasta.gz	1848474	1848466	9	99.999513112%	53.13	1	0	8	9	99.979750253%	36.94	0	100.000000000%	inf	2.40%	1.00000	8	1	99%	99.7%	1764	573307	325.004	73257882	181542255	-1702418.675308	-2.045262	-0.284045	-0.205471	0.060916
NC_013853.1	HyPo-short	reference_genomes/NC_013853.1.fasta	/home/ubuntu/hybrid_polishing/simulated_read_tests/polished_genomes/NC_013853.1/hypo-short.fasta.gz	2146611	2146577	45	99.997903675%	46.79	5	3	37	45	99.975826856%	36.17	0	100.000000000%	inf	8.67%	1.00000	34	11	98%	99.7%	2063	627169	304.008	82284060	210817217	-1986512.378505	-2.052652	-0.283656	-0.115937	-0.030717
NC_014121.1	HyPo-short	reference_genomes/NC_014121.1.fasta	/home/ubuntu/hybrid_polishing/simulated_read_tests/polished_genomes/NC_014121.1/hypo-short.fasta.gz	5314581	5314541	59	99.998889848%	49.55	5	7	47	59	99.972989306%	35.68	0	100.000000000%	inf	4.11%	1.00000	43	16	96%	99.6%	5123	1579957	308.405	208361368	521966033	-4452580.961678	-2.024371	-0.281733	-0.077969	0.008864
NC_014318.1	HyPo-short	reference_genomes/NC_014318.1.fasta	/home/ubuntu/hybrid_polishing/simulated_read_tests/polished_genomes/NC_014318.1/hypo-short.fasta.gz	10236715	10236712	17	99.999833931%	57.80	0	7	10	12	99.994606111%	42.68	5	99.999950071%	63.02	2.17%	0.99083	10	7	95%	99.5%	9513	3092238	325.054	407655536	1005403371	-9954289.088503	-2.015508	-0.281309	-0.290194	0.083395
NC_014638.1	HyPo-short	reference_genomes/NC_014638.1.fasta	/home/ubuntu/hybrid_polishing/simulated_read_tests/polished_genomes/NC_014638.1/hypo-short.fasta.gz	2214656	2214642	19	99.999142080%	50.67	1	2	16	19	99.950107662%	33.02	0	100.000000000%	inf	1.72%	1.00000	18	1	97%	99.4%	1832	631211	344.547	88013552	217509358	-1997188.931484	-2.051304	-0.283993	-0.162544	0.039166
NC_014644.1	HyPo-short	reference_genomes/NC_014644.1.fasta	/home/ubuntu/hybrid_polishing/simulated_read_tests/polished_genomes/NC_014644.1/hypo-short.fasta.gz	1667350	1667340	12	99.999280296%	51.43	0	1	11	12	99.977146775%	36.41	0	100.000000000%	inf	3.15%	1.00000	12	0	98%	99.6%	1298	482758	371.924	66299582	163752452	-1357118.400307	-2.057231	-0.284243	-0.100372	0.066921
NC_014923.1	HyPo-short	reference_genomes/NC_014923.1.fasta	/home/ubuntu/hybrid_polishing/simulated_read_tests/polished_genomes/NC_014923.1/hypo-short.fasta.gz	6264489	6264477	20	99.999680740%	54.96	4	2	14	20	99.974878475%	36.00	0	100.000000000%	inf	1.27%	1.00000	5	15	92%	99.2%	5991	1834594	306.225	250015591	615263888	-5540896.502939	-2.017193	-0.281551	-0.200020	0.081773
NC_015663.1	HyPo-short	reference_genomes/NC_015663.1.fasta	/home/ubuntu/hybrid_polishing/simulated_read_tests/polished_genomes/NC_015663.1/hypo-short.fasta.gz	5280350	5280303	53	99.998996279%	49.98	2	2	49	53	99.968099577%	34.96	0	100.000000000%	inf	3.15%	1.00000	47	6	97%	99.5%	4877	1550672	317.956	209426417	518599981	-4488544.535314	-2.017791	-0.281389	-0.105886	0.022231
NC_016603.1	HyPo-short	reference_genomes/NC_016603.1.fasta	/home/ubuntu/hybrid_polishing/simulated_read_tests/polished_genomes/NC_016603.1/hypo-short.fasta.gz	3862530	3862526	4	99.999896441%	59.85	0	0	4	4	99.994976010%	42.99	0	100.000000000%	inf	2.06%	1.00000	2	2	98%	99.6%	3581	1134012	316.675	154132129	379358921	-3199051.041295	-2.015061	-0.282586	-0.144374	0.082029
NC_016845.1	HyPo-short	reference_genomes/NC_016845.1.fasta	/home/ubuntu/hybrid_polishing/simulated_read_tests/polished_genomes/NC_016845.1/hypo-short.fasta.gz	5333942	5333888	66	99.998762642%	49.08	2	5	59	65	99.956787087%	33.64	1	99.999980708%	67.15	2.82%	0.99955	59	7	98%	99.5%	5055	1563359	309.270	210734462	523874619	-4879551.020943	-2.020058	-0.281527	-0.132019	-0.015600
NC_017384.1	HyPo-short	reference_genomes/NC_017384.1.fasta	/home/ubuntu/hybrid_polishing/simulated_read_tests/polished_genomes/NC_017384.1/hypo-short.fasta.gz	2766400	2766382	23	99.999168595%	50.80	1	2	20	23	99.950855751%	33.09	0	100.000000000%	inf	1.69%	1.00000	20	3	98%	99.6%	2713	847878	312.524	109621618	271693961	-2549941.439126	-2.039436	-0.283438	-0.200974	0.053507
NC_017634.1	HyPo-short	reference_genomes/NC_017634.1.fasta	/home/ubuntu/hybrid_polishing/simulated_read_tests/polished_genomes/NC_017634.1/hypo-short.fasta.gz	4747819	4747783	41	99.999136446%	50.64	3	1	37	41	99.961141124%	34.11	0	100.000000000%	inf	2.22%	1.00000	37	4	98%	99.5%	4388	1398550	318.722	188368786	466302725	-3863626.675143	-2.026786	-0.281656	-0.059713	0.015424
NC_017960.1	HyPo-short	reference_genomes/NC_017960.1.fasta	/home/ubuntu/hybrid_polishing/simulated_read_tests/polished_genomes/NC_017960.1/hypo-short.fasta.gz	2698137	2698094	56	99.997924498%	46.83	1	6	49	56	99.969677444%	35.18	0	100.000000000%	inf	6.84%	1.00000	46	10	97%	99.6%	2588	763931	295.182	104427716	264993092	-2647148.242732	-2.039505	-0.282870	-0.168372	-0.038612
NC_018828.1	HyPo-short	reference_genomes/NC_018828.1.fasta	/home/ubuntu/hybrid_polishing/simulated_read_tests/polished_genomes/NC_018828.1/hypo-short.fasta.gz	4887379	4887361	54	99.998895117%	49.57	2	17	35	54	99.963957229%	34.43	0	100.000000000%	inf	3.07%	1.00000	38	16	95%	99.3%	4698	1474968	313.957	192157610	480005502	-5115032.188323	-2.028212	-0.281586	-0.311658	0.035008
NC_000117.1	HyPo-short+HyPo-short	reference_genomes/NC_000117.1.fasta	/home/ubuntu/hybrid_polishing/simulated_read_tests/polished_genomes/NC_000117.1/hypo-short__hypo-short.fasta.gz	1042519	1042517	2	99.999808157%	57.17	0	0	2	2	99.983718658%	37.88	0	100.000000000%	inf	1.18%	1.00000	2	0	99%	99.9%	897	313056	349.003	41309961	102389901	-837505.862544	-2.067025	-0.285052	-0.112395	0.093068
NC_000853.1	HyPo-short+HyPo-short	reference_genomes/NC_000853.1.fasta	/home/ubuntu/hybrid_polishing/simulated_read_tests/polished_genomes/NC_000853.1/hypo-short__hypo-short.fasta.gz	1860725	1860724	1	99.999946258%	62.70	0	0	1	1	99.997156829%	45.46	0	100.000000000%	inf	1.89%	1.00000	0	1	99%	99.9%	1867	591937	317.052	74271084	182753110	-1520219.427363	-2.017905	-0.284026	-0.132838	0.083142
NC_000907.1	HyPo-short+HyPo-short	reference_genomes/NC_000907.1.fasta	/home/ubuntu/hybrid_polishing/simulated_read_tests/polished_genomes/NC_000907.1/hypo-short__hypo-short.fasta.gz	1830138	1830112	39	99.997869017%	46.71	7	3	29	39	99.952618151%	33.24	0	100.000000000%	inf	4.50%	1.00000	27	12	96%	99.4%	1749	535316	306.070	71614268	179745802	-1900182.725007	-2.044162	-0.284488	-0.179107	-0.082954
NC_000912.1	HyPo-short+HyPo-short	reference_genomes/NC_000912.1.fasta	/home/ubuntu/hybrid_polishing/simulated_read_tests/polished_genomes/NC_000912.1/hypo-short__hypo-short.fasta.gz	816394	816394	0	100.000000000%	inf	0	0	0	0	100.000000000%	inf	0	100.000000000%	inf	11.35%		0	0	100%	100.0%	1402	213948	152.602	32501207	80181301	-700260.776211	-2.079067	-0.287896	-0.156013	0.087248
NC_000913.3	HyPo-short+HyPo-short	reference_genomes/NC_000913.3.fasta	/home/ubuntu/hybrid_polishing/simulated_read_tests/polished_genomes/NC_000913.3/hypo-short__hypo-short.fasta.gz	4641652	4641621	46	99.999008975%	50.04	1	7	38	46	99.973050559%	35.69	0	100.000000000%	inf	3.68%	1.00000	39	7	96%	99.6%	4323	1356761	313.847	182920033	455880702	-3705725.206636	-2.028351	-0.281618	-0.059818	0.031442
NC_000915.1	HyPo-short+HyPo-short	reference_genomes/NC_000915.1.fasta	/home/ubuntu/hybrid_polishing/simulated_read_tests/polished_genomes/NC_000915.1/hypo-short__hypo-short.fasta.gz	1667867	1667850	28	99.998321214%	47.75	1	5	22	26	99.973285384%	35.73	2	99.999872656%	58.95	5.84%	0.99526	23	5	98%	99.7%	1591	504688	317.214	64942746	163803547	-1745421.900845	-2.062090	-0.285125	-0.248514	-0.015550
NC_000918.1	HyPo-short+HyPo-short	reference_genomes/NC_000918.1.fasta	/home/ubuntu/hybrid_polishing/simulated_read_tests/polished_genomes/NC_000918.1/hypo-short__hypo-short.fasta.gz	1551335	1551324	11	99.999290933%	51.49	0	0	11	11	99.965930560%	34.68	0	100.000000000%	inf	2.08%	1.00000	11	0	98%	99.5%	1708	496196	290.513	61649076	152362717	-1396775.205872	-2.051883	-0.285761	-0.147627	0.026515
NC_000922.1	HyPo-short+HyPo-short	reference_genomes/NC_000922.1.fasta	/home/ubuntu/hybrid_polishing/simulated_read_tests/polished_genomes/NC_000922.1/hypo-short__hypo-short.fasta.gz	1230230	1230228	2	99.999837429%	57.89	0	0	2	2	99.987327335%	38.97	0	100.000000000%	inf	1.28%	1.00000	2	0	99%	99.9%	1065	367340	344.920	49024152	120822898	-1004583.520331	-2.054161	-0.284372	-0.116755	0.079681
NC_000962.3	HyPo-short+HyPo-short	reference_genomes/NC_000962.3.fasta	/home/ubuntu/hybrid_polishing/simulated_read_tests/polished_genomes/NC_000962.3/hypo-short__hypo-short.fasta.gz	4411532	4411529	15	99.999659983%	54.68	0	6	9	15	99.990492308%	40.22	0	100.000000000%	inf	3.58%	1.00000	4	11	96%	99.2%	4089	1332962	325.987	174412931	433284708	-4005336.151616	-2.020774	-0.281720	-0.215269	0.074842
NC_000963.1	HyPo-short+HyPo-short	reference_genomes/NC_000963.1.fasta	/home/ubuntu/hybrid_polishing/simulated_read_tests/polished_genomes/NC_000963.1/hypo-short__hypo-short.fasta.gz	1111523	1111523	0	100.000000000%	inf	0	0	0	0	100.000000000%	inf	0	100.000000000%	inf	0.51%		0	0	100%	100.0%	897	285538	318.326	44428619	109165297	-1126068.201942	-2.079024	-0.285306	-0.317599	0.092616
NC_000964.3	HyPo-short+HyPo-short	reference_genomes/NC_000964.3.fasta	/home/ubuntu/hybrid_polishing/simulated_read_tests/polished_genomes/NC_000964.3/hypo-short__hypo-short.fasta.gz	4215606	4215592	27	99.999359524%	51.93	1	6	20	26	99.972900011%	35.67	1	99.999975726%	66.15	2.28%	0.99911	24	3	98%	99.6%	4226	1237157	292.749	166878614	414045237	-3522019.754970	-2.019886	-0.281835	-0.111544	0.043312
NC_001318.1	HyPo-short+HyPo-short	reference_genomes/NC_001318.1.fasta	/home/ubuntu/hybrid_polishing/simulated_read_tests/polished_genomes/NC_001318.1/hypo-short__hypo-short.fasta.gz	910724	910721	3	99.999670592%	54.82	0	0	3	3	99.965437788%	34.61	0	100.000000000%	inf	0.95%	1.00000	2	1	99%	99.8%	825	282825	342.818	36223814	89446719	-1003531.807586	-2.090653	-0.286507	-0.379831	0.070298
NC_002163.1	HyPo-short+HyPo-short	reference_genomes/NC_002163.1.fasta	/home/ubuntu/hybrid_polishing/simulated_read_tests/polished_genomes/NC_002163.1/hypo-short__hypo-short.fasta.gz	1641481	1641467	15	99.999086191%	50.39	1	0	14	15	99.971248395%	35.41	0	100.000000000%	inf	3.18%	1.00000	13	2	98%	99.7%	1659	514072	309.869	64554995	161218991	-1841233.084763	-2.042730	-0.281742	-0.370163	0.023293
NC_002516.2	HyPo-short+HyPo-short	reference_genomes/NC_002516.2.fasta	/home/ubuntu/hybrid_polishing/simulated_read_tests/polished_genomes/NC_002516.2/hypo-short__hypo-short.fasta.gz	6264404	6264377	34	99.999457251%	52.65	1	3	30	34	99.980385936%	37.07	0	100.000000000%	inf	2.77%	1.00000	19	15	96%	99.5%	5685	1874173	329.670	248565857	615256613	-6010216.238479	-2.021190	-0.281273	-0.240956	0.049018
NC_002528.1	HyPo-short+HyPo-short	reference_genomes/NC_002528.1.fasta	/home/ubuntu/hybrid_polishing/simulated_read_tests/polished_genomes/NC_002528.1/hypo-short__hypo-short.fasta.gz	640681	640681	0	100.000000000%	inf	0	0	0	0			0	100.000000000%	inf	0.00%		0	0	100%	100.0%	583	187413	321.463	25630080	62922739	-742581.112122	-2.099012	-0.288693	-0.455654	0.092502
NC_002662.1	HyPo-short+HyPo-short	reference_genomes/NC_002662.1.fasta	/home/ubuntu/hybrid_polishing/simulated_read_tests/polished_genomes/NC_002662.1/hypo-short__hypo-short.fasta.gz	2365589	2365554	44	99.998140000%	47.30	3	3	38	44	99.970795362%	35.35	0	100.000000000%	inf	6.37%	1.00000	26	18	95%	99.2%	2386	681160	285.482	91843263	232332343	-2443937.421127	-2.036426	-0.283137	-0.226363	-0.033578
NC_002677.1	HyPo-short+HyPo-short	reference_genomes/NC_002677.1.fasta	/home/ubuntu/hybrid_polishing/simulated_read_tests/polished_genomes/NC_002677.1/hypo-short__hypo-short.fasta.gz	3268203	3268188	23	99.999296250%	51.53	0	4	19	23	99.981275695%	37.28	0	100.000000000%	inf	3.76%	1.00000	17	6	97%	99.7%	3981	749731	188.327	128156723	320984745	-2665994.481737	-2.030107	-0.282639	-0.083103	0.038280
NC_002695.2	HyPo-short+HyPo-short	reference_genomes/NC_002695.2.fasta	/home/ubuntu/hybrid_polishing/simulated_read_tests/polished_genomes/NC_002695.2/hypo-short__hypo-short.fasta.gz	5498578	5498479	155	99.997181101%	45.50	10	23	122	155	99.971205968%	35.41	0	100.000000000%	inf	9.79%	1.00000	122	33	95%	99.3%	5330	1606550	301.417	211064807	540023495	-5030354.879526	-2.035771	-0.281678	-0.057557	-0.084811
NC_002696.2	HyPo-short+HyPo-short	reference_genomes/NC_002696.2.fasta	/home/ubuntu/hybrid_polishing/simulated_read_tests/polished_genomes/NC_002696.2/hypo-short__hypo-short.fasta.gz	4016947	4016939	18	99.999551899%	53.49	0	5	13	18	99.984451528%	38.08	0	100.000000000%	inf	2.88%	1.00000	15	3	97%	99.5%	3708	1193451	321.858	159249979	394510630	-3887089.886147	-2.030288	-0.281737	-0.259860	0.062860
NC_002737.2	HyPo-short+HyPo-short	reference_genomes/NC_002737.2.fasta	/home/ubuntu/hybrid_polishing/simulated_read_tests/polished_genomes/NC_002737.2/hypo-short__hypo-short.fasta.gz	1852433	1852406	30	99.998380509%	47.91	1	1	28	30	99.962207105%	34.23	0	100.000000000%	inf	4.29%	1.00000	25	5	98%	99.5%	1777	529557	298.006	72460361	181930061	-1733714.332355	-2.042509	-0.283458	-0.139667	-0.020898
NC_002929.2	HyPo-short+HyPo-short	reference_genomes/NC_002929.2.fasta	/home/ubuntu/hybrid_polishing/simulated_read_tests/polished_genomes/NC_002929.2/hypo-short__hypo-short.fasta.gz	4086189	4086038	200	99.995105490%	43.10	5	22	173	200	99.945614488%	32.65	0	100.000000000%	inf	9.00%	1.00000	178	22	94%	99.3%	4013	1232395	307.101	154363705	401317842	-5272767.128184	-2.036554	-0.281915	-0.308040	-0.209531
NC_002932.3	HyPo-short+HyPo-short	reference_genomes/NC_002932.3.fasta	/home/ubuntu/hybrid_polishing/simulated_read_tests/polished_genomes/NC_002932.3/hypo-short__hypo-short.fasta.gz	2154946	2154954	11	99.999489549%	52.92	1	9	1	11	99.981282968%	37.28	0	100.000000000%	inf	2.73%	1.00000	3	8	94%	99.3%	2009	627347	312.268	85429420	211648587	-1733520.782913	-2.026393	-0.283664	-0.095163	0.060743
NC_002937.3	HyPo-short+HyPo-short	reference_genomes/NC_002937.3.fasta	/home/ubuntu/hybrid_polishing/simulated_read_tests/polished_genomes/NC_002937.3/hypo-short__hypo-short.fasta.gz	3570858	3570839	26	99.999271884%	51.38	3	2	21	26	99.979290294%	36.84	0	100.000000000%	inf	3.52%	1.00000	22	4	98%	99.6%	3154	1024299	324.762	141448192	350707596	-3052220.729455	-2.032264	-0.282226	-0.133319	0.050056
NC_002939.5	HyPo-short+HyPo-short	reference_genomes/NC_002939.5.fasta	/home/ubuntu/hybrid_polishing/simulated_read_tests/polished_genomes/NC_002939.5/hypo-short__hypo-short.fasta.gz	3814128	3814103	29	99.999239669%	51.19	0	2	27	29	99.967257167%	34.85	0	100.000000000%	inf	2.32%	1.00000	27	2	98%	99.6%	3426	1154974	337.120	150847734	374605714	-3263648.517503	-2.026704	-0.282217	-0.117471	0.031451
NC_002942.5	HyPo-short+HyPo-short	reference_genomes/NC_002942.5.fasta	/home/ubuntu/hybrid_polishing/simulated_read_tests/polished_genomes/NC_002942.5/hypo-short__hypo-short.fasta.gz	3397754	3397740	16	99.999529101%	53.27	0	1	15	16	99.978104088%	36.60	0	100.000000000%	inf	2.15%	1.00000	15	1	98%	99.6%	3031	1003227	330.989	134688145	333704389	-2965738.869637	-2.024008	-0.282557	-0.158224	0.054245
NC_002946.2	HyPo-short+HyPo-short	reference_genomes/NC_002946.2.fasta	/home/ubuntu/hybrid_polishing/simulated_read_tests/polished_genomes/NC_002946.2/hypo-short__hypo-short.fasta.gz	2153922	2153869	66	99.996935828%	45.14	5	4	57	66	99.971300604%	35.42	0	100.000000000%	inf	10.68%	1.00000	59	7	96%	99.5%	2145	597086	278.362	82720528	211551479	-2212774.874528	-2.047493	-0.283512	-0.125005	-0.125327
NC_002947.4	HyPo-short+HyPo-short	reference_genomes/NC_002947.4.fasta	/home/ubuntu/hybrid_polishing/simulated_read_tests/polished_genomes/NC_002947.4/hypo-short__hypo-short.fasta.gz	6181873	6181859	38	99.999385300%	52.11	6	9	23	38	99.984888553%	38.21	0	100.000000000%	inf	4.07%	1.00000	21	17	96%	99.6%	5587	1827114	327.030	243018733	607148200	-5356260.266999	-2.024777	-0.281568	-0.149677	0.052021
NC_002967.9	HyPo-short+HyPo-short	reference_genomes/NC_002967.9.fasta	/home/ubuntu/hybrid_polishing/simulated_read_tests/polished_genomes/NC_002967.9/hypo-short__hypo-short.fasta.gz	2843201	2843194	17	99.999402083%	52.23	8	1	8	17	99.987092562%	38.89	0	100.000000000%	inf	4.63%	1.00000	4	13	94%	99.1%	2580	869895	337.169	112571107	279245643	-2681754.839238	-2.028094	-0.282744	-0.245932	0.072990
NC_002971.4	HyPo-short+HyPo-short	reference_genomes/NC_002971.4.fasta	/home/ubuntu/hybrid_polishing/simulated_read_tests/polished_genomes/NC_002971.4/hypo-short__hypo-short.fasta.gz	1995488	1995465	29	99.998546723%	48.38	2	2	25	29	99.962422091%	34.25	0	100.000000000%	inf	3.87%	1.00000	21	8	97%	99.6%	2034	592293	291.196	78556425	195982037	-1800415.755789	-2.049472	-0.283691	-0.138282	0.013754
NC_003030.1	HyPo-short+HyPo-short	reference_genomes/NC_003030.1.fasta	/home/ubuntu/hybrid_polishing/simulated_read_tests/polished_genomes/NC_003030.1/hypo-short__hypo-short.fasta.gz	3940880	3940869	34	99.999137251%	50.64	5	9	20	34	99.974318108%	35.90	0	100.000000000%	inf	3.36%	1.00000	16	18	95%	99.4%	3719	1136143	305.497	155366879	387059576	-3885102.850978	-2.022760	-0.281790	-0.259344	0.041693
NC_003047.1	HyPo-short+HyPo-short	reference_genomes/NC_003047.1.fasta	/home/ubuntu/hybrid_polishing/simulated_read_tests/polished_genomes/NC_003047.1/hypo-short__hypo-short.fasta.gz	3654135	3654110	34	99.999069548%	50.31	1	4	29	34	99.975297520%	36.07	0	100.000000000%	inf	3.77%	1.00000	27	7	97%	99.6%	3385	1051404	310.607	143839197	358886378	-3415034.491763	-2.031167	-0.282766	-0.193686	0.030428
NC_003098.1	HyPo-short+HyPo-short	reference_genomes/NC_003098.1.fasta	/home/ubuntu/hybrid_polishing/simulated_read_tests/polished_genomes/NC_003098.1/hypo-short__hypo-short.fasta.gz	2038615	2038596	19	99.999067995%	50.31	0	0	19	19	99.987298616%	38.96	0	100.000000000%	inf	7.34%	1.00000	16	3	98%	99.7%	1994	582934	292.344	80286470	200211716	-1737738.704216	-2.047456	-0.283898	-0.119190	0.043920
NC_003143.1	HyPo-short+HyPo-short	reference_genomes/NC_003143.1.fasta	/home/ubuntu/hybrid_polishing/simulated_read_tests/polished_genomes/NC_003143.1/hypo-short__hypo-short.fasta.gz	4653728	4653631	133	99.997142084%	45.44	10	13	110	133	99.962107183%	34.21	0	100.000000000%	inf	7.54%	1.00000	105	28	94%	99.2%	4124	1298511	314.867	179401734	457073303	-4215711.138092	-2.026045	-0.281572	-0.049202	-0.087446
NC_003197.2	HyPo-short+HyPo-short	reference_genomes/NC_003197.2.fasta	/home/ubuntu/hybrid_polishing/simulated_read_tests/polished_genomes/NC_003197.2/hypo-short__hypo-short.fasta.gz	4857450	4857401	77	99.998414810%	48.00	2	13	62	77	99.953649918%	33.34	0	100.000000000%	inf	3.42%	1.00000	62	15	95%	99.2%	4518	1415372	313.274	191834444	477077465	-4157216.379800	-2.022309	-0.281788	-0.077235	-0.010566
NC_003210.1	HyPo-short+HyPo-short	reference_genomes/NC_003210.1.fasta	/home/ubuntu/hybrid_polishing/simulated_read_tests/polished_genomes/NC_003210.1/hypo-short__hypo-short.fasta.gz	2944528	2944514	22	99.999252852%	51.27	0	4	18	22	99.959741614%	33.95	0	100.000000000%	inf	1.86%	1.00000	17	5	98%	99.7%	2873	876333	305.024	116606514	289202292	-2714393.096148	-2.025266	-0.282744	-0.171554	0.019043
NC_003450.3	HyPo-short+HyPo-short	reference_genomes/NC_003450.3.fasta	/home/ubuntu/hybrid_polishing/simulated_read_tests/polished_genomes/NC_003450.3/hypo-short__hypo-short.fasta.gz	3309401	3309381	29	99.999123709%	50.57	3	3	23	29	99.975666854%	36.14	0	100.000000000%	inf	3.60%	1.00000	20	9	98%	99.7%	3070	963521	313.850	130305847	325035551	-2619305.612573	-2.027464	-0.282918	-0.048669	0.027339
NC_003454.1	HyPo-short+HyPo-short	reference_genomes/NC_003454.1.fasta	/home/ubuntu/hybrid_polishing/simulated_read_tests/polished_genomes/NC_003454.1/hypo-short__hypo-short.fasta.gz	2174500	2174469	39	99.998206487%	47.46	2	3	34	39	99.965614833%	34.64	0	100.000000000%	inf	5.22%	1.00000	33	6	97%	99.6%	2035	657834	323.260	84744157	213569761	-2461085.188516	-2.034795	-0.284609	-0.329790	-0.028879
NC_003888.3	HyPo-short+HyPo-short	reference_genomes/NC_003888.3.fasta	/home/ubuntu/hybrid_polishing/simulated_read_tests/polished_genomes/NC_003888.3/hypo-short__hypo-short.fasta.gz	8667507	8667459	69	99.999203924%	50.99	5	8	56	69	99.976735639%	36.33	0	100.000000000%	inf	3.42%	1.00000	56	13	96%	99.5%	7743	2556908	330.222	342459742	851275889	-8653714.123686	-2.019078	-0.281441	-0.271475	0.039920
NC_003902.1	HyPo-short+HyPo-short	reference_genomes/NC_003902.1.fasta	/home/ubuntu/hybrid_polishing/simulated_read_tests/polished_genomes/NC_003902.1/hypo-short__hypo-short.fasta.gz	5076188	5076183	35	99.999310508%	51.61	8	11	16	35	99.984007603%	37.96	0	100.000000000%	inf	4.31%	1.00000	11	24	95%	99.5%	4304	1445590	335.871	200042829	498567187	-4775882.276145	-2.016949	-0.282081	-0.234935	0.060436
NC_003997.3	HyPo-short+HyPo-short	reference_genomes/NC_003997.3.fasta	/home/ubuntu/hybrid_polishing/simulated_read_tests/polished_genomes/NC_003997.3/hypo-short__hypo-short.fasta.gz	5227293	5227268	37	99.999292177%	51.50	2	5	30	37	99.971265260%	35.42	0	100.000000000%	inf	2.46%	1.00000	24	13	95%	99.5%	5473	1467743	268.179	207114803	513403444	-4769072.969472	-2.019291	-0.281634	-0.186053	0.040686
NC_004113.1	HyPo-short+HyPo-short	reference_genomes/NC_004113.1.fasta	/home/ubuntu/hybrid_polishing/simulated_read_tests/polished_genomes/NC_004113.1/hypo-short__hypo-short.fasta.gz	2593857	2593842	17	99.999344606%	51.83	0	1	16	17	99.989441387%	39.76	0	100.000000000%	inf	6.21%	1.00000	17	0	97%	99.5%	2523	777368	308.113	101266869	254748921	-2086607.604235	-2.041750	-0.283407	-0.067474	0.038081
NC_004116.1	HyPo-short+HyPo-short	reference_genomes/NC_004116.1.fasta	/home/ubuntu/hybrid_polishing/simulated_read_tests/polished_genomes/NC_004116.1/hypo-short__hypo-short.fasta.gz	2160267	2160232	43	99.998009509%	47.01	0	4	39	43	99.953902724%	33.36	0	100.000000000%	inf	4.32%	1.00000	30	13	96%	99.6%	2112	632209	299.341	83910074	212171943	-2146006.865088	-2.038220	-0.283503	-0.170512	-0.048987
NC_004307.2	HyPo-short+HyPo-short	reference_genomes/NC_004307.2.fasta	/home/ubuntu/hybrid_polishing/simulated_read_tests/polished_genomes/NC_004307.2/hypo-short__hypo-short.fasta.gz	2256640	2256618	38	99.998316085%	47.74	4	6	28	38	99.949903102%	33.00	0	100.000000000%	inf	3.36%	1.00000	30	8	97%	99.4%	1840	655553	356.279	88445920	221628662	-2100620.588599	-2.052155	-0.283660	-0.119898	-0.032364
NC_004337.2	HyPo-short+HyPo-short	reference_genomes/NC_004337.2.fasta	/home/ubuntu/hybrid_polishing/simulated_read_tests/polished_genomes/NC_004337.2/hypo-short__hypo-short.fasta.gz	4607202	4607100	173	99.996245033%	44.25	13	29	131	173	99.967614640%	34.90	0	100.000000000%	inf	11.59%	1.00000	125	48	93%	99.2%	4758	1330093	279.549	172049874	452474985	-4467935.526743	-2.042756	-0.282152	-0.057509	-0.137287
NC_004347.2	HyPo-short+HyPo-short	reference_genomes/NC_004347.2.fasta	/home/ubuntu/hybrid_polishing/simulated_read_tests/polished_genomes/NC_004347.2/hypo-short__hypo-short.fasta.gz	4969811	4969726	110	99.997786641%	46.55	5	10	95	110	99.970972730%	35.37	0	100.000000000%	inf	7.62%	1.00000	96	14	97%	99.4%	4447	1411735	317.458	191444779	488108247	-4433330.874129	-2.027179	-0.281518	-0.056332	-0.066158
NC_004350.2	HyPo-short+HyPo-short	reference_genomes/NC_004350.2.fasta	/home/ubuntu/hybrid_polishing/simulated_read_tests/polished_genomes/NC_004350.2/hypo-short__hypo-short.fasta.gz	2032925	2032900	35	99.998278344%	47.64	6	2	27	35	99.953112650%	33.29	0	100.000000000%	inf	3.67%	1.00000	21	14	95%	99.4%	1900	580707	305.635	79679451	199662876	-1906773.814001	-2.044086	-0.283763	-0.178401	0.016401
NC_004461.1	HyPo-short+HyPo-short	reference_genomes/NC_004461.1.fasta	/home/ubuntu/hybrid_polishing/simulated_read_tests/polished_genomes/NC_004461.1/hypo-short__hypo-short.fasta.gz	2499279	2499272	17	99.999319805%	51.67	2	4	11	17	99.985000750%	38.24	0	100.000000000%	inf	4.53%	1.00000	13	4	98%	99.7%	2283	691964	303.094	98228074	245471562	-2368894.269324	-2.033721	-0.283591	-0.228601	0.053204
NC_004463.1	HyPo-short+HyPo-short	reference_genomes/NC_004463.1.fasta	/home/ubuntu/hybrid_polishing/simulated_read_tests/polished_genomes/NC_004463.1/hypo-short__hypo-short.fasta.gz	9105828	9105808	46	99.999494830%	52.97	4	11	31	46	99.987018558%	38.87	0	100.000000000%	inf	3.89%	1.00000	28	18	95%	99.1%	8508	2584915	303.822	360025776	894322958	-8471670.596027	-2.014166	-0.281622	-0.219744	0.054657
NC_004567.2	HyPo-short+HyPo-short	reference_genomes/NC_004567.2.fasta	/home/ubuntu/hybrid_polishing/simulated_read_tests/polished_genomes/NC_004567.2/hypo-short__hypo-short.fasta.gz	3308273	3308258	21	99.999365228%	51.97	2	2	17	20	99.983097401%	37.72	1	99.999968652%	65.04	3.58%	0.99815	12	9	97%	99.7%	3091	930022	300.881	130738036	324924846	-2585557.794749	-2.026808	-0.282591	-0.066646	0.054901
NC_004578.1	HyPo-short+HyPo-short	reference_genomes/NC_004578.1.fasta	/home/ubuntu/hybrid_polishing/simulated_read_tests/polished_genomes/NC_004578.1/hypo-short__hypo-short.fasta.gz	6397126	6397089	79	99.998765074%	49.08	6	18	55	79	99.981216103%	37.26	0	100.000000000%	inf	6.57%	1.00000	57	22	97%	99.6%	5737	1873091	326.493	247121150	628294318	-5480575.128999	-2.021364	-0.281482	-0.108183	0.019092
NC_004663.1	HyPo-short+HyPo-short	reference_genomes/NC_004663.1.fasta	/home/ubuntu/hybrid_polishing/simulated_read_tests/polished_genomes/NC_004663.1/hypo-short__hypo-short.fasta.gz	6260361	6260340	38	99.999393007%	52.17	3	7	28	38	99.982208072%	37.50	0	100.000000000%	inf	3.41%	1.00000	32	6	97%	99.5%	4910	1875561	381.988	247450136	614861897	-4996766.205564	-2.016465	-0.281714	-0.075314	0.043222
NC_004668.1	HyPo-short+HyPo-short	reference_genomes/NC_004668.1.fasta	/home/ubuntu/hybrid_polishing/simulated_read_tests/polished_genomes/NC_004668.1/hypo-short__hypo-short.fasta.gz	3218031	3218017	19	99.999409577%	52.29	1	2	16	19	99.985525133%	38.39	0	100.000000000%	inf	4.08%	1.00000	14	5	98%	99.6%	3120	941802	301.860	127151968	316064679	-2974844.153669	-2.031487	-0.282771	-0.187380	0.034367
NC_004722.1	HyPo-short+HyPo-short	reference_genomes/NC_004722.1.fasta	/home/ubuntu/hybrid_polishing/simulated_read_tests/polished_genomes/NC_004722.1/hypo-short__hypo-short.fasta.gz	5411809	5411782	40	99.999260876%	51.31	3	5	32	39	99.980466109%	37.09	1	99.999980814%	67.17	3.69%	0.99902	30	10	96%	99.5%	5519	1513694	274.270	213546717	531522184	-4942703.807674	-2.024416	-0.281597	-0.187804	0.043156
NC_005027.1	HyPo-short+HyPo-short	reference_genomes/NC_005027.1.fasta	/home/ubuntu/hybrid_polishing/simulated_read_tests/polished_genomes/NC_005027.1/hypo-short__hypo-short.fasta.gz	7145576	7145556	37	99.999482198%	52.86	1	8	28	37	99.984286412%	38.04	0	100.000000000%	inf	3.30%	1.00000	17	20	93%	99.3%	5483	2115982	385.917	283006212	701813206	-5658269.000268	-2.015961	-0.281424	-0.092568	0.066515
NC_005042.1	HyPo-short+HyPo-short	reference_genomes/NC_005042.1.fasta	/home/ubuntu/hybrid_polishing/simulated_read_tests/polished_genomes/NC_005042.1/hypo-short__hypo-short.fasta.gz	1751080	1751079	1	99.999942892%	62.43	0	0	1	0	100.000000000%	inf	1	99.999942640%	62.41	0.44%	0.00000	1	0	99%	99.9%	1908	520189	272.636	70025918	171981780	-1484183.700532	-2.040131	-0.284193	-0.159390	0.086578
NC_005125.1	HyPo-short+HyPo-short	reference_genomes/NC_005125.1.fasta	/home/ubuntu/hybrid_polishing/simulated_read_tests/polished_genomes/NC_005125.1/hypo-short__hypo-short.fasta.gz	4659019	4659014	12	99.999742435%	55.89	1	3	8	12	99.992063597%	41.00	0	100.000000000%	inf	3.25%	1.00000	10	2	99%	99.7%	4521	1383483	306.013	185176759	457577814	-3945456.277139	-2.022663	-0.281315	-0.148426	0.069575
NC_005945.1	HyPo-short+HyPo-short	reference_genomes/NC_005945.1.fasta	/home/ubuntu/hybrid_polishing/simulated_read_tests/polished_genomes/NC_005945.1/hypo-short__hypo-short.fasta.gz	5228663	5228649	22	99.999579243%	53.76	2	3	17	22	99.983090711%	37.72	0	100.000000000%	inf	2.49%	1.00000	15	7	98%	99.7%	5473	1468527	268.322	207100344	513526149	-4633837.770756	-2.021080	-0.281587	-0.186032	0.067361
NC_006055.1	HyPo-short+HyPo-short	reference_genomes/NC_006055.1.fasta	/home/ubuntu/hybrid_polishing/simulated_read_tests/polished_genomes/NC_006055.1/hypo-short__hypo-short.fasta.gz	793224	793219	5	99.999369661%	52.00	0	0	5	5	99.974623154%	35.96	0	100.000000000%	inf	2.48%	1.00000	5	0	99%	99.8%	1477	181190	122.674	31341975	77905571	-851418.202143	-2.118334	-0.289211	-0.333703	0.062841
NC_006347.1	HyPo-short+HyPo-short	reference_genomes/NC_006347.1.fasta	/home/ubuntu/hybrid_polishing/simulated_read_tests/polished_genomes/NC_006347.1/hypo-short__hypo-short.fasta.gz	5277274	5277249	30	99.999431525%	52.45	1	2	27	30	99.979731236%	36.93	0	100.000000000%	inf	2.80%	1.00000	27	3	97%	99.6%	4383	1565456	357.165	209164695	518308948	-4147352.954575	-2.016098	-0.281527	-0.071546	0.051531
NC_006461.1	HyPo-short+HyPo-short	reference_genomes/NC_006461.1.fasta	/home/ubuntu/hybrid_polishing/simulated_read_tests/polished_genomes/NC_006461.1/hypo-short__hypo-short.fasta.gz	1849742	1849730	15	99.999189077%	50.91	1	1	13	15	99.955373081%	33.50	0	100.000000000%	inf	1.82%	1.00000	11	4	98%	99.7%	1946	586380	301.326	73365384	181675031	-1920435.388392	-2.041504	-0.284122	-0.299109	0.036096
NC_006570.2	HyPo-short+HyPo-short	reference_genomes/NC_006570.2.fasta	/home/ubuntu/hybrid_polishing/simulated_read_tests/polished_genomes/NC_006570.2/hypo-short__hypo-short.fasta.gz	1892775	1892709	106	99.994399801%	42.52	10	15	81	106	99.929884442%	31.54	0	100.000000000%	inf	7.99%	1.00000	75	31	91%	99.1%	2052	561463	273.617	71613569	185893802	-2330943.768787	-2.062180	-0.284311	-0.221318	-0.228030
NC_006814.3	HyPo-short+HyPo-short	reference_genomes/NC_006814.3.fasta	/home/ubuntu/hybrid_polishing/simulated_read_tests/polished_genomes/NC_006814.3/hypo-short__hypo-short.fasta.gz	1993560	1993561	8	99.999598709%	53.97	1	4	3	8	99.986423420%	38.67	0	100.000000000%	inf	2.96%	1.00000	4	4	98%	99.8%	1884	588714	312.481	78730075	195798388	-1827606.682003	-2.046652	-0.284061	-0.193505	0.053654
NC_007005.1	HyPo-short+HyPo-short	reference_genomes/NC_007005.1.fasta	/home/ubuntu/hybrid_polishing/simulated_read_tests/polished_genomes/NC_007005.1/hypo-short__hypo-short.fasta.gz	6093698	6093689	33	99.999458458%	52.66	0	12	21	33	99.987300219%	38.96	0	100.000000000%	inf	4.26%	1.00000	24	9	96%	99.1%	5205	1787651	343.449	242104482	598502038	-5014866.697153	-2.016251	-0.281546	-0.116242	0.059236
NC_007606.1	HyPo-short+HyPo-short	reference_genomes/NC_007606.1.fasta	/home/ubuntu/hybrid_polishing/simulated_read_tests/polished_genomes/NC_007606.1/hypo-short__hypo-short.fasta.gz	4369232	4369167	99	99.997734163%	46.45	4	15	80	99	99.986091110%	38.57	0	100.000000000%	inf	16.29%	1.00000	75	24	95%	99.3%	4984	1242684	249.335	160178200	429124301	-3865769.864536	-2.034424	-0.281952	-0.058956	-0.053678
NC_007643.1	HyPo-short+HyPo-short	reference_genomes/NC_007643.1.fasta	/home/ubuntu/hybrid_polishing/simulated_read_tests/polished_genomes/NC_007643.1/hypo-short__hypo-short.fasta.gz	4352825	4352805	25	99.999425661%	52.41	1	2	22	25	99.974136950%	35.87	0	100.000000000%	inf	2.22%	1.00000	22	3	96%	99.3%	3845	1284656	334.111	173258698	427512218	-4211938.306595	-2.023661	-0.281816	-0.249436	0.050293
NC_007644.1	HyPo-short+HyPo-short	reference_genomes/NC_007644.1.fasta	/home/ubuntu/hybrid_polishing/simulated_read_tests/polished_genomes/NC_007644.1/hypo-short__hypo-short.fasta.gz	2628784	2628780	6	99.999771758%	56.42	0	1	5	6	99.990419927%	40.19	0	100.000000000%	inf	2.38%	1.00000	5	1	99%	99.8%	2643	773643	292.714	104322015	258184754	-2165775.284908	-2.026980	-0.282811	-0.127442	0.073501
NC_007677.1	HyPo-short+HyPo-short	reference_genomes/NC_007677.1.fasta	/home/ubuntu/hybrid_polishing/simulated_read_tests/polished_genomes/NC_007677.1/hypo-short__hypo-short.fasta.gz	3551823	3551823	0	100.000000000%	inf	0	0	0	0	100.000000000%	inf	0	100.000000000%	inf	1.81%		0	0	100%	100.0%	3007	1011012	336.219	141651486	348848408	-3090513.075415	-2.028945	-0.282644	-0.187201	0.087610
NC_007795.1	HyPo-short+HyPo-short	reference_genomes/NC_007795.1.fasta	/home/ubuntu/hybrid_polishing/simulated_read_tests/polished_genomes/NC_007795.1/hypo-short__hypo-short.fasta.gz	2821361	2821350	13	99.999539230%	53.37	0	1	12	13	99.989744318%	39.89	0	100.000000000%	inf	4.49%	1.00000	11	2	98%	99.7%	2633	788174	299.344	111759690	277095863	-2632117.980603	-2.029381	-0.282647	-0.217027	0.054774
NC_007929.1	HyPo-short+HyPo-short	reference_genomes/NC_007929.1.fasta	/home/ubuntu/hybrid_polishing/simulated_read_tests/polished_genomes/NC_007929.1/hypo-short__hypo-short.fasta.gz	1827111	1827099	34	99.998139146%	47.30	8	7	19	34	99.969808104%	35.20	0	100.000000000%	inf	6.16%	1.00000	16	18	96%	99.6%	1785	532911	298.550	70798384	179450972	-1830061.881873	-2.048357	-0.283598	-0.201585	-0.022716
NC_008526.1	HyPo-short+HyPo-short	reference_genomes/NC_008526.1.fasta	/home/ubuntu/hybrid_polishing/simulated_read_tests/polished_genomes/NC_008526.1/hypo-short__hypo-short.fasta.gz	2895264	2895247	40	99.998618438%	48.60	3	10	27	40	99.980598817%	37.12	0	100.000000000%	inf	7.12%	1.00000	23	17	97%	99.6%	2821	819896	290.640	111255915	284358912	-2384968.441537	-2.026760	-0.282835	-0.071661	0.017775
NC_008570.1	HyPo-short+HyPo-short	reference_genomes/NC_008570.1.fasta	/home/ubuntu/hybrid_polishing/simulated_read_tests/polished_genomes/NC_008570.1/hypo-short__hypo-short.fasta.gz	4744448	4744406	55	99.998840751%	49.36	5	4	46	55	99.954613347%	33.43	0	100.000000000%	inf	2.55%	1.00000	42	13	92%	99.2%	4190	1380580	329.494	187459680	465977520	-4319022.640495	-2.021526	-0.281650	-0.153244	0.010635
NC_008596.1	HyPo-short+HyPo-short	reference_genomes/NC_008596.1.fasta	/home/ubuntu/hybrid_polishing/simulated_read_tests/polished_genomes/NC_008596.1/hypo-short__hypo-short.fasta.gz	6988209	6988042	983	99.985934049%	38.52	220	298	465	983	99.687960282%	25.06	0	100.000000000%	inf	4.50%	1.00000	114	869	89%	94.7%	6716	2148612	319.924	273556207	686355059	-9449013.165865	-2.012727	-0.281877	-0.223015	-0.364260
NC_008800.1	HyPo-short+HyPo-short	reference_genomes/NC_008800.1.fasta	/home/ubuntu/hybrid_polishing/simulated_read_tests/polished_genomes/NC_008800.1/hypo-short__hypo-short.fasta.gz	4615899	4615838	79	99.998288527%	47.67	4	7	68	79	99.962043136%	34.21	0	100.000000000%	inf	4.51%	1.00000	58	21	94%	99.2%	4172	1309844	313.961	181519929	453345328	-3887466.972102	-2.025045	-0.281559	-0.056207	-0.017118
NC_009009.1	HyPo-short+HyPo-short	reference_genomes/NC_009009.1.fasta	/home/ubuntu/hybrid_polishing/simulated_read_tests/polished_genomes/NC_009009.1/hypo-short__hypo-short.fasta.gz	2388435	2388422	15	99.999371974%	52.02	0	1	14	15	99.980554835%	37.11	0	100.000000000%	inf	3.23%	1.00000	13	2	98%	99.6%	2273	708158	311.552	94781507	234577733	-1934230.261663	-2.026031	-0.282949	-0.092161	0.051989
NC_009089.1	HyPo-short+HyPo-short	reference_genomes/NC_009089.1.fasta	/home/ubuntu/hybrid_polishing/simulated_read_tests/polished_genomes/NC_009089.1/hypo-short__hypo-short.fasta.gz	4290252	4290183	85	99.998018767%	47.03	4	6	75	85	99.969983438%	35.23	0	100.000000000%	inf	6.60%	1.00000	67	18	97%	99.4%	3836	1184671	308.830	167027134	421340412	-4625669.023688	-2.037560	-0.281953	-0.278501	-0.026517
NC_009495.1	HyPo-short+HyPo-short	reference_genomes/NC_009495.1.fasta	/home/ubuntu/hybrid_polishing/simulated_read_tests/polished_genomes/NC_009495.1/hypo-short__hypo-short.fasta.gz	3886916	3886886	32	99.999176725%	50.84	0	1	31	32	99.980139273%	37.02	0	100.000000000%	inf	4.15%	1.00000	27	5	96%	99.5%	3548	1056045	297.645	153619355	381762071	-4152744.673862	-2.018724	-0.282012	-0.327819	0.026336
NC_009613.3	HyPo-short+HyPo-short	reference_genomes/NC_009613.3.fasta	/home/ubuntu/hybrid_polishing/simulated_read_tests/polished_genomes/NC_009613.3/hypo-short__hypo-short.fasta.gz	2860382	2860333	58	99.997972301%	46.93	3	3	52	57	99.970078740%	35.24	1	99.999962545%	64.26	6.66%	0.99875	51	7	97%	99.5%	2517	829050	329.380	111088084	280929550	-3186989.122122	-2.034976	-0.282508	-0.307482	-0.034213
NC_009636.1	HyPo-short+HyPo-short	reference_genomes/NC_009636.1.fasta	/home/ubuntu/hybrid_polishing/simulated_read_tests/polished_genomes/NC_009636.1/hypo-short__hypo-short.fasta.gz	3781904	3781891	23	99.999391842%	52.16	0	5	18	23	99.965008900%	34.56	0	100.000000000%	inf	1.74%	1.00000	17	6	97%	99.7%	3604	1104938	306.587	150208172	371443775	-3379572.824381	-2.030647	-0.282247	-0.168548	0.045892
NC_010175.1	HyPo-short+HyPo-short	reference_genomes/NC_010175.1.fasta	/home/ubuntu/hybrid_polishing/simulated_read_tests/polished_genomes/NC_010175.1/hypo-short__hypo-short.fasta.gz	5258541	5258537	10	99.999809833%	57.21	0	3	7	8	99.997681422%	46.35	2	99.999959296%	63.90	6.56%	0.98275	8	2	97%	99.7%	4333	1470725	339.424	209104087	516464904	-4017136.447040	-2.024186	-0.281673	-0.079848	0.084541
NC_010397.1	HyPo-short+HyPo-short	reference_genomes/NC_010397.1.fasta	/home/ubuntu/hybrid_polishing/simulated_read_tests/polished_genomes/NC_010397.1/hypo-short__hypo-short.fasta.gz	5067172	5067172	0	100.000000000%	inf	0	0	0	0	100.000000000%	inf	0	100.000000000%	inf	0.99%		0	0	100%	100.0%	4963	1570718	316.486	202595424	497675438	-4293162.431064	-2.024191	-0.281612	-0.167110	0.088460
NC_011661.1	HyPo-short+HyPo-short	reference_genomes/NC_011661.1.fasta	/home/ubuntu/hybrid_polishing/simulated_read_tests/polished_genomes/NC_011661.1/hypo-short__hypo-short.fasta.gz	1855560	1855555	6	99.999676647%	54.90	1	0	5	6	99.984970693%	38.23	0	100.000000000%	inf	2.15%	1.00000	5	1	99%	99.8%	1820	582775	320.206	73653795	182243363	-1732112.606026	-2.041371	-0.284125	-0.223821	0.065513
NC_011750.1	HyPo-short+HyPo-short	reference_genomes/NC_011750.1.fasta	/home/ubuntu/hybrid_polishing/simulated_read_tests/polished_genomes/NC_011750.1/hypo-short__hypo-short.fasta.gz	5132068	5131933	159	99.996901840%	45.09	4	10	145	159	99.957121823%	33.68	0	100.000000000%	inf	7.23%	1.00000	126	33	95%	99.3%	4894	1508216	308.177	197658865	504029152	-4912253.565075	-2.033426	-0.281609	-0.058332	-0.127165
NC_011751.1	HyPo-short+HyPo-short	reference_genomes/NC_011751.1.fasta	/home/ubuntu/hybrid_polishing/simulated_read_tests/polished_genomes/NC_011751.1/hypo-short__hypo-short.fasta.gz	5202090	5202047	54	99.998961957%	49.84	1	5	48	54	99.977553311%	36.49	0	100.000000000%	inf	4.62%	1.00000	47	7	95%	99.3%	4828	1527573	316.399	205569741	510915045	-4188055.046240	-2.022715	-0.281725	-0.059384	0.022458
NC_012587.1	HyPo-short+HyPo-short	reference_genomes/NC_012587.1.fasta	/home/ubuntu/hybrid_polishing/simulated_read_tests/polished_genomes/NC_012587.1/hypo-short__hypo-short.fasta.gz	3925702	3925689	23	99.999414118%	52.32	0	5	18	23	99.982684113%	37.62	0	100.000000000%	inf	3.38%	1.00000	19	4	98%	99.7%	3627	1136915	313.459	154512082	385557618	-3649030.515654	-2.029174	-0.281821	-0.204715	0.045521
NC_012926.1	HyPo-short+HyPo-short	reference_genomes/NC_012926.1.fasta	/home/ubuntu/hybrid_polishing/simulated_read_tests/polished_genomes/NC_012926.1/hypo-short__hypo-short.fasta.gz	2146229	2146201	39	99.998182864%	47.41	1	5	33	38	99.979459015%	36.87	1	99.999949012%	62.93	8.62%	0.99752	32	7	98%	99.6%	2043	626620	306.716	83506696	210777537	-1995769.457578	-2.058681	-0.283774	-0.101457	-0.047627
NC_013172.1	HyPo-short+HyPo-short	reference_genomes/NC_013172.1.fasta	/home/ubuntu/hybrid_polishing/simulated_read_tests/polished_genomes/NC_013172.1/hypo-short__hypo-short.fasta.gz	3614992	3614990	14	99.999612724%	54.12	2	5	7	14	99.971724598%	35.49	0	100.000000000%	inf	1.37%	1.00000	12	2	98%	99.6%	3121	1084359	347.440	143654592	355041081	-3480643.370427	-2.030254	-0.282529	-0.252801	0.060891
NC_013522.1	HyPo-short+HyPo-short	reference_genomes/NC_013522.1.fasta	/home/ubuntu/hybrid_polishing/simulated_read_tests/polished_genomes/NC_013522.1/hypo-short__hypo-short.fasta.gz	1848474	1848467	7	99.999621309%	54.22	0	0	7	7	99.984250197%	38.03	0	100.000000000%	inf	2.40%	1.00000	7	0	99%	99.7%	1763	573252	325.157	73259601	181542731	-1698000.846314	-2.043961	-0.284045	-0.205472	0.062874
NC_013853.1	HyPo-short+HyPo-short	reference_genomes/NC_013853.1.fasta	/home/ubuntu/hybrid_polishing/simulated_read_tests/polished_genomes/NC_013853.1/hypo-short__hypo-short.fasta.gz	2146611	2146581	40	99.998136600%	47.30	4	3	33	40	99.978512761%	36.68	0	100.000000000%	inf	8.67%	1.00000	30	10	98%	99.7%	2060	627172	304.452	82284983	210818107	-1965855.080099	-2.049959	-0.283653	-0.115941	-0.021988
NC_014121.1	HyPo-short+HyPo-short	reference_genomes/NC_014121.1.fasta	/home/ubuntu/hybrid_polishing/simulated_read_tests/polished_genomes/NC_014121.1/hypo-short__hypo-short.fasta.gz	5314581	5314540	57	99.998927480%	49.70	4	6	47	57	99.973904803%	35.83	0	100.000000000%	inf	4.11%	1.00000	42	15	96%	99.6%	5119	1579840	308.623	208367540	521966585	-4453792.763193	-2.023882	-0.281732	-0.077969	0.008473
NC_014318.1	HyPo-short+HyPo-short	reference_genomes/NC_014318.1.fasta	/home/ubuntu/hybrid_polishing/simulated_read_tests/polished_genomes/NC_014318.1/hypo-short__hypo-short.fasta.gz	10236715	10236713	16	99.999843700%	58.06	0	7	9	11	99.995055602%	43.06	5	99.999950071%	63.02	2.17%	0.99000	9	7	95%	99.5%	9517	3092770	324.973	407634568	1005403432	-9941808.617364	-2.015486	-0.281309	-0.290194	0.084606
NC_014638.1	HyPo-short+HyPo-short	reference_genomes/NC_014638.1.fasta	/home/ubuntu/hybrid_polishing/simulated_read_tests/polished_genomes/NC_014638.1/hypo-short__hypo-short.fasta.gz	2214656	2214642	19	99.999142080%	50.67	1	2	16	19	99.950107662%	33.02	0	100.000000000%	inf	1.72%	1.00000	18	1	97%	99.4%	1832	631211	344.547	88013552	217509358	-1997188.931484	-2.051304	-0.283993	-0.162544	0.039166
NC_014644.1	HyPo-short+HyPo-short	reference_genomes/NC_014644.1.fasta	/home/ubuntu/hybrid_polishing/simulated_read_tests/polished_genomes/NC_014644.1/hypo-short__hypo-short.fasta.gz	1667350	1667340	12	99.999280296%	51.43	0	1	11	12	99.977146775%	36.41	0	100.000000000%	inf	3.15%	1.00000	12	0	98%	99.6%	1298	482758	371.924	66299582	163752452	-1357118.400307	-2.057231	-0.284243	-0.100372	0.066921
NC_014923.1	HyPo-short+HyPo-short	reference_genomes/NC_014923.1.fasta	/home/ubuntu/hybrid_polishing/simulated_read_tests/polished_genomes/NC_014923.1/hypo-short__hypo-short.fasta.gz	6264489	6264478	19	99.999696703%	55.18	4	2	13	19	99.976134551%	36.22	0	100.000000000%	inf	1.27%	1.00000	4	15	92%	99.2%	5992	1834518	306.161	250014755	615264352	-5539764.395474	-2.016698	-0.281548	-0.200020	0.081788
NC_015663.1	HyPo-short+HyPo-short	reference_genomes/NC_015663.1.fasta	/home/ubuntu/hybrid_polishing/simulated_read_tests/polished_genomes/NC_015663.1/hypo-short__hypo-short.fasta.gz	5280350	5280304	52	99.999015217%	50.07	2	2	48	52	99.968701472%	35.04	0	100.000000000%	inf	3.15%	1.00000	46	6	97%	99.5%	4877	1550758	317.974	209414971	518600348	-4477423.526245	-2.017283	-0.281389	-0.105885	0.024167
NC_016603.1	HyPo-short+HyPo-short	reference_genomes/NC_016603.1.fasta	/home/ubuntu/hybrid_polishing/simulated_read_tests/polished_genomes/NC_016603.1/hypo-short__hypo-short.fasta.gz	3862530	3862527	3	99.999922331%	61.10	0	0	3	3	99.996232008%	44.24	0	100.000000000%	inf	2.06%	1.00000	1	2	98%	99.7%	3581	1134012	316.675	154124491	379359022	-3190946.339372	-2.014902	-0.282534	-0.144374	0.084057
NC_016845.1	HyPo-short+HyPo-short	reference_genomes/NC_016845.1.fasta	/home/ubuntu/hybrid_polishing/simulated_read_tests/polished_genomes/NC_016845.1/hypo-short__hypo-short.fasta.gz	5333942	5333888	64	99.998800138%	49.21	2	4	58	64	99.957451901%	33.71	0	100.000000000%	inf	2.82%	1.00000	58	6	98%	99.5%	5055	1563371	309.272	210736252	523875599	-4868574.452407	-2.019303	-0.281527	-0.132019	-0.013793
NC_017384.1	HyPo-short+HyPo-short	reference_genomes/NC_017384.1.fasta	/home/ubuntu/hybrid_polishing/simulated_read_tests/polished_genomes/NC_017384.1/hypo-short__hypo-short.fasta.gz	2766400	2766383	22	99.999204743%	50.99	1	2	19	22	99.952992457%	33.28	0	100.000000000%	inf	1.69%	1.00000	19	3	98%	99.6%	2713	847844	312.512	109621693	271693997	-2543509.794205	-2.039340	-0.283438	-0.200973	0.055800
NC_017634.1	HyPo-short+HyPo-short	reference_genomes/NC_017634.1.fasta	/home/ubuntu/hybrid_polishing/simulated_read_tests/polished_genomes/NC_017634.1/hypo-short__hypo-short.fasta.gz	4747819	4747783	41	99.999136446%	50.64	3	1	37	41	99.961141124%	34.11	0	100.000000000%	inf	2.22%	1.00000	37	4	98%	99.5%	4388	1398550	318.722	188368786	466302725	-3863626.675143	-2.026786	-0.281656	-0.059713	0.015424
NC_017960.1	HyPo-short+HyPo-short	reference_genomes/NC_017960.1.fasta	/home/ubuntu/hybrid_polishing/simulated_read_tests/polished_genomes/NC_017960.1/hypo-short__hypo-short.fasta.gz	2698137	2698095	55	99.997961561%	46.91	1	6	48	55	99.970218918%	35.26	0	100.000000000%	inf	6.84%	1.00000	45	10	97%	99.6%	2587	763947	295.302	104426985	264993553	-2644566.556247	-2.038765	-0.282870	-0.168373	-0.037901
NC_018828.1	HyPo-short+HyPo-short	reference_genomes/NC_018828.1.fasta	/home/ubuntu/hybrid_polishing/simulated_read_tests/polished_genomes/NC_018828.1/hypo-short__hypo-short.fasta.gz	4887379	4887359	50	99.998976960%	49.90	2	14	34	50	99.966626396%	34.77	0	100.000000000%	inf	3.07%	1.00000	38	12	95%	99.3%	4696	1474786	314.052	192144205	480006098	-5102988.573224	-2.027534	-0.281485	-0.311657	0.037213
NC_000117.1	HyPo-short+HyPo-short+HyPo-short	reference_genomes/NC_000117.1.fasta	/home/ubuntu/hybrid_polishing/simulated_read_tests/polished_genomes/NC_000117.1/hypo-short__hypo-short__hypo-short.fasta.gz	1042519	1042517	2	99.999808157%	57.17	0	0	2	2	99.983718658%	37.88	0	100.000000000%	inf	1.18%	1.00000	2	0	99%	99.9%	897	313056	349.003	41309961	102389901	-837505.862544	-2.067025	-0.285052	-0.112395	0.093068
NC_000853.1	HyPo-short+HyPo-short+HyPo-short	reference_genomes/NC_000853.1.fasta	/home/ubuntu/hybrid_polishing/simulated_read_tests/polished_genomes/NC_000853.1/hypo-short__hypo-short__hypo-short.fasta.gz	1860725	1860724	1	99.999946258%	62.70	0	0	1	1	99.997156829%	45.46	0	100.000000000%	inf	1.89%	1.00000	0	1	99%	99.9%	1867	591937	317.052	74271084	182753110	-1520219.427363	-2.017905	-0.284026	-0.132838	0.083142
NC_000907.1	HyPo-short+HyPo-short+HyPo-short	reference_genomes/NC_000907.1.fasta	/home/ubuntu/hybrid_polishing/simulated_read_tests/polished_genomes/NC_000907.1/hypo-short__hypo-short__hypo-short.fasta.gz	1830138	1830112	39	99.997869017%	46.71	7	3	29	39	99.952618151%	33.24	0	100.000000000%	inf	4.50%	1.00000	27	12	96%	99.4%	1749	535316	306.070	71614268	179745802	-1900182.725007	-2.044162	-0.284488	-0.179107	-0.082954
NC_000912.1	HyPo-short+HyPo-short+HyPo-short	reference_genomes/NC_000912.1.fasta	/home/ubuntu/hybrid_polishing/simulated_read_tests/polished_genomes/NC_000912.1/hypo-short__hypo-short__hypo-short.fasta.gz	816394	816394	0	100.000000000%	inf	0	0	0	0	100.000000000%	inf	0	100.000000000%	inf	11.35%		0	0	100%	100.0%	1402	213948	152.602	32501207	80181301	-700260.776211	-2.079067	-0.287896	-0.156013	0.087248
NC_000913.3	HyPo-short+HyPo-short+HyPo-short	reference_genomes/NC_000913.3.fasta	/home/ubuntu/hybrid_polishing/simulated_read_tests/polished_genomes/NC_000913.3/hypo-short__hypo-short__hypo-short.fasta.gz	4641652	4641620	45	99.999030519%	50.13	1	6	38	45	99.973636262%	35.79	0	100.000000000%	inf	3.68%	1.00000	38	7	96%	99.6%	4320	1356626	314.034	182921841	455881052	-3702835.165269	-2.027952	-0.281614	-0.059817	0.031931
NC_000915.1	HyPo-short+HyPo-short+HyPo-short	reference_genomes/NC_000915.1.fasta	/home/ubuntu/hybrid_polishing/simulated_read_tests/polished_genomes/NC_000915.1/hypo-short__hypo-short__hypo-short.fasta.gz	1667867	1667850	28	99.998321214%	47.75	1	5	22	26	99.973285384%	35.73	2	99.999872656%	58.95	5.84%	0.99526	23	5	98%	99.7%	1591	504688	317.214	64942746	163803547	-1745421.900845	-2.062090	-0.285125	-0.248514	-0.015550
NC_000918.1	HyPo-short+HyPo-short+HyPo-short	reference_genomes/NC_000918.1.fasta	/home/ubuntu/hybrid_polishing/simulated_read_tests/polished_genomes/NC_000918.1/hypo-short__hypo-short__hypo-short.fasta.gz	1551335	1551324	11	99.999290933%	51.49	0	0	11	11	99.965930560%	34.68	0	100.000000000%	inf	2.08%	1.00000	11	0	98%	99.5%	1708	496196	290.513	61649076	152362717	-1396775.205872	-2.051883	-0.285761	-0.147627	0.026515
NC_000922.1	HyPo-short+HyPo-short+HyPo-short	reference_genomes/NC_000922.1.fasta	/home/ubuntu/hybrid_polishing/simulated_read_tests/polished_genomes/NC_000922.1/hypo-short__hypo-short__hypo-short.fasta.gz	1230230	1230228	2	99.999837429%	57.89	0	0	2	2	99.987327335%	38.97	0	100.000000000%	inf	1.28%	1.00000	2	0	99%	99.9%	1065	367340	344.920	49024152	120822898	-1004583.520331	-2.054161	-0.284372	-0.116755	0.079681
NC_000962.3	HyPo-short+HyPo-short+HyPo-short	reference_genomes/NC_000962.3.fasta	/home/ubuntu/hybrid_polishing/simulated_read_tests/polished_genomes/NC_000962.3/hypo-short__hypo-short__hypo-short.fasta.gz	4411532	4411529	15	99.999659983%	54.68	0	6	9	15	99.990492308%	40.22	0	100.000000000%	inf	3.58%	1.00000	4	11	96%	99.2%	4089	1332962	325.987	174412931	433284708	-4005336.151616	-2.020774	-0.281720	-0.215269	0.074842
NC_000963.1	HyPo-short+HyPo-short+HyPo-short	reference_genomes/NC_000963.1.fasta	/home/ubuntu/hybrid_polishing/simulated_read_tests/polished_genomes/NC_000963.1/hypo-short__hypo-short__hypo-short.fasta.gz	1111523	1111523	0	100.000000000%	inf	0	0	0	0	100.000000000%	inf	0	100.000000000%	inf	0.51%		0	0	100%	100.0%	897	285538	318.326	44428619	109165297	-1126068.201942	-2.079024	-0.285306	-0.317599	0.092616
NC_000964.3	HyPo-short+HyPo-short+HyPo-short	reference_genomes/NC_000964.3.fasta	/home/ubuntu/hybrid_polishing/simulated_read_tests/polished_genomes/NC_000964.3/hypo-short__hypo-short__hypo-short.fasta.gz	4215606	4215592	27	99.999359524%	51.93	1	6	20	26	99.972900011%	35.67	1	99.999975726%	66.15	2.28%	0.99911	24	3	98%	99.6%	4226	1237157	292.749	166878614	414045237	-3522019.754970	-2.019886	-0.281835	-0.111544	0.043312
NC_001318.1	HyPo-short+HyPo-short+HyPo-short	reference_genomes/NC_001318.1.fasta	/home/ubuntu/hybrid_polishing/simulated_read_tests/polished_genomes/NC_001318.1/hypo-short__hypo-short__hypo-short.fasta.gz	910724	910721	3	99.999670592%	54.82	0	0	3	3	99.965437788%	34.61	0	100.000000000%	inf	0.95%	1.00000	2	1	99%	99.8%	825	282825	342.818	36223814	89446719	-1003531.807586	-2.090653	-0.286507	-0.379831	0.070298
NC_002163.1	HyPo-short+HyPo-short+HyPo-short	reference_genomes/NC_002163.1.fasta	/home/ubuntu/hybrid_polishing/simulated_read_tests/polished_genomes/NC_002163.1/hypo-short__hypo-short__hypo-short.fasta.gz	1641481	1641467	15	99.999086191%	50.39	1	0	14	15	99.971248395%	35.41	0	100.000000000%	inf	3.18%	1.00000	13	2	98%	99.7%	1659	514072	309.869	64554995	161218991	-1841233.084763	-2.042730	-0.281742	-0.370163	0.023293
NC_002516.2	HyPo-short+HyPo-short+HyPo-short	reference_genomes/NC_002516.2.fasta	/home/ubuntu/hybrid_polishing/simulated_read_tests/polished_genomes/NC_002516.2/hypo-short__hypo-short__hypo-short.fasta.gz	6264404	6264377	34	99.999457251%	52.65	1	3	30	34	99.980385936%	37.07	0	100.000000000%	inf	2.77%	1.00000	19	15	96%	99.5%	5685	1874173	329.670	248565857	615256613	-6010216.238479	-2.021190	-0.281273	-0.240956	0.049018
NC_002528.1	HyPo-short+HyPo-short+HyPo-short	reference_genomes/NC_002528.1.fasta	/home/ubuntu/hybrid_polishing/simulated_read_tests/polished_genomes/NC_002528.1/hypo-short__hypo-short__hypo-short.fasta.gz	640681	640681	0	100.000000000%	inf	0	0	0	0			0	100.000000000%	inf	0.00%		0	0	100%	100.0%	583	187413	321.463	25630080	62922739	-742581.112122	-2.099012	-0.288693	-0.455654	0.092502
NC_002662.1	HyPo-short+HyPo-short+HyPo-short	reference_genomes/NC_002662.1.fasta	/home/ubuntu/hybrid_polishing/simulated_read_tests/polished_genomes/NC_002662.1/hypo-short__hypo-short__hypo-short.fasta.gz	2365589	2365554	44	99.998140000%	47.30	3	3	38	44	99.970795362%	35.35	0	100.000000000%	inf	6.37%	1.00000	26	18	95%	99.2%	2386	681160	285.482	91843263	232332343	-2443937.421127	-2.036426	-0.283137	-0.226363	-0.033578
NC_002677.1	HyPo-short+HyPo-short+HyPo-short	reference_genomes/NC_002677.1.fasta	/home/ubuntu/hybrid_polishing/simulated_read_tests/polished_genomes/NC_002677.1/hypo-short__hypo-short__hypo-short.fasta.gz	3268203	3268188	23	99.999296250%	51.53	0	4	19	23	99.981275695%	37.28	0	100.000000000%	inf	3.76%	1.00000	17	6	97%	99.7%	3981	749731	188.327	128156723	320984745	-2665994.481737	-2.030107	-0.282639	-0.083103	0.038280
NC_002695.2	HyPo-short+HyPo-short+HyPo-short	reference_genomes/NC_002695.2.fasta	/home/ubuntu/hybrid_polishing/simulated_read_tests/polished_genomes/NC_002695.2/hypo-short__hypo-short__hypo-short.fasta.gz	5498578	5498480	154	99.997199288%	45.53	10	23	121	154	99.971391736%	35.44	0	100.000000000%	inf	9.79%	1.00000	121	33	95%	99.3%	5331	1606646	301.378	211047559	540023515	-5021226.088566	-2.035755	-0.281678	-0.057557	-0.083156
NC_002696.2	HyPo-short+HyPo-short+HyPo-short	reference_genomes/NC_002696.2.fasta	/home/ubuntu/hybrid_polishing/simulated_read_tests/polished_genomes/NC_002696.2/hypo-short__hypo-short__hypo-short.fasta.gz	4016947	4016939	19	99.999527005%	53.25	1	5	13	19	99.983587724%	37.85	0	100.000000000%	inf	2.88%	1.00000	15	4	97%	99.5%	3708	1193475	321.865	159250662	394510640	-3892463.492558	-2.030284	-0.281737	-0.259860	0.061522
NC_002737.2	HyPo-short+HyPo-short+HyPo-short	reference_genomes/NC_002737.2.fasta	/home/ubuntu/hybrid_polishing/simulated_read_tests/polished_genomes/NC_002737.2/hypo-short__hypo-short__hypo-short.fasta.gz	1852433	1852406	30	99.998380509%	47.91	1	1	28	30	99.962207105%	34.23	0	100.000000000%	inf	4.29%	1.00000	25	5	98%	99.5%	1777	529557	298.006	72460361	181930061	-1733714.332355	-2.042509	-0.283458	-0.139667	-0.020898
NC_002929.2	HyPo-short+HyPo-short+HyPo-short	reference_genomes/NC_002929.2.fasta	/home/ubuntu/hybrid_polishing/simulated_read_tests/polished_genomes/NC_002929.2/hypo-short__hypo-short__hypo-short.fasta.gz	4086189	4086038	200	99.995105490%	43.10	5	22	173	200	99.945614488%	32.65	0	100.000000000%	inf	9.00%	1.00000	178	22	94%	99.3%	4013	1232395	307.101	154363705	401317842	-5272767.128184	-2.036554	-0.281915	-0.308040	-0.209531
NC_002932.3	HyPo-short+HyPo-short+HyPo-short	reference_genomes/NC_002932.3.fasta	/home/ubuntu/hybrid_polishing/simulated_read_tests/polished_genomes/NC_002932.3/hypo-short__hypo-short__hypo-short.fasta.gz	2154946	2154954	11	99.999489549%	52.92	1	9	1	11	99.981282968%	37.28	0	100.000000000%	inf	2.73%	1.00000	3	8	94%	99.3%	2009	627347	312.268	85429420	211648587	-1733520.782913	-2.026393	-0.283664	-0.095163	0.060743
NC_002937.3	HyPo-short+HyPo-short+HyPo-short	reference_genomes/NC_002937.3.fasta	/home/ubuntu/hybrid_polishing/simulated_read_tests/polished_genomes/NC_002937.3/hypo-short__hypo-short__hypo-short.fasta.gz	3570858	3570839	26	99.999271884%	51.38	3	2	21	26	99.979290294%	36.84	0	100.000000000%	inf	3.52%	1.00000	22	4	98%	99.6%	3154	1024299	324.762	141448192	350707596	-3052220.729455	-2.032264	-0.282226	-0.133319	0.050056
NC_002939.5	HyPo-short+HyPo-short+HyPo-short	reference_genomes/NC_002939.5.fasta	/home/ubuntu/hybrid_polishing/simulated_read_tests/polished_genomes/NC_002939.5/hypo-short__hypo-short__hypo-short.fasta.gz	3814128	3814103	29	99.999239669%	51.19	0	2	27	29	99.967257167%	34.85	0	100.000000000%	inf	2.32%	1.00000	27	2	98%	99.6%	3426	1154974	337.120	150847734	374605714	-3263648.517503	-2.026704	-0.282217	-0.117471	0.031451
NC_002942.5	HyPo-short+HyPo-short+HyPo-short	reference_genomes/NC_002942.5.fasta	/home/ubuntu/hybrid_polishing/simulated_read_tests/polished_genomes/NC_002942.5/hypo-short__hypo-short__hypo-short.fasta.gz	3397754	3397740	16	99.999529101%	53.27	0	1	15	16	99.978104088%	36.60	0	100.000000000%	inf	2.15%	1.00000	15	1	98%	99.6%	3031	1003227	330.989	134688145	333704389	-2965738.869637	-2.024008	-0.282557	-0.158224	0.054245
NC_002946.2	HyPo-short+HyPo-short+HyPo-short	reference_genomes/NC_002946.2.fasta	/home/ubuntu/hybrid_polishing/simulated_read_tests/polished_genomes/NC_002946.2/hypo-short__hypo-short__hypo-short.fasta.gz	2153922	2153869	67	99.996889401%	45.07	6	4	57	67	99.970865765%	35.36	0	100.000000000%	inf	10.68%	1.00000	59	8	96%	99.5%	2145	597103	278.370	82725267	211551854	-2219549.518548	-2.046400	-0.283513	-0.125006	-0.128836
NC_002947.4	HyPo-short+HyPo-short+HyPo-short	reference_genomes/NC_002947.4.fasta	/home/ubuntu/hybrid_polishing/simulated_read_tests/polished_genomes/NC_002947.4/hypo-short__hypo-short__hypo-short.fasta.gz	6181873	6181859	37	99.999401477%	52.23	5	9	23	37	99.985286223%	38.32	0	100.000000000%	inf	4.07%	1.00000	21	16	96%	99.6%	5587	1827114	327.030	243028905	607148993	-5357514.573737	-2.024091	-0.281568	-0.149678	0.051589
NC_002967.9	HyPo-short+HyPo-short+HyPo-short	reference_genomes/NC_002967.9.fasta	/home/ubuntu/hybrid_polishing/simulated_read_tests/polished_genomes/NC_002967.9/hypo-short__hypo-short__hypo-short.fasta.gz	2843201	2843194	17	99.999402083%	52.23	8	1	8	17	99.987092562%	38.89	0	100.000000000%	inf	4.63%	1.00000	4	13	94%	99.1%	2580	869895	337.169	112571107	279245643	-2681754.839238	-2.028094	-0.282744	-0.245932	0.072990
NC_002971.4	HyPo-short+HyPo-short+HyPo-short	reference_genomes/NC_002971.4.fasta	/home/ubuntu/hybrid_polishing/simulated_read_tests/polished_genomes/NC_002971.4/hypo-short__hypo-short__hypo-short.fasta.gz	1995488	1995465	29	99.998546723%	48.38	2	2	25	29	99.962422091%	34.25	0	100.000000000%	inf	3.87%	1.00000	21	8	97%	99.6%	2034	592293	291.196	78556425	195982037	-1800415.755789	-2.049472	-0.283691	-0.138282	0.013754
NC_003030.1	HyPo-short+HyPo-short+HyPo-short	reference_genomes/NC_003030.1.fasta	/home/ubuntu/hybrid_polishing/simulated_read_tests/polished_genomes/NC_003030.1/hypo-short__hypo-short__hypo-short.fasta.gz	3940880	3940869	34	99.999137251%	50.64	5	9	20	34	99.974318108%	35.90	0	100.000000000%	inf	3.36%	1.00000	16	18	95%	99.4%	3719	1136143	305.497	155366879	387059576	-3885102.850978	-2.022760	-0.281790	-0.259344	0.041693
NC_003047.1	HyPo-short+HyPo-short+HyPo-short	reference_genomes/NC_003047.1.fasta	/home/ubuntu/hybrid_polishing/simulated_read_tests/polished_genomes/NC_003047.1/hypo-short__hypo-short__hypo-short.fasta.gz	3654135	3654110	34	99.999069548%	50.31	1	4	29	34	99.975297520%	36.07	0	100.000000000%	inf	3.77%	1.00000	27	7	97%	99.6%	3385	1051404	310.607	143839197	358886378	-3415034.491763	-2.031167	-0.282766	-0.193686	0.030428
NC_003098.1	HyPo-short+HyPo-short+HyPo-short	reference_genomes/NC_003098.1.fasta	/home/ubuntu/hybrid_polishing/simulated_read_tests/polished_genomes/NC_003098.1/hypo-short__hypo-short__hypo-short.fasta.gz	2038615	2038596	19	99.999067995%	50.31	0	0	19	19	99.987298616%	38.96	0	100.000000000%	inf	7.34%	1.00000	16	3	98%	99.7%	1994	582934	292.344	80286470	200211716	-1737738.704216	-2.047456	-0.283898	-0.119190	0.043920
NC_003143.1	HyPo-short+HyPo-short+HyPo-short	reference_genomes/NC_003143.1.fasta	/home/ubuntu/hybrid_polishing/simulated_read_tests/polished_genomes/NC_003143.1/hypo-short__hypo-short__hypo-short.fasta.gz	4653728	4653632	132	99.997163572%	45.47	10	13	109	132	99.962392091%	34.25	0	100.000000000%	inf	7.54%	1.00000	105	27	94%	99.2%	4124	1298484	314.860	179405074	457073903	-4223113.527110	-2.025340	-0.281571	-0.049201	-0.089272
NC_003197.2	HyPo-short+HyPo-short+HyPo-short	reference_genomes/NC_003197.2.fasta	/home/ubuntu/hybrid_polishing/simulated_read_tests/polished_genomes/NC_003197.2/hypo-short__hypo-short__hypo-short.fasta.gz	4857450	4857401	77	99.998414810%	48.00	2	13	62	77	99.953649918%	33.34	0	100.000000000%	inf	3.42%	1.00000	62	15	95%	99.2%	4518	1415372	313.274	191834444	477077465	-4157216.379800	-2.022309	-0.281788	-0.077235	-0.010566
NC_003210.1	HyPo-short+HyPo-short+HyPo-short	reference_genomes/NC_003210.1.fasta	/home/ubuntu/hybrid_polishing/simulated_read_tests/polished_genomes/NC_003210.1/hypo-short__hypo-short__hypo-short.fasta.gz	2944528	2944514	22	99.999252852%	51.27	0	4	18	22	99.959741614%	33.95	0	100.000000000%	inf	1.86%	1.00000	17	5	98%	99.7%	2873	876333	305.024	116606514	289202292	-2714393.096148	-2.025266	-0.282744	-0.171554	0.019043
NC_003450.3	HyPo-short+HyPo-short+HyPo-short	reference_genomes/NC_003450.3.fasta	/home/ubuntu/hybrid_polishing/simulated_read_tests/polished_genomes/NC_003450.3/hypo-short__hypo-short__hypo-short.fasta.gz	3309401	3309381	29	99.999123709%	50.57	3	3	23	29	99.975666854%	36.14	0	100.000000000%	inf	3.60%	1.00000	20	9	98%	99.7%	3070	963521	313.850	130305847	325035551	-2619305.612573	-2.027464	-0.282918	-0.048669	0.027339
NC_003454.1	HyPo-short+HyPo-short+HyPo-short	reference_genomes/NC_003454.1.fasta	/home/ubuntu/hybrid_polishing/simulated_read_tests/polished_genomes/NC_003454.1/hypo-short__hypo-short__hypo-short.fasta.gz	2174500	2174469	39	99.998206487%	47.46	2	3	34	39	99.965614833%	34.64	0	100.000000000%	inf	5.22%	1.00000	33	6	97%	99.6%	2035	657834	323.260	84744157	213569761	-2461085.188516	-2.034795	-0.284609	-0.329790	-0.028879
NC_003888.3	HyPo-short+HyPo-short+HyPo-short	reference_genomes/NC_003888.3.fasta	/home/ubuntu/hybrid_polishing/simulated_read_tests/polished_genomes/NC_003888.3/hypo-short__hypo-short__hypo-short.fasta.gz	8667507	8667459	68	99.999215461%	51.05	4	8	56	68	99.977072804%	36.40	0	100.000000000%	inf	3.42%	1.00000	56	12	96%	99.5%	7743	2556908	330.222	342456129	851276248	-8652978.056980	-2.018848	-0.281441	-0.271475	0.039928
NC_003902.1	HyPo-short+HyPo-short+HyPo-short	reference_genomes/NC_003902.1.fasta	/home/ubuntu/hybrid_polishing/simulated_read_tests/polished_genomes/NC_003902.1/hypo-short__hypo-short__hypo-short.fasta.gz	5076188	5076183	35	99.999310508%	51.61	8	11	16	35	99.984007603%	37.96	0	100.000000000%	inf	4.31%	1.00000	11	24	95%	99.5%	4304	1445590	335.871	200042829	498567187	-4775882.276145	-2.016949	-0.282081	-0.234935	0.060436
NC_003997.3	HyPo-short+HyPo-short+HyPo-short	reference_genomes/NC_003997.3.fasta	/home/ubuntu/hybrid_polishing/simulated_read_tests/polished_genomes/NC_003997.3/hypo-short__hypo-short__hypo-short.fasta.gz	5227293	5227268	37	99.999292177%	51.50	2	5	30	37	99.971265260%	35.42	0	100.000000000%	inf	2.46%	1.00000	24	13	95%	99.5%	5473	1467743	268.179	207114803	513403444	-4769072.969472	-2.019291	-0.281634	-0.186053	0.040686
NC_004113.1	HyPo-short+HyPo-short+HyPo-short	reference_genomes/NC_004113.1.fasta	/home/ubuntu/hybrid_polishing/simulated_read_tests/polished_genomes/NC_004113.1/hypo-short__hypo-short__hypo-short.fasta.gz	2593857	2593842	17	99.999344606%	51.83	0	1	16	17	99.989441387%	39.76	0	100.000000000%	inf	6.21%	1.00000	17	0	97%	99.5%	2523	777368	308.113	101266869	254748921	-2086607.604235	-2.041750	-0.283407	-0.067474	0.038081
NC_004116.1	HyPo-short+HyPo-short+HyPo-short	reference_genomes/NC_004116.1.fasta	/home/ubuntu/hybrid_polishing/simulated_read_tests/polished_genomes/NC_004116.1/hypo-short__hypo-short__hypo-short.fasta.gz	2160267	2160232	43	99.998009509%	47.01	0	4	39	43	99.953902724%	33.36	0	100.000000000%	inf	4.32%	1.00000	30	13	96%	99.6%	2112	632209	299.341	83910074	212171943	-2146006.865088	-2.038220	-0.283503	-0.170512	-0.048987
NC_004307.2	HyPo-short+HyPo-short+HyPo-short	reference_genomes/NC_004307.2.fasta	/home/ubuntu/hybrid_polishing/simulated_read_tests/polished_genomes/NC_004307.2/hypo-short__hypo-short__hypo-short.fasta.gz	2256640	2256618	38	99.998316085%	47.74	4	6	28	38	99.949903102%	33.00	0	100.000000000%	inf	3.36%	1.00000	30	8	97%	99.4%	1840	655553	356.279	88445920	221628662	-2100620.588599	-2.052155	-0.283660	-0.119898	-0.032364
NC_004337.2	HyPo-short+HyPo-short+HyPo-short	reference_genomes/NC_004337.2.fasta	/home/ubuntu/hybrid_polishing/simulated_read_tests/polished_genomes/NC_004337.2/hypo-short__hypo-short__hypo-short.fasta.gz	4607202	4607100	172	99.996266738%	44.28	12	29	131	172	99.967801839%	34.92	0	100.000000000%	inf	11.59%	1.00000	125	47	93%	99.2%	4758	1330093	279.549	172037940	452475616	-4468410.736938	-2.041927	-0.282152	-0.057509	-0.137666
NC_004347.2	HyPo-short+HyPo-short+HyPo-short	reference_genomes/NC_004347.2.fasta	/home/ubuntu/hybrid_polishing/simulated_read_tests/polished_genomes/NC_004347.2/hypo-short__hypo-short__hypo-short.fasta.gz	4969811	4969726	110	99.997786641%	46.55	5	10	95	110	99.970972730%	35.37	0	100.000000000%	inf	7.62%	1.00000	96	14	97%	99.4%	4447	1411735	317.458	191444779	488108247	-4433330.874129	-2.027179	-0.281518	-0.056332	-0.066158
NC_004350.2	HyPo-short+HyPo-short+HyPo-short	reference_genomes/NC_004350.2.fasta	/home/ubuntu/hybrid_polishing/simulated_read_tests/polished_genomes/NC_004350.2/hypo-short__hypo-short__hypo-short.fasta.gz	2032925	2032900	35	99.998278344%	47.64	6	2	27	35	99.953112650%	33.29	0	100.000000000%	inf	3.67%	1.00000	21	14	95%	99.4%	1900	580707	305.635	79679451	199662876	-1906773.814001	-2.044086	-0.283763	-0.178401	0.016401
NC_004461.1	HyPo-short+HyPo-short+HyPo-short	reference_genomes/NC_004461.1.fasta	/home/ubuntu/hybrid_polishing/simulated_read_tests/polished_genomes/NC_004461.1/hypo-short__hypo-short__hypo-short.fasta.gz	2499279	2499272	17	99.999319805%	51.67	2	4	11	17	99.985000750%	38.24	0	100.000000000%	inf	4.53%	1.00000	13	4	98%	99.7%	2283	691964	303.094	98228074	245471562	-2368894.269324	-2.033721	-0.283591	-0.228601	0.053204
NC_004463.1	HyPo-short+HyPo-short+HyPo-short	reference_genomes/NC_004463.1.fasta	/home/ubuntu/hybrid_polishing/simulated_read_tests/polished_genomes/NC_004463.1/hypo-short__hypo-short__hypo-short.fasta.gz	9105828	9105808	46	99.999494830%	52.97	4	11	31	46	99.987018558%	38.87	0	100.000000000%	inf	3.89%	1.00000	28	18	95%	99.1%	8508	2584915	303.822	360025776	894322958	-8471670.596027	-2.014166	-0.281622	-0.219744	0.054657
NC_004567.2	HyPo-short+HyPo-short+HyPo-short	reference_genomes/NC_004567.2.fasta	/home/ubuntu/hybrid_polishing/simulated_read_tests/polished_genomes/NC_004567.2/hypo-short__hypo-short__hypo-short.fasta.gz	3308273	3308258	21	99.999365228%	51.97	2	2	17	20	99.983097401%	37.72	1	99.999968652%	65.04	3.58%	0.99815	12	9	97%	99.7%	3091	930022	300.881	130738036	324924846	-2585557.794749	-2.026808	-0.282591	-0.066646	0.054901
NC_004578.1	HyPo-short+HyPo-short+HyPo-short	reference_genomes/NC_004578.1.fasta	/home/ubuntu/hybrid_polishing/simulated_read_tests/polished_genomes/NC_004578.1/hypo-short__hypo-short__hypo-short.fasta.gz	6397126	6397089	79	99.998765074%	49.08	6	18	55	79	99.981216103%	37.26	0	100.000000000%	inf	6.57%	1.00000	57	22	97%	99.6%	5737	1873091	326.493	247121150	628294318	-5480575.128999	-2.021364	-0.281482	-0.108183	0.019092
NC_004663.1	HyPo-short+HyPo-short+HyPo-short	reference_genomes/NC_004663.1.fasta	/home/ubuntu/hybrid_polishing/simulated_read_tests/polished_genomes/NC_004663.1/hypo-short__hypo-short__hypo-short.fasta.gz	6260361	6260340	38	99.999393007%	52.17	3	7	28	38	99.982208072%	37.50	0	100.000000000%	inf	3.41%	1.00000	32	6	97%	99.5%	4910	1875561	381.988	247450136	614861897	-4996766.205564	-2.016465	-0.281714	-0.075314	0.043222
NC_004668.1	HyPo-short+HyPo-short+HyPo-short	reference_genomes/NC_004668.1.fasta	/home/ubuntu/hybrid_polishing/simulated_read_tests/polished_genomes/NC_004668.1/hypo-short__hypo-short__hypo-short.fasta.gz	3218031	3218017	19	99.999409577%	52.29	1	2	16	19	99.985525133%	38.39	0	100.000000000%	inf	4.08%	1.00000	14	5	98%	99.6%	3120	941802	301.860	127151968	316064679	-2974844.153669	-2.031487	-0.282771	-0.187380	0.034367
NC_004722.1	HyPo-short+HyPo-short+HyPo-short	reference_genomes/NC_004722.1.fasta	/home/ubuntu/hybrid_polishing/simulated_read_tests/polished_genomes/NC_004722.1/hypo-short__hypo-short__hypo-short.fasta.gz	5411809	5411782	40	99.999260876%	51.31	3	5	32	39	99.980466109%	37.09	1	99.999980814%	67.17	3.69%	0.99902	30	10	96%	99.5%	5519	1513694	274.270	213546717	531522184	-4942703.807674	-2.024416	-0.281597	-0.187804	0.043156
NC_005027.1	HyPo-short+HyPo-short+HyPo-short	reference_genomes/NC_005027.1.fasta	/home/ubuntu/hybrid_polishing/simulated_read_tests/polished_genomes/NC_005027.1/hypo-short__hypo-short__hypo-short.fasta.gz	7145576	7145556	37	99.999482198%	52.86	1	8	28	37	99.984286412%	38.04	0	100.000000000%	inf	3.30%	1.00000	17	20	93%	99.3%	5483	2115982	385.917	283006212	701813206	-5658269.000268	-2.015961	-0.281424	-0.092568	0.066515
NC_005042.1	HyPo-short+HyPo-short+HyPo-short	reference_genomes/NC_005042.1.fasta	/home/ubuntu/hybrid_polishing/simulated_read_tests/polished_genomes/NC_005042.1/hypo-short__hypo-short__hypo-short.fasta.gz	1751080	1751079	1	99.999942892%	62.43	0	0	1	0	100.000000000%	inf	1	99.999942640%	62.41	0.44%	0.00000	1	0	99%	99.9%	1908	520189	272.636	70025918	171981780	-1484183.700532	-2.040131	-0.284193	-0.159390	0.086578
NC_005125.1	HyPo-short+HyPo-short+HyPo-short	reference_genomes/NC_005125.1.fasta	/home/ubuntu/hybrid_polishing/simulated_read_tests/polished_genomes/NC_005125.1/hypo-short__hypo-short__hypo-short.fasta.gz	4659019	4659014	12	99.999742435%	55.89	1	3	8	12	99.992063597%	41.00	0	100.000000000%	inf	3.25%	1.00000	10	2	99%	99.7%	4521	1383483	306.013	185176759	457577814	-3945456.277139	-2.022663	-0.281315	-0.148426	0.069575
NC_005945.1	HyPo-short+HyPo-short+HyPo-short	reference_genomes/NC_005945.1.fasta	/home/ubuntu/hybrid_polishing/simulated_read_tests/polished_genomes/NC_005945.1/hypo-short__hypo-short__hypo-short.fasta.gz	5228663	5228649	22	99.999579243%	53.76	2	3	17	22	99.983090711%	37.72	0	100.000000000%	inf	2.49%	1.00000	15	7	98%	99.7%	5473	1468527	268.322	207100344	513526149	-4633837.770756	-2.021080	-0.281587	-0.186032	0.067361
NC_006055.1	HyPo-short+HyPo-short+HyPo-short	reference_genomes/NC_006055.1.fasta	/home/ubuntu/hybrid_polishing/simulated_read_tests/polished_genomes/NC_006055.1/hypo-short__hypo-short__hypo-short.fasta.gz	793224	793219	5	99.999369661%	52.00	0	0	5	5	99.974623154%	35.96	0	100.000000000%	inf	2.48%	1.00000	5	0	99%	99.8%	1477	181190	122.674	31341975	77905571	-851418.202143	-2.118334	-0.289211	-0.333703	0.062841
NC_006347.1	HyPo-short+HyPo-short+HyPo-short	reference_genomes/NC_006347.1.fasta	/home/ubuntu/hybrid_polishing/simulated_read_tests/polished_genomes/NC_006347.1/hypo-short__hypo-short__hypo-short.fasta.gz	5277274	5277249	30	99.999431525%	52.45	1	2	27	30	99.979731236%	36.93	0	100.000000000%	inf	2.80%	1.00000	27	3	97%	99.6%	4383	1565456	357.165	209164695	518308948	-4147352.954575	-2.016098	-0.281527	-0.071546	0.051531
NC_006461.1	HyPo-short+HyPo-short+HyPo-short	reference_genomes/NC_006461.1.fasta	/home/ubuntu/hybrid_polishing/simulated_read_tests/polished_genomes/NC_006461.1/hypo-short__hypo-short__hypo-short.fasta.gz	1849742	1849730	15	99.999189077%	50.91	1	1	13	15	99.955373081%	33.50	0	100.000000000%	inf	1.82%	1.00000	11	4	98%	99.7%	1946	586380	301.326	73365384	181675031	-1920435.388392	-2.041504	-0.284122	-0.299109	0.036096
NC_006570.2	HyPo-short+HyPo-short+HyPo-short	reference_genomes/NC_006570.2.fasta	/home/ubuntu/hybrid_polishing/simulated_read_tests/polished_genomes/NC_006570.2/hypo-short__hypo-short__hypo-short.fasta.gz	1892775	1892709	106	99.994399801%	42.52	10	15	81	106	99.929884442%	31.54	0	100.000000000%	inf	7.99%	1.00000	75	31	91%	99.1%	2052	561463	273.617	71613569	185893802	-2330943.768787	-2.062180	-0.284311	-0.221318	-0.228030
NC_006814.3	HyPo-short+HyPo-short+HyPo-short	reference_genomes/NC_006814.3.fasta	/home/ubuntu/hybrid_polishing/simulated_read_tests/polished_genomes/NC_006814.3/hypo-short__hypo-short__hypo-short.fasta.gz	1993560	1993561	8	99.999598709%	53.97	1	4	3	8	99.986423420%	38.67	0	100.000000000%	inf	2.96%	1.00000	4	4	98%	99.8%	1884	588714	312.481	78730075	195798388	-1827606.682003	-2.046652	-0.284061	-0.193505	0.053654
NC_007005.1	HyPo-short+HyPo-short+HyPo-short	reference_genomes/NC_007005.1.fasta	/home/ubuntu/hybrid_polishing/simulated_read_tests/polished_genomes/NC_007005.1/hypo-short__hypo-short__hypo-short.fasta.gz	6093698	6093689	33	99.999458458%	52.66	0	12	21	33	99.987300219%	38.96	0	100.000000000%	inf	4.26%	1.00000	24	9	96%	99.1%	5205	1787651	343.449	242104482	598502038	-5014866.697153	-2.016251	-0.281546	-0.116242	0.059236
NC_007606.1	HyPo-short+HyPo-short+HyPo-short	reference_genomes/NC_007606.1.fasta	/home/ubuntu/hybrid_polishing/simulated_read_tests/polished_genomes/NC_007606.1/hypo-short__hypo-short__hypo-short.fasta.gz	4369232	4369168	98	99.997757051%	46.49	4	15	79	98	99.986231604%	38.61	0	100.000000000%	inf	16.29%	1.00000	74	24	95%	99.3%	4995	1243267	248.902	160177095	429124429	-3864425.718104	-2.034143	-0.281952	-0.058956	-0.053464
NC_007643.1	HyPo-short+HyPo-short+HyPo-short	reference_genomes/NC_007643.1.fasta	/home/ubuntu/hybrid_polishing/simulated_read_tests/polished_genomes/NC_007643.1/hypo-short__hypo-short__hypo-short.fasta.gz	4352825	4352805	25	99.999425661%	52.41	1	2	22	25	99.974136950%	35.87	0	100.000000000%	inf	2.22%	1.00000	22	3	96%	99.3%	3845	1284656	334.111	173258698	427512218	-4211938.306595	-2.023661	-0.281816	-0.249436	0.050293
NC_007644.1	HyPo-short+HyPo-short+HyPo-short	reference_genomes/NC_007644.1.fasta	/home/ubuntu/hybrid_polishing/simulated_read_tests/polished_genomes/NC_007644.1/hypo-short__hypo-short__hypo-short.fasta.gz	2628784	2628780	6	99.999771758%	56.42	0	1	5	6	99.990419927%	40.19	0	100.000000000%	inf	2.38%	1.00000	5	1	99%	99.8%	2643	773643	292.714	104322015	258184754	-2165775.284908	-2.026980	-0.282811	-0.127442	0.073501
NC_007677.1	HyPo-short+HyPo-short+HyPo-short	reference_genomes/NC_007677.1.fasta	/home/ubuntu/hybrid_polishing/simulated_read_tests/polished_genomes/NC_007677.1/hypo-short__hypo-short__hypo-short.fasta.gz	3551823	3551823	0	100.000000000%	inf	0	0	0	0	100.000000000%	inf	0	100.000000000%	inf	1.81%		0	0	100%	100.0%	3007	1011012	336.219	141651486	348848408	-3090513.075415	-2.028945	-0.282644	-0.187201	0.087610
NC_007795.1	HyPo-short+HyPo-short+HyPo-short	reference_genomes/NC_007795.1.fasta	/home/ubuntu/hybrid_polishing/simulated_read_tests/polished_genomes/NC_007795.1/hypo-short__hypo-short__hypo-short.fasta.gz	2821361	2821350	13	99.999539230%	53.37	0	1	12	13	99.989744318%	39.89	0	100.000000000%	inf	4.49%	1.00000	11	2	98%	99.7%	2633	788174	299.344	111759690	277095863	-2632117.980603	-2.029381	-0.282647	-0.217027	0.054774
NC_007929.1	HyPo-short+HyPo-short+HyPo-short	reference_genomes/NC_007929.1.fasta	/home/ubuntu/hybrid_polishing/simulated_read_tests/polished_genomes/NC_007929.1/hypo-short__hypo-short__hypo-short.fasta.gz	1827111	1827099	34	99.998139146%	47.30	8	7	19	34	99.969808104%	35.20	0	100.000000000%	inf	6.16%	1.00000	16	18	96%	99.6%	1785	532911	298.550	70798384	179450972	-1830061.881873	-2.048357	-0.283598	-0.201585	-0.022716
NC_008526.1	HyPo-short+HyPo-short+HyPo-short	reference_genomes/NC_008526.1.fasta	/home/ubuntu/hybrid_polishing/simulated_read_tests/polished_genomes/NC_008526.1/hypo-short__hypo-short__hypo-short.fasta.gz	2895264	2895247	40	99.998618438%	48.60	3	10	27	40	99.980598817%	37.12	0	100.000000000%	inf	7.12%	1.00000	23	17	97%	99.6%	2821	819896	290.640	111255915	284358912	-2384968.441537	-2.026760	-0.282835	-0.071661	0.017775
NC_008570.1	HyPo-short+HyPo-short+HyPo-short	reference_genomes/NC_008570.1.fasta	/home/ubuntu/hybrid_polishing/simulated_read_tests/polished_genomes/NC_008570.1/hypo-short__hypo-short__hypo-short.fasta.gz	4744448	4744406	55	99.998840751%	49.36	5	4	46	55	99.954613347%	33.43	0	100.000000000%	inf	2.55%	1.00000	42	13	92%	99.2%	4190	1380580	329.494	187459680	465977520	-4319022.640495	-2.021526	-0.281650	-0.153244	0.010635
NC_008596.1	HyPo-short+HyPo-short+HyPo-short	reference_genomes/NC_008596.1.fasta	/home/ubuntu/hybrid_polishing/simulated_read_tests/polished_genomes/NC_008596.1/hypo-short__hypo-short__hypo-short.fasta.gz	6988209	6988043	982	99.985948358%	38.52	220	298	464	982	99.688277719%	25.06	0	100.000000000%	inf	4.50%	1.00000	114	868	89%	94.7%	6715	2148414	319.943	273556294	686355108	-9449523.058073	-2.012694	-0.281857	-0.223015	-0.364351
NC_008800.1	HyPo-short+HyPo-short+HyPo-short	reference_genomes/NC_008800.1.fasta	/home/ubuntu/hybrid_polishing/simulated_read_tests/polished_genomes/NC_008800.1/hypo-short__hypo-short__hypo-short.fasta.gz	4615899	4615838	79	99.998288527%	47.67	4	7	68	79	99.962043136%	34.21	0	100.000000000%	inf	4.51%	1.00000	58	21	94%	99.2%	4172	1309844	313.961	181519929	453345328	-3887466.972102	-2.025045	-0.281559	-0.056207	-0.017118
NC_009009.1	HyPo-short+HyPo-short+HyPo-short	reference_genomes/NC_009009.1.fasta	/home/ubuntu/hybrid_polishing/simulated_read_tests/polished_genomes/NC_009009.1/hypo-short__hypo-short__hypo-short.fasta.gz	2388435	2388422	15	99.999371974%	52.02	0	1	14	15	99.980554835%	37.11	0	100.000000000%	inf	3.23%	1.00000	13	2	98%	99.6%	2273	708158	311.552	94781507	234577733	-1934230.261663	-2.026031	-0.282949	-0.092161	0.051989
NC_009089.1	HyPo-short+HyPo-short+HyPo-short	reference_genomes/NC_009089.1.fasta	/home/ubuntu/hybrid_polishing/simulated_read_tests/polished_genomes/NC_009089.1/hypo-short__hypo-short__hypo-short.fasta.gz	4290252	4290183	85	99.998018767%	47.03	4	6	75	85	99.969983438%	35.23	0	100.000000000%	inf	6.60%	1.00000	67	18	97%	99.4%	3836	1184671	308.830	167027134	421340412	-4625669.023688	-2.037560	-0.281953	-0.278501	-0.026517
NC_009495.1	HyPo-short+HyPo-short+HyPo-short	reference_genomes/NC_009495.1.fasta	/home/ubuntu/hybrid_polishing/simulated_read_tests/polished_genomes/NC_009495.1/hypo-short__hypo-short__hypo-short.fasta.gz	3886916	3886886	32	99.999176725%	50.84	0	1	31	32	99.980139273%	37.02	0	100.000000000%	inf	4.15%	1.00000	27	5	96%	99.5%	3548	1056045	297.645	153619355	381762071	-4152744.673862	-2.018724	-0.282012	-0.327819	0.026336
NC_009613.3	HyPo-short+HyPo-short+HyPo-short	reference_genomes/NC_009613.3.fasta	/home/ubuntu/hybrid_polishing/simulated_read_tests/polished_genomes/NC_009613.3/hypo-short__hypo-short__hypo-short.fasta.gz	2860382	2860333	58	99.997972301%	46.93	3	3	52	57	99.970078740%	35.24	1	99.999962545%	64.26	6.66%	0.99875	51	7	97%	99.5%	2517	829050	329.380	111088084	280929550	-3186989.122122	-2.034976	-0.282508	-0.307482	-0.034213
NC_009636.1	HyPo-short+HyPo-short+HyPo-short	reference_genomes/NC_009636.1.fasta	/home/ubuntu/hybrid_polishing/simulated_read_tests/polished_genomes/NC_009636.1/hypo-short__hypo-short__hypo-short.fasta.gz	3781904	3781891	23	99.999391842%	52.16	0	5	18	23	99.965008900%	34.56	0	100.000000000%	inf	1.74%	1.00000	17	6	97%	99.7%	3604	1104938	306.587	150208172	371443775	-3379572.824381	-2.030647	-0.282247	-0.168548	0.045892
NC_010175.1	HyPo-short+HyPo-short+HyPo-short	reference_genomes/NC_010175.1.fasta	/home/ubuntu/hybrid_polishing/simulated_read_tests/polished_genomes/NC_010175.1/hypo-short__hypo-short__hypo-short.fasta.gz	5258541	5258540	7	99.999866883%	58.76	0	3	4	5	99.998550888%	48.39	2	99.999959296%	63.90	6.56%	0.97268	5	2	98%	99.8%	4333	1470741	339.428	209110594	516465807	-4014354.396368	-2.023074	-0.281650	-0.079848	0.084692
NC_010397.1	HyPo-short+HyPo-short+HyPo-short	reference_genomes/NC_010397.1.fasta	/home/ubuntu/hybrid_polishing/simulated_read_tests/polished_genomes/NC_010397.1/hypo-short__hypo-short__hypo-short.fasta.gz	5067172	5067172	0	100.000000000%	inf	0	0	0	0	100.000000000%	inf	0	100.000000000%	inf	0.99%		0	0	100%	100.0%	4963	1570718	316.486	202595424	497675438	-4293162.431064	-2.024191	-0.281612	-0.167110	0.088460
NC_011661.1	HyPo-short+HyPo-short+HyPo-short	reference_genomes/NC_011661.1.fasta	/home/ubuntu/hybrid_polishing/simulated_read_tests/polished_genomes/NC_011661.1/hypo-short__hypo-short__hypo-short.fasta.gz	1855560	1855555	6	99.999676647%	54.90	1	0	5	6	99.984970693%	38.23	0	100.000000000%	inf	2.15%	1.00000	5	1	99%	99.8%	1820	582775	320.206	73653795	182243363	-1732112.606026	-2.041371	-0.284125	-0.223821	0.065513
NC_011750.1	HyPo-short+HyPo-short+HyPo-short	reference_genomes/NC_011750.1.fasta	/home/ubuntu/hybrid_polishing/simulated_read_tests/polished_genomes/NC_011750.1/hypo-short__hypo-short__hypo-short.fasta.gz	5132068	5131933	159	99.996901840%	45.09	4	10	145	159	99.957121823%	33.68	0	100.000000000%	inf	7.23%	1.00000	126	33	95%	99.3%	4894	1508216	308.177	197658865	504029152	-4912253.565075	-2.033426	-0.281609	-0.058332	-0.127165
NC_011751.1	HyPo-short+HyPo-short+HyPo-short	reference_genomes/NC_011751.1.fasta	/home/ubuntu/hybrid_polishing/simulated_read_tests/polished_genomes/NC_011751.1/hypo-short__hypo-short__hypo-short.fasta.gz	5202090	5202047	54	99.998961957%	49.84	1	5	48	54	99.977553311%	36.49	0	100.000000000%	inf	4.62%	1.00000	47	7	95%	99.3%	4828	1527573	316.399	205569741	510915045	-4188055.046240	-2.022715	-0.281725	-0.059384	0.022458
NC_012587.1	HyPo-short+HyPo-short+HyPo-short	reference_genomes/NC_012587.1.fasta	/home/ubuntu/hybrid_polishing/simulated_read_tests/polished_genomes/NC_012587.1/hypo-short__hypo-short__hypo-short.fasta.gz	3925702	3925689	23	99.999414118%	52.32	0	5	18	23	99.982684113%	37.62	0	100.000000000%	inf	3.38%	1.00000	19	4	98%	99.7%	3627	1136915	313.459	154512082	385557618	-3649030.515654	-2.029174	-0.281821	-0.204715	0.045521
NC_012926.1	HyPo-short+HyPo-short+HyPo-short	reference_genomes/NC_012926.1.fasta	/home/ubuntu/hybrid_polishing/simulated_read_tests/polished_genomes/NC_012926.1/hypo-short__hypo-short__hypo-short.fasta.gz	2146229	2146201	39	99.998182864%	47.41	1	5	33	38	99.979459015%	36.87	1	99.999949012%	62.93	8.62%	0.99752	32	7	98%	99.6%	2043	626620	306.716	83506696	210777537	-1995769.457578	-2.058681	-0.283774	-0.101457	-0.047627
NC_013172.1	HyPo-short+HyPo-short+HyPo-short	reference_genomes/NC_013172.1.fasta	/home/ubuntu/hybrid_polishing/simulated_read_tests/polished_genomes/NC_013172.1/hypo-short__hypo-short__hypo-short.fasta.gz	3614992	3614990	14	99.999612724%	54.12	2	5	7	14	99.971724598%	35.49	0	100.000000000%	inf	1.37%	1.00000	12	2	98%	99.6%	3121	1084359	347.440	143654592	355041081	-3480643.370427	-2.030254	-0.282529	-0.252801	0.060891
NC_013522.1	HyPo-short+HyPo-short+HyPo-short	reference_genomes/NC_013522.1.fasta	/home/ubuntu/hybrid_polishing/simulated_read_tests/polished_genomes/NC_013522.1/hypo-short__hypo-short__hypo-short.fasta.gz	1848474	1848467	7	99.999621309%	54.22	0	0	7	7	99.984250197%	38.03	0	100.000000000%	inf	2.40%	1.00000	7	0	99%	99.7%	1763	573252	325.157	73259601	181542731	-1698000.846314	-2.043961	-0.284045	-0.205472	0.062874
NC_013853.1	HyPo-short+HyPo-short+HyPo-short	reference_genomes/NC_013853.1.fasta	/home/ubuntu/hybrid_polishing/simulated_read_tests/polished_genomes/NC_013853.1/hypo-short__hypo-short__hypo-short.fasta.gz	2146611	2146581	40	99.998136600%	47.30	4	3	33	40	99.978512761%	36.68	0	100.000000000%	inf	8.67%	1.00000	30	10	98%	99.7%	2060	627172	304.452	82284983	210818107	-1965855.080099	-2.049959	-0.283653	-0.115941	-0.021988
NC_014121.1	HyPo-short+HyPo-short+HyPo-short	reference_genomes/NC_014121.1.fasta	/home/ubuntu/hybrid_polishing/simulated_read_tests/polished_genomes/NC_014121.1/hypo-short__hypo-short__hypo-short.fasta.gz	5314581	5314541	56	99.998946296%	49.77	4	6	46	56	99.974362613%	35.91	0	100.000000000%	inf	4.11%	1.00000	41	15	96%	99.6%	5123	1579957	308.405	208369060	521967738	-4474082.309406	-2.023060	-0.281735	-0.077969	0.004382
NC_014318.1	HyPo-short+HyPo-short+HyPo-short	reference_genomes/NC_014318.1.fasta	/home/ubuntu/hybrid_polishing/simulated_read_tests/polished_genomes/NC_014318.1/hypo-short__hypo-short__hypo-short.fasta.gz	10236715	10236713	16	99.999843700%	58.06	0	7	9	11	99.995055602%	43.06	5	99.999950071%	63.02	2.17%	0.99000	9	7	95%	99.5%	9517	3092770	324.973	407634568	1005403432	-9941808.617364	-2.015486	-0.281309	-0.290194	0.084606
NC_014638.1	HyPo-short+HyPo-short+HyPo-short	reference_genomes/NC_014638.1.fasta	/home/ubuntu/hybrid_polishing/simulated_read_tests/polished_genomes/NC_014638.1/hypo-short__hypo-short__hypo-short.fasta.gz	2214656	2214642	19	99.999142080%	50.67	1	2	16	19	99.950107662%	33.02	0	100.000000000%	inf	1.72%	1.00000	18	1	97%	99.4%	1832	631211	344.547	88013552	217509358	-1997188.931484	-2.051304	-0.283993	-0.162544	0.039166
NC_014644.1	HyPo-short+HyPo-short+HyPo-short	reference_genomes/NC_014644.1.fasta	/home/ubuntu/hybrid_polishing/simulated_read_tests/polished_genomes/NC_014644.1/hypo-short__hypo-short__hypo-short.fasta.gz	1667350	1667340	12	99.999280296%	51.43	0	1	11	12	99.977146775%	36.41	0	100.000000000%	inf	3.15%	1.00000	12	0	98%	99.6%	1298	482758	371.924	66299582	163752452	-1357118.400307	-2.057231	-0.284243	-0.100372	0.066921
NC_014923.1	HyPo-short+HyPo-short+HyPo-short	reference_genomes/NC_014923.1.fasta	/home/ubuntu/hybrid_polishing/simulated_read_tests/polished_genomes/NC_014923.1/hypo-short__hypo-short__hypo-short.fasta.gz	6264489	6264478	19	99.999696703%	55.18	4	2	13	19	99.976134551%	36.22	0	100.000000000%	inf	1.27%	1.00000	4	15	92%	99.2%	5992	1834518	306.161	250014755	615264352	-5539764.395474	-2.016698	-0.281548	-0.200020	0.081788
NC_015663.1	HyPo-short+HyPo-short+HyPo-short	reference_genomes/NC_015663.1.fasta	/home/ubuntu/hybrid_polishing/simulated_read_tests/polished_genomes/NC_015663.1/hypo-short__hypo-short__hypo-short.fasta.gz	5280350	5280304	52	99.999015217%	50.07	2	2	48	52	99.968701472%	35.04	0	100.000000000%	inf	3.15%	1.00000	46	6	97%	99.5%	4877	1550758	317.974	209414971	518600348	-4477423.526245	-2.017283	-0.281389	-0.105885	0.024167
NC_016603.1	HyPo-short+HyPo-short+HyPo-short	reference_genomes/NC_016603.1.fasta	/home/ubuntu/hybrid_polishing/simulated_read_tests/polished_genomes/NC_016603.1/hypo-short__hypo-short__hypo-short.fasta.gz	3862530	3862527	3	99.999922331%	61.10	0	0	3	3	99.996232008%	44.24	0	100.000000000%	inf	2.06%	1.00000	1	2	98%	99.7%	3581	1134012	316.675	154124491	379359022	-3190946.339372	-2.014902	-0.282534	-0.144374	0.084057
NC_016845.1	HyPo-short+HyPo-short+HyPo-short	reference_genomes/NC_016845.1.fasta	/home/ubuntu/hybrid_polishing/simulated_read_tests/polished_genomes/NC_016845.1/hypo-short__hypo-short__hypo-short.fasta.gz	5333942	5333888	64	99.998800138%	49.21	2	4	58	64	99.957451901%	33.71	0	100.000000000%	inf	2.82%	1.00000	58	6	98%	99.5%	5055	1563371	309.272	210736252	523875599	-4868574.452407	-2.019303	-0.281527	-0.132019	-0.013793
NC_017384.1	HyPo-short+HyPo-short+HyPo-short	reference_genomes/NC_017384.1.fasta	/home/ubuntu/hybrid_polishing/simulated_read_tests/polished_genomes/NC_017384.1/hypo-short__hypo-short__hypo-short.fasta.gz	2766400	2766383	22	99.999204743%	50.99	1	2	19	22	99.952992457%	33.28	0	100.000000000%	inf	1.69%	1.00000	19	3	98%	99.6%	2713	847844	312.512	109621693	271693997	-2543509.794205	-2.039340	-0.283438	-0.200973	0.055800
NC_017634.1	HyPo-short+HyPo-short+HyPo-short	reference_genomes/NC_017634.1.fasta	/home/ubuntu/hybrid_polishing/simulated_read_tests/polished_genomes/NC_017634.1/hypo-short__hypo-short__hypo-short.fasta.gz	4747819	4747783	41	99.999136446%	50.64	3	1	37	41	99.961141124%	34.11	0	100.000000000%	inf	2.22%	1.00000	37	4	98%	99.5%	4388	1398550	318.722	188368786	466302725	-3863626.675143	-2.026786	-0.281656	-0.059713	0.015424
NC_017960.1	HyPo-short+HyPo-short+HyPo-short	reference_genomes/NC_017960.1.fasta	/home/ubuntu/hybrid_polishing/simulated_read_tests/polished_genomes/NC_017960.1/hypo-short__hypo-short__hypo-short.fasta.gz	2698137	2698096	54	99.997998623%	46.99	1	6	47	54	99.970760392%	35.34	0	100.000000000%	inf	6.84%	1.00000	44	10	97%	99.6%	2587	764006	295.325	104424439	264993845	-2636384.407086	-2.038330	-0.282870	-0.168374	-0.035012
NC_018828.1	HyPo-short+HyPo-short+HyPo-short	reference_genomes/NC_018828.1.fasta	/home/ubuntu/hybrid_polishing/simulated_read_tests/polished_genomes/NC_018828.1/hypo-short__hypo-short__hypo-short.fasta.gz	4887379	4887359	50	99.998976960%	49.90	2	14	34	50	99.966626396%	34.77	0	100.000000000%	inf	3.07%	1.00000	38	12	95%	99.3%	4696	1474786	314.052	192144205	480006098	-5102988.573224	-2.027534	-0.281485	-0.311657	0.037213
NC_000117.1	NextPolish-short	reference_genomes/NC_000117.1.fasta	/home/ubuntu/hybrid_polishing/simulated_read_tests/polished_genomes/NC_000117.1/nextpolish-short.fasta.gz	1042519	1042519	0	100.000000000%	inf	0	0	0	0	100.000000000%	inf	0	100.000000000%	inf	1.18%		0	0	100%	100.0%	897	312998	348.939	41309961	102391257	-835904.229320	-2.062414	-0.285052	-0.112394	0.093067
NC_000912.1	NextPolish-short	reference_genomes/NC_000912.1.fasta	/home/ubuntu/hybrid_polishing/simulated_read_tests/polished_genomes/NC_000912.1/nextpolish-short.fasta.gz	816394	816394	0	100.000000000%	inf	0	0	0	0	100.000000000%	inf	0	100.000000000%	inf	11.35%		0	0	100%	100.0%	1402	213948	152.602	32501207	80181301	-700260.776211	-2.079067	-0.287896	-0.156013	0.087248
NC_000963.1	NextPolish-short	reference_genomes/NC_000963.1.fasta	/home/ubuntu/hybrid_polishing/simulated_read_tests/polished_genomes/NC_000963.1/nextpolish-short.fasta.gz	1111523	1111523	0	100.000000000%	inf	0	0	0	0	100.000000000%	inf	0	100.000000000%	inf	0.51%		0	0	100%	100.0%	897	285538	318.326	44428619	109165297	-1126068.201942	-2.079024	-0.285306	-0.317599	0.092616
NC_000922.1	NextPolish-short	reference_genomes/NC_000922.1.fasta	/home/ubuntu/hybrid_polishing/simulated_read_tests/polished_genomes/NC_000922.1/nextpolish-short.fasta.gz	1230230	1230230	0	100.000000000%	inf	0	0	0	0	100.000000000%	inf	0	100.000000000%	inf	1.28%		0	0	100%	100.0%	1063	367342	345.571	49004603	120823220	-990097.810384	-2.052402	-0.284379	-0.116757	0.090873
NC_000918.1	NextPolish-short	reference_genomes/NC_000918.1.fasta	/home/ubuntu/hybrid_polishing/simulated_read_tests/polished_genomes/NC_000918.1/nextpolish-short.fasta.gz	1551335	1551329	6	99.999613236%	54.13	0	0	6	6	99.981416669%	37.31	0	100.000000000%	inf	2.08%	1.00000	6	0	98%	99.7%	1708	496323	290.587	61595937	152362717	-1356211.335172	-2.051928	-0.285761	-0.147626	0.052677
NC_000915.1	NextPolish-short	reference_genomes/NC_000915.1.fasta	/home/ubuntu/hybrid_polishing/simulated_read_tests/polished_genomes/NC_000915.1/nextpolish-short.fasta.gz	1667867	1667859	17	99.998980735%	49.92	5	2	10	17	99.982532572%	37.58	0	100.000000000%	inf	5.84%	1.00000	10	7	98%	99.6%	1589	504868	317.727	64882840	163806463	-1691555.115292	-2.057306	-0.285102	-0.248520	0.015152
NC_000907.1	NextPolish-short	reference_genomes/NC_000907.1.fasta	/home/ubuntu/hybrid_polishing/simulated_read_tests/polished_genomes/NC_000907.1/nextpolish-short.fasta.gz	1830138	1830117	34	99.998142220%	47.31	7	3	24	22	99.973271777%	35.73	12	99.999313435%	51.63	4.50%	0.97496	7	27	96%	99.6%	1748	535612	306.414	71442624	179745311	-1676288.879020	-2.049409	-0.284500	-0.179112	0.041142
NC_000853.1	NextPolish-short	reference_genomes/NC_000853.1.fasta	/home/ubuntu/hybrid_polishing/simulated_read_tests/polished_genomes/NC_000853.1/nextpolish-short.fasta.gz	1860725	1860725	0	100.000000000%	inf	0	0	0	0	100.000000000%	inf	0	100.000000000%	inf	1.89%		0	0	100%	100.0%	1866	591901	317.203	74255419	182753135	-1511818.598036	-2.017836	-0.284026	-0.132838	0.087634
NC_000913.3	NextPolish-short	reference_genomes/NC_000913.3.fasta	/home/ubuntu/hybrid_polishing/simulated_read_tests/polished_genomes/NC_000913.3/nextpolish-short.fasta.gz	4641652	4641645	20	99.999569119%	53.66	1	6	13	20	99.988282783%	39.31	0	100.000000000%	inf	3.68%	1.00000	13	7	96%	99.6%	4321	1356872	314.018	182868195	455884509	-3523968.990503	-2.024061	-0.281600	-0.059816	0.069163
NC_000962.3	NextPolish-short	reference_genomes/NC_000962.3.fasta	/home/ubuntu/hybrid_polishing/simulated_read_tests/polished_genomes/NC_000962.3/nextpolish-short.fasta.gz	4411532	4411534	10	99.999773322%	56.45	0	6	4	10	99.993661539%	41.98	0	100.000000000%	inf	3.58%	1.00000	0	10	96%	99.2%	4086	1333099	326.260	174379868	433285072	-3966474.268544	-2.020265	-0.281720	-0.215268	0.083481
NC_002528.1	NextPolish-short	reference_genomes/NC_002528.1.fasta	/home/ubuntu/hybrid_polishing/simulated_read_tests/polished_genomes/NC_002528.1/nextpolish-short.fasta.gz	640681	640681	0	100.000000000%	inf	0	0	0	0			0	100.000000000%	inf	0.00%		0	0	100%	100.0%	583	187413	321.463	25630080	62922739	-742581.112122	-2.099012	-0.288693	-0.455654	0.092502
NC_001318.1	NextPolish-short	reference_genomes/NC_001318.1.fasta	/home/ubuntu/hybrid_polishing/simulated_read_tests/polished_genomes/NC_001318.1/nextpolish-short.fasta.gz	910724	910722	2	99.999780394%	56.58	0	0	2	2	99.976958525%	36.37	0	100.000000000%	inf	0.95%	1.00000	2	0	99%	99.9%	824	282755	343.149	36212816	89446734	-992420.080820	-2.090578	-0.286507	-0.379822	0.082465
NC_002163.1	NextPolish-short	reference_genomes/NC_002163.1.fasta	/home/ubuntu/hybrid_polishing/simulated_read_tests/polished_genomes/NC_002163.1/nextpolish-short.fasta.gz	1641481	1641471	13	99.999208032%	51.01	3	0	10	13	99.975081942%	36.03	0	100.000000000%	inf	3.18%	1.00000	9	4	98%	99.7%	1659	514072	309.869	64556810	161221206	-1839626.691011	-2.037648	-0.281741	-0.370158	0.022573
NC_002737.2	NextPolish-short	reference_genomes/NC_002737.2.fasta	/home/ubuntu/hybrid_polishing/simulated_read_tests/polished_genomes/NC_002737.2/nextpolish-short.fasta.gz	1852433	1852423	14	99.999244238%	51.22	2	1	11	14	99.982363316%	37.54	0	100.000000000%	inf	4.29%	1.00000	8	6	98%	99.6%	1777	529592	298.026	72391272	181932670	-1591672.980769	-2.036461	-0.283428	-0.139666	0.053756
NC_002662.1	NextPolish-short	reference_genomes/NC_002662.1.fasta	/home/ubuntu/hybrid_polishing/simulated_read_tests/polished_genomes/NC_002662.1/nextpolish-short.fasta.gz	2365589	2365566	36	99.998478182%	48.18	7	3	26	36	99.976105296%	36.22	0	100.000000000%	inf	6.37%	1.00000	18	18	95%	99.2%	2384	681058	285.679	91788128	232334124	-2369331.192661	-2.033267	-0.283136	-0.226366	-0.003089
NC_002677.1	NextPolish-short	reference_genomes/NC_002677.1.fasta	/home/ubuntu/hybrid_polishing/simulated_read_tests/polished_genomes/NC_002677.1/nextpolish-short.fasta.gz	3268203	3268194	14	99.999571630%	53.68	1	2	11	11	99.991044752%	40.48	3	99.999904622%	60.21	3.76%	0.98946	10	4	97%	99.7%	3993	750188	187.876	128089138	320984506	-2577401.095810	-2.030557	-0.282644	-0.083103	0.065540
NC_000964.3	NextPolish-short	reference_genomes/NC_000964.3.fasta	/home/ubuntu/hybrid_polishing/simulated_read_tests/polished_genomes/NC_000964.3/nextpolish-short.fasta.gz	4215606	4215597	27	99.999359524%	51.93	6	6	15	26	99.972900011%	35.67	1	99.999975726%	66.15	2.28%	0.99911	18	9	98%	99.5%	4227	1237211	292.692	166877014	414045080	-3507123.686793	-2.020096	-0.281835	-0.111545	0.046915
NC_002696.2	NextPolish-short	reference_genomes/NC_002696.2.fasta	/home/ubuntu/hybrid_polishing/simulated_read_tests/polished_genomes/NC_002696.2/nextpolish-short.fasta.gz	4016947	4016941	6	99.999850633%	58.26	0	0	6	6	99.994816952%	42.85	0	100.000000000%	inf	2.88%	1.00000	6	0	98%	99.7%	3707	1193344	321.916	159209053	394513723	-3829447.867088	-2.027164	-0.281737	-0.259859	0.076168
NC_002516.2	NextPolish-short	reference_genomes/NC_002516.2.fasta	/home/ubuntu/hybrid_polishing/simulated_read_tests/polished_genomes/NC_002516.2/nextpolish-short.fasta.gz	6264404	6264379	31	99.999505141%	53.06	2	2	27	31	99.982116485%	37.48	0	100.000000000%	inf	2.77%	1.00000	10	21	93%	99.3%	5684	1874227	329.737	248454455	615256638	-5871864.126556	-2.021401	-0.281273	-0.240955	0.071172
NC_002695.2	NextPolish-short	reference_genomes/NC_002695.2.fasta	/home/ubuntu/hybrid_polishing/simulated_read_tests/polished_genomes/NC_002695.2/nextpolish-short.fasta.gz	5498578	5498544	77	99.998599642%	48.54	11	16	50	77	99.985695682%	38.45	0	100.000000000%	inf	9.79%	1.00000	46	31	95%	99.5%	5318	1607738	302.320	210629837	540042754	-4530264.114665	-2.022239	-0.281674	-0.057553	0.001624
NC_002932.3	NextPolish-short	reference_genomes/NC_002932.3.fasta	/home/ubuntu/hybrid_polishing/simulated_read_tests/polished_genomes/NC_002932.3/nextpolish-short.fasta.gz	2154946	2154947	2	99.999907190%	60.32	1	1	0	2	99.996596440%	44.68	0	100.000000000%	inf	2.73%	1.00000	0	2	99%	99.9%	2009	627463	312.326	85375823	211648764	-1698063.612130	-2.025918	-0.283663	-0.095164	0.077040
NC_002971.4	NextPolish-short	reference_genomes/NC_002971.4.fasta	/home/ubuntu/hybrid_polishing/simulated_read_tests/polished_genomes/NC_002971.4/nextpolish-short.fasta.gz	1995488	1995477	16	99.999198192%	50.96	1	2	13	16	99.979267360%	36.83	0	100.000000000%	inf	3.87%	1.00000	11	5	98%	99.8%	2025	592187	292.438	78556115	195984938	-1751447.677854	-2.042708	-0.283594	-0.138291	0.036018
NC_002946.2	NextPolish-short	reference_genomes/NC_002946.2.fasta	/home/ubuntu/hybrid_polishing/simulated_read_tests/polished_genomes/NC_002946.2/nextpolish-short.fasta.gz	2153922	2153887	47	99.997817938%	46.61	4	4	39	38	99.983476106%	37.82	9	99.999532214%	53.30	10.68%	0.97247	27	20	95%	99.5%	2150	597631	277.968	82478948	211552447	-1968980.016027	-2.049021	-0.283423	-0.125010	-0.011653
NC_002942.5	NextPolish-short	reference_genomes/NC_002942.5.fasta	/home/ubuntu/hybrid_polishing/simulated_read_tests/polished_genomes/NC_002942.5/nextpolish-short.fasta.gz	3397754	3397749	7	99.999793982%	56.86	0	1	6	7	99.990420538%	40.19	0	100.000000000%	inf	2.15%	1.00000	6	1	99%	99.8%	3029	1003421	331.271	134614668	333704548	-2894129.546568	-2.023862	-0.282559	-0.158224	0.075274
NC_002967.9	NextPolish-short	reference_genomes/NC_002967.9.fasta	/home/ubuntu/hybrid_polishing/simulated_read_tests/polished_genomes/NC_002967.9/nextpolish-short.fasta.gz	2843201	2843183	29	99.998980023%	49.91	9	1	19	29	99.977981428%	36.57	0	100.000000000%	inf	4.63%	1.00000	1	28	93%	99.1%	2579	870043	337.357	112558541	279244728	-2671765.382129	-2.032506	-0.282732	-0.245933	0.077972
NC_002937.3	NextPolish-short	reference_genomes/NC_002937.3.fasta	/home/ubuntu/hybrid_polishing/simulated_read_tests/polished_genomes/NC_002937.3/nextpolish-short.fasta.gz	3570858	3570853	10	99.999719955%	55.53	3	1	6	10	99.992034665%	40.99	0	100.000000000%	inf	3.52%	1.00000	6	4	98%	99.7%	3154	1024361	324.782	141371180	350712281	-2955725.228363	-2.027351	-0.282230	-0.133318	0.075443
NC_002939.5	NextPolish-short	reference_genomes/NC_002939.5.fasta	/home/ubuntu/hybrid_polishing/simulated_read_tests/polished_genomes/NC_002939.5/nextpolish-short.fasta.gz	3814128	3814114	18	99.999528071%	53.26	0	2	16	18	99.979676862%	36.92	0	100.000000000%	inf	2.32%	1.00000	16	2	99%	99.8%	3425	1155060	337.244	150781596	374608470	-3209129.512876	-2.024112	-0.282219	-0.117472	0.044883
NC_003030.1	NextPolish-short	reference_genomes/NC_003030.1.fasta	/home/ubuntu/hybrid_polishing/simulated_read_tests/polished_genomes/NC_003030.1/nextpolish-short.fasta.gz	3940880	3940872	30	99.999238750%	51.18	8	7	15	30	99.977339165%	36.45	0	100.000000000%	inf	3.36%	1.00000	11	19	95%	99.5%	3718	1136178	305.588	155352026	387059912	-3848488.086751	-2.022245	-0.281790	-0.259342	0.050812
NC_002929.2	NextPolish-short	reference_genomes/NC_002929.2.fasta	/home/ubuntu/hybrid_polishing/simulated_read_tests/polished_genomes/NC_002929.2/nextpolish-short.fasta.gz	4086189	4086104	125	99.996940925%	45.14	14	13	98	125	99.966008223%	34.69	0	100.000000000%	inf	9.00%	1.00000	101	24	94%	99.4%	3974	1232520	310.146	154274338	401327724	-4754551.260907	-2.024990	-0.281851	-0.308031	-0.086584
NC_002947.4	NextPolish-short	reference_genomes/NC_002947.4.fasta	/home/ubuntu/hybrid_polishing/simulated_read_tests/polished_genomes/NC_002947.4/nextpolish-short.fasta.gz	6181873	6181870	22	99.999644121%	54.49	5	7	10	22	99.991251198%	40.58	0	100.000000000%	inf	4.07%	1.00000	8	14	96%	99.6%	5585	1827506	327.217	242998133	607149885	-5239829.963067	-2.023279	-0.281568	-0.149677	0.070355
NC_003454.1	NextPolish-short	reference_genomes/NC_003454.1.fasta	/home/ubuntu/hybrid_polishing/simulated_read_tests/polished_genomes/NC_003454.1/nextpolish-short.fasta.gz	2174500	2174481	23	99.998942286%	49.76	2	1	20	23	99.979721211%	36.93	0	100.000000000%	inf	5.22%	1.00000	18	5	97%	99.6%	2027	658568	324.898	84655379	213571674	-2365827.821017	-2.031070	-0.284611	-0.329810	0.013709
NC_003098.1	NextPolish-short	reference_genomes/NC_003098.1.fasta	/home/ubuntu/hybrid_polishing/simulated_read_tests/polished_genomes/NC_003098.1/nextpolish-short.fasta.gz	2038615	2038603	12	99.999411365%	52.30	0	0	12	12	99.991978073%	40.96	0	100.000000000%	inf	7.34%	1.00000	10	2	98%	99.8%	1994	582924	292.339	80268263	200215459	-1721571.972116	-2.040255	-0.283898	-0.119191	0.049450
NC_003210.1	NextPolish-short	reference_genomes/NC_003210.1.fasta	/home/ubuntu/hybrid_polishing/simulated_read_tests/polished_genomes/NC_003210.1/nextpolish-short.fasta.gz	2944528	2944517	19	99.999354736%	51.90	0	4	15	19	99.965231394%	34.59	0	100.000000000%	inf	1.86%	1.00000	14	5	98%	99.7%	2873	876361	305.033	116586493	289202320	-2682331.622317	-2.025022	-0.282744	-0.171555	0.029852
NC_003450.3	NextPolish-short	reference_genomes/NC_003450.3.fasta	/home/ubuntu/hybrid_polishing/simulated_read_tests/polished_genomes/NC_003450.3/nextpolish-short.fasta.gz	3309401	3309393	16	99.999516529%	53.16	2	3	11	16	99.986574816%	38.72	0	100.000000000%	inf	3.60%	1.00000	10	6	98%	99.7%	3073	963872	313.658	130241217	325037854	-2534305.291696	-2.024385	-0.282875	-0.048668	0.051982
NC_003047.1	NextPolish-short	reference_genomes/NC_003047.1.fasta	/home/ubuntu/hybrid_polishing/simulated_read_tests/polished_genomes/NC_003047.1/nextpolish-short.fasta.gz	3654135	3654117	22	99.999397942%	52.20	4	0	18	22	99.984015578%	37.96	0	100.000000000%	inf	3.77%	1.00000	15	7	97%	99.6%	3388	1052107	310.539	143786299	358889414	-3356013.835947	-2.027326	-0.282766	-0.193688	0.045303
NC_003197.2	NextPolish-short	reference_genomes/NC_003197.2.fasta	/home/ubuntu/hybrid_polishing/simulated_read_tests/polished_genomes/NC_003197.2/nextpolish-short.fasta.gz	4857450	4857434	48	99.999011830%	50.05	6	13	29	48	99.971106443%	35.39	0	100.000000000%	inf	3.42%	1.00000	29	19	95%	99.3%	4514	1415483	313.576	191726634	477083900	-3944451.660065	-2.017156	-0.281795	-0.077234	0.031520
NC_003997.3	NextPolish-short	reference_genomes/NC_003997.3.fasta	/home/ubuntu/hybrid_polishing/simulated_read_tests/polished_genomes/NC_003997.3/nextpolish-short.fasta.gz	5227293	5227274	31	99.999406959%	52.27	4	4	23	31	99.975924761%	36.18	0	100.000000000%	inf	2.46%	1.00000	17	14	95%	99.5%	5473	1467751	268.180	207041951	513403793	-4689504.750278	-2.018989	-0.281636	-0.186053	0.055807
NC_003143.1	NextPolish-short	reference_genomes/NC_003143.1.fasta	/home/ubuntu/hybrid_polishing/simulated_read_tests/polished_genomes/NC_003143.1/nextpolish-short.fasta.gz	4653728	4653649	121	99.997399941%	45.85	18	12	91	113	99.967805259%	34.92	8	99.999814072%	57.31	7.54%	0.99426	76	45	92%	99.2%	4112	1298682	315.827	179377288	457073679	-4084169.223463	-2.026876	-0.281571	-0.049200	-0.058918
NC_003902.1	NextPolish-short	reference_genomes/NC_003902.1.fasta	/home/ubuntu/hybrid_polishing/simulated_read_tests/polished_genomes/NC_003902.1/nextpolish-short.fasta.gz	5076188	5076188	22	99.999566605%	53.63	4	9	9	22	99.989947544%	39.98	0	100.000000000%	inf	4.31%	1.00000	4	18	95%	99.5%	4298	1445327	336.279	199945729	498567498	-4693690.604327	-2.016322	-0.281670	-0.234936	0.076283
NC_003888.3	NextPolish-short	reference_genomes/NC_003888.3.fasta	/home/ubuntu/hybrid_polishing/simulated_read_tests/polished_genomes/NC_003888.3/nextpolish-short.fasta.gz	8667507	8667489	35	99.999596193%	53.94	3	7	25	35	99.988199198%	39.28	0	100.000000000%	inf	3.42%	1.00000	23	12	96%	99.6%	7742	2557282	330.313	342287637	851285573	-8448210.289200	-2.014132	-0.281440	-0.271474	0.061980
NC_004350.2	NextPolish-short	reference_genomes/NC_004350.2.fasta	/home/ubuntu/hybrid_polishing/simulated_read_tests/polished_genomes/NC_004350.2/nextpolish-short.fasta.gz	2032925	2032907	28	99.998622676%	48.61	6	2	20	28	99.962490120%	34.26	0	100.000000000%	inf	3.67%	1.00000	14	14	95%	99.4%	1900	580769	305.668	79664510	199666416	-1893817.819305	-2.037252	-0.283759	-0.178402	0.020496
NC_004116.1	NextPolish-short	reference_genomes/NC_004116.1.fasta	/home/ubuntu/hybrid_polishing/simulated_read_tests/polished_genomes/NC_004116.1/nextpolish-short.fasta.gz	2160267	2160235	43	99.998009510%	47.01	1	5	37	43	99.953903218%	33.36	0	100.000000000%	inf	4.32%	1.00000	28	15	96%	99.6%	2111	632211	299.484	83897301	212171608	-2123996.147474	-2.038924	-0.283507	-0.170514	-0.038560
NC_004307.2	NextPolish-short	reference_genomes/NC_004307.2.fasta	/home/ubuntu/hybrid_polishing/simulated_read_tests/polished_genomes/NC_004307.2/nextpolish-short.fasta.gz	2256640	2256633	24	99.998936474%	49.73	7	5	12	24	99.968359437%	35.00	0	100.000000000%	inf	3.36%	1.00000	14	10	97%	99.5%	1832	654143	357.065	88407462	221632342	-2009041.959058	-2.045359	-0.283667	-0.119893	0.005951
NC_004461.1	NextPolish-short	reference_genomes/NC_004461.1.fasta	/home/ubuntu/hybrid_polishing/simulated_read_tests/polished_genomes/NC_004461.1/nextpolish-short.fasta.gz	2499279	2499278	8	99.999679908%	54.95	1	3	4	8	99.992941467%	41.51	0	100.000000000%	inf	4.53%	1.00000	5	3	98%	99.7%	2283	692053	303.133	98209521	245474060	-2325208.411269	-2.029529	-0.283588	-0.228600	0.069284
NC_004113.1	NextPolish-short	reference_genomes/NC_004113.1.fasta	/home/ubuntu/hybrid_polishing/simulated_read_tests/polished_genomes/NC_004113.1/nextpolish-short.fasta.gz	2593857	2593849	11	99.999575921%	53.73	1	1	9	11	99.993167956%	41.65	0	100.000000000%	inf	6.21%	1.00000	10	1	98%	99.7%	2523	777524	308.174	101252215	254748948	-2040796.849377	-2.041715	-0.283407	-0.067476	0.055732
NC_004567.2	NextPolish-short	reference_genomes/NC_004567.2.fasta	/home/ubuntu/hybrid_polishing/simulated_read_tests/polished_genomes/NC_004567.2/nextpolish-short.fasta.gz	3308273	3308251	27	99.999183865%	50.88	1	2	24	27	99.977181492%	36.42	0	100.000000000%	inf	3.58%	1.00000	9	18	91%	99.1%	3091	930144	300.920	130737125	324925373	-2577072.808402	-2.029271	-0.282610	-0.066646	0.058293
NC_004337.2	NextPolish-short	reference_genomes/NC_004337.2.fasta	/home/ubuntu/hybrid_polishing/simulated_read_tests/polished_genomes/NC_004337.2/nextpolish-short.fasta.gz	4607202	4607161	100	99.997829494%	46.63	21	19	60	100	99.981279789%	37.28	0	100.000000000%	inf	11.59%	1.00000	57	43	95%	99.5%	4746	1330560	280.354	171928475	452493394	-4055527.522938	-2.026039	-0.282150	-0.057507	-0.053344
NC_004347.2	NextPolish-short	reference_genomes/NC_004347.2.fasta	/home/ubuntu/hybrid_polishing/simulated_read_tests/polished_genomes/NC_004347.2/nextpolish-short.fasta.gz	4969811	4969768	69	99.998611619%	48.57	10	8	51	69	99.981791889%	37.40	0	100.000000000%	inf	7.62%	1.00000	53	16	98%	99.4%	4440	1412232	318.070	191292819	488115077	-4111209.142141	-2.019805	-0.281523	-0.056331	-0.003798
NC_004578.1	NextPolish-short	reference_genomes/NC_004578.1.fasta	/home/ubuntu/hybrid_polishing/simulated_read_tests/polished_genomes/NC_004578.1/nextpolish-short.fasta.gz	6397126	6397095	68	99.998937025%	49.73	11	13	44	68	99.983831390%	37.91	0	100.000000000%	inf	6.57%	1.00000	43	25	96%	99.6%	5738	1873666	326.536	247102734	628300658	-5425643.300244	-2.018268	-0.281484	-0.108181	0.026646
NC_004463.1	NextPolish-short	reference_genomes/NC_004463.1.fasta	/home/ubuntu/hybrid_polishing/simulated_read_tests/polished_genomes/NC_004463.1/nextpolish-short.fasta.gz	9105828	9105816	27	99.999703487%	55.28	3	6	18	27	99.992380350%	41.18	0	100.000000000%	inf	3.89%	1.00000	11	16	95%	99.1%	8503	2586145	304.145	359970216	894324753	-8333600.102516	-2.013166	-0.281620	-0.219743	0.069486
NC_006055.1	NextPolish-short	reference_genomes/NC_006055.1.fasta	/home/ubuntu/hybrid_polishing/simulated_read_tests/polished_genomes/NC_006055.1/nextpolish-short.fasta.gz	793224	793221	3	99.999621797%	54.22	0	0	3	3	99.984773892%	38.17	0	100.000000000%	inf	2.48%	1.00000	3	0	99%	99.8%	1478	181218	122.610	31341975	77907123	-849538.950113	-2.111224	-0.289220	-0.333705	0.062847
NC_005042.1	NextPolish-short	reference_genomes/NC_005042.1.fasta	/home/ubuntu/hybrid_polishing/simulated_read_tests/polished_genomes/NC_005042.1/nextpolish-short.fasta.gz	1751080	1751079	1	99.999942892%	62.43	0	0	1	0	100.000000000%	inf	1	99.999942640%	62.41	0.44%	0.00000	1	0	99%	99.9%	1908	520189	272.636	70025918	171981780	-1484183.700532	-2.040131	-0.284193	-0.159390	0.086578
NC_006461.1	NextPolish-short	reference_genomes/NC_006461.1.fasta	/home/ubuntu/hybrid_polishing/simulated_read_tests/polished_genomes/NC_006461.1/nextpolish-short.fasta.gz	1849742	1849737	9	99.999513446%	53.13	2	1	6	9	99.973223849%	35.72	0	100.000000000%	inf	1.82%	1.00000	4	5	97%	99.6%	1942	585540	301.514	73348597	181675165	-1865014.213827	-2.041198	-0.284122	-0.299115	0.065964
NC_004668.1	NextPolish-short	reference_genomes/NC_004668.1.fasta	/home/ubuntu/hybrid_polishing/simulated_read_tests/polished_genomes/NC_004668.1/nextpolish-short.fasta.gz	3218031	3218027	12	99.999627102%	54.28	2	3	7	12	99.990858048%	40.39	0	100.000000000%	inf	4.08%	1.00000	5	7	98%	99.6%	3121	942417	301.960	127077719	316064924	-2884160.706481	-2.030830	-0.282752	-0.187382	0.062324
NC_005945.1	NextPolish-short	reference_genomes/NC_005945.1.fasta	/home/ubuntu/hybrid_polishing/simulated_read_tests/polished_genomes/NC_005945.1/nextpolish-short.fasta.gz	5228663	5228650	19	99.999636619%	54.40	2	2	15	19	99.985396411%	38.36	0	100.000000000%	inf	2.49%	1.00000	13	6	98%	99.7%	5472	1468450	268.357	207095166	513526591	-4618913.164301	-2.020653	-0.281589	-0.186032	0.070074
NC_006347.1	NextPolish-short	reference_genomes/NC_006347.1.fasta	/home/ubuntu/hybrid_polishing/simulated_read_tests/polished_genomes/NC_006347.1/nextpolish-short.fasta.gz	5277274	5277256	24	99.999545220%	53.42	2	2	20	16	99.989189993%	39.66	8	99.999844032%	58.07	2.80%	0.98578	12	12	92%	99.2%	4377	1565291	357.617	209094677	518310575	-4072560.612915	-2.016364	-0.281525	-0.071547	0.065793
NC_004722.1	NextPolish-short	reference_genomes/NC_004722.1.fasta	/home/ubuntu/hybrid_polishing/simulated_read_tests/polished_genomes/NC_004722.1/nextpolish-short.fasta.gz	5411809	5411786	37	99.999316311%	51.65	4	5	28	36	99.981968716%	37.44	1	99.999980814%	67.17	3.69%	0.99894	26	11	96%	99.5%	5518	1513693	274.319	213539241	531522682	-4908828.574390	-2.023898	-0.281597	-0.187804	0.049242
NC_005125.1	NextPolish-short	reference_genomes/NC_005125.1.fasta	/home/ubuntu/hybrid_polishing/simulated_read_tests/polished_genomes/NC_005125.1/nextpolish-short.fasta.gz	4659019	4659015	8	99.999828290%	57.65	2	1	5	8	99.994708995%	42.76	0	100.000000000%	inf	3.25%	1.00000	6	2	98%	99.7%	4524	1384232	305.975	185120460	457578464	-3916821.881033	-2.022113	-0.281317	-0.148426	0.075538
NC_004663.1	NextPolish-short	reference_genomes/NC_004663.1.fasta	/home/ubuntu/hybrid_polishing/simulated_read_tests/polished_genomes/NC_004663.1/nextpolish-short.fasta.gz	6260361	6260351	27	99.999568715%	53.65	5	6	16	27	99.987358308%	38.98	0	100.000000000%	inf	3.41%	1.00000	19	8	97%	99.5%	4908	1875734	382.179	247350110	614863092	-4861689.800537	-2.015944	-0.281723	-0.075314	0.064628
NC_005027.1	NextPolish-short	reference_genomes/NC_005027.1.fasta	/home/ubuntu/hybrid_polishing/simulated_read_tests/polished_genomes/NC_005027.1/nextpolish-short.fasta.gz	7145576	7145553	35	99.999510187%	53.10	2	5	28	35	99.985135606%	38.28	0	100.000000000%	inf	3.30%	1.00000	10	25	93%	99.3%	5485	2117044	385.970	282953235	701813360	-5584822.129920	-2.016029	-0.281424	-0.092568	0.076816
NC_006814.3	NextPolish-short	reference_genomes/NC_006814.3.fasta	/home/ubuntu/hybrid_polishing/simulated_read_tests/polished_genomes/NC_006814.3/nextpolish-short.fasta.gz	1993560	1993560	4	99.999799354%	56.98	0	2	2	4	99.993211479%	41.68	0	100.000000000%	inf	2.96%	1.00000	2	2	98%	99.8%	1884	588908	312.584	78699873	195798708	-1780940.130850	-2.045510	-0.284061	-0.193503	0.076680
NC_007929.1	NextPolish-short	reference_genomes/NC_007929.1.fasta	/home/ubuntu/hybrid_polishing/simulated_read_tests/polished_genomes/NC_007929.1/nextpolish-short.fasta.gz	1827111	1827105	27	99.998522263%	48.30	7	7	13	27	99.976024082%	36.20	0	100.000000000%	inf	6.16%	1.00000	11	16	96%	99.6%	1783	532867	298.860	70774421	179452547	-1762276.705868	-2.043464	-0.283598	-0.201585	0.012753
NC_006570.2	NextPolish-short	reference_genomes/NC_006570.2.fasta	/home/ubuntu/hybrid_polishing/simulated_read_tests/polished_genomes/NC_006570.2/nextpolish-short.fasta.gz	1892775	1892755	55	99.997094232%	45.37	11	12	32	55	99.963618564%	34.39	0	100.000000000%	inf	7.99%	1.00000	25	30	91%	99.1%	2044	561977	274.940	71458477	185904177	-2060343.937349	-2.038170	-0.284329	-0.221369	-0.092999
NC_007644.1	NextPolish-short	reference_genomes/NC_007644.1.fasta	/home/ubuntu/hybrid_polishing/simulated_read_tests/polished_genomes/NC_007644.1/nextpolish-short.fasta.gz	2628784	2628782	4	99.999847838%	58.18	0	1	3	4	99.993613284%	41.95	0	100.000000000%	inf	2.38%	1.00000	2	2	99%	99.9%	2646	773768	292.429	104309159	258185468	-2140124.577907	-2.025827	-0.282808	-0.127442	0.082874
NC_007795.1	NextPolish-short	reference_genomes/NC_007795.1.fasta	/home/ubuntu/hybrid_polishing/simulated_read_tests/polished_genomes/NC_007795.1/nextpolish-short.fasta.gz	2821361	2821356	8	99.999716449%	55.47	1	1	6	8	99.993688811%	42.00	0	100.000000000%	inf	4.49%	1.00000	5	3	99%	99.8%	2633	788185	299.349	111747996	277096476	-2601127.610360	-2.028287	-0.282646	-0.217028	0.065394
NC_008526.1	NextPolish-short	reference_genomes/NC_008526.1.fasta	/home/ubuntu/hybrid_polishing/simulated_read_tests/polished_genomes/NC_008526.1/nextpolish-short.fasta.gz	2895264	2895257	23	99.999205601%	51.00	6	5	12	23	99.988844050%	39.52	0	100.000000000%	inf	7.12%	1.00000	12	11	97%	99.6%	2817	820192	291.158	111197398	284360790	-2309304.560285	-2.023314	-0.282837	-0.071660	0.042759
NC_007677.1	NextPolish-short	reference_genomes/NC_007677.1.fasta	/home/ubuntu/hybrid_polishing/simulated_read_tests/polished_genomes/NC_007677.1/nextpolish-short.fasta.gz	3551823	3551823	0	100.000000000%	inf	0	0	0	0	100.000000000%	inf	0	100.000000000%	inf	1.81%		0	0	100%	100.0%	3007	1011012	336.219	141651486	348848408	-3090513.075415	-2.028945	-0.282644	-0.187201	0.087610
NC_007643.1	NextPolish-short	reference_genomes/NC_007643.1.fasta	/home/ubuntu/hybrid_polishing/simulated_read_tests/polished_genomes/NC_007643.1/nextpolish-short.fasta.gz	4352825	4352802	27	99.999379713%	52.07	0	2	25	18	99.981378604%	37.30	9	99.999788542%	56.75	2.22%	0.98877	13	14	91%	99.1%	3844	1284504	334.158	173179801	427511635	-4132840.468351	-2.024950	-0.281815	-0.249437	0.068895
NC_007005.1	NextPolish-short	reference_genomes/NC_007005.1.fasta	/home/ubuntu/hybrid_polishing/simulated_read_tests/polished_genomes/NC_007005.1/nextpolish-short.fasta.gz	6093698	6093699	20	99.999671793%	54.84	1	10	9	20	99.992303104%	41.14	0	100.000000000%	inf	4.26%	1.00000	11	9	96%	99.3%	5203	1787732	343.596	242053636	598502341	-4926328.211498	-2.015959	-0.281515	-0.116242	0.073657
NC_007606.1	NextPolish-short	reference_genomes/NC_007606.1.fasta	/home/ubuntu/hybrid_polishing/simulated_read_tests/polished_genomes/NC_007606.1/nextpolish-short.fasta.gz	4369232	4369195	66	99.998489441%	48.21	5	12	49	66	99.990727368%	40.33	0	100.000000000%	inf	16.29%	1.00000	44	22	95%	99.3%	4990	1243048	249.108	160073164	429131007	-3617498.035314	-2.028017	-0.281952	-0.058957	0.001011
NC_009009.1	NextPolish-short	reference_genomes/NC_009009.1.fasta	/home/ubuntu/hybrid_polishing/simulated_read_tests/polished_genomes/NC_009009.1/nextpolish-short.fasta.gz	2388435	2388431	7	99.999706921%	55.33	3	0	4	7	99.990925472%	40.42	0	100.000000000%	inf	3.23%	1.00000	4	3	98%	99.8%	2274	708197	311.432	94748078	234580016	-1886197.753060	-2.022061	-0.282952	-0.092161	0.070777
NC_009636.1	NextPolish-short	reference_genomes/NC_009636.1.fasta	/home/ubuntu/hybrid_polishing/simulated_read_tests/polished_genomes/NC_009636.1/nextpolish-short.fasta.gz	3781904	3781896	19	99.999497608%	52.99	3	4	12	19	99.971093869%	35.39	0	100.000000000%	inf	1.74%	1.00000	7	12	95%	99.5%	3605	1105057	306.535	150138924	371444036	-3312763.563439	-2.030276	-0.282247	-0.168547	0.063433
NC_009613.3	NextPolish-short	reference_genomes/NC_009613.3.fasta	/home/ubuntu/hybrid_polishing/simulated_read_tests/polished_genomes/NC_009613.3/nextpolish-short.fasta.gz	2860382	2860351	42	99.998531666%	48.33	7	2	33	41	99.978477577%	36.67	1	99.999962545%	64.26	6.66%	0.99826	30	12	97%	99.6%	2517	829343	329.497	111026604	280931240	-3082827.344197	-2.032179	-0.282496	-0.307494	0.001281
NC_008570.1	NextPolish-short	reference_genomes/NC_008570.1.fasta	/home/ubuntu/hybrid_polishing/simulated_read_tests/polished_genomes/NC_008570.1/nextpolish-short.fasta.gz	4744448	4744423	41	99.999135833%	50.63	8	4	29	41	99.966166313%	34.71	0	100.000000000%	inf	2.55%	1.00000	25	16	92%	99.2%	4187	1380299	329.663	187381954	465978236	-4160850.430802	-2.020631	-0.281651	-0.153244	0.043676
NC_009495.1	NextPolish-short	reference_genomes/NC_009495.1.fasta	/home/ubuntu/hybrid_polishing/simulated_read_tests/polished_genomes/NC_009495.1/nextpolish-short.fasta.gz	3886916	3886893	27	99.999305362%	51.58	2	1	24	27	99.983242512%	37.76	0	100.000000000%	inf	4.15%	1.00000	20	7	96%	99.5%	3549	1056079	297.571	153617971	381762441	-4083879.242281	-2.018237	-0.282011	-0.327819	0.043891
NC_009089.1	NextPolish-short	reference_genomes/NC_009089.1.fasta	/home/ubuntu/hybrid_polishing/simulated_read_tests/polished_genomes/NC_009089.1/nextpolish-short.fasta.gz	4290252	4290217	54	99.998741335%	49.00	5	7	42	48	99.983049531%	37.71	6	99.999850265%	58.25	6.60%	0.99124	32	22	94%	99.4%	3824	1185209	309.940	166949002	421357599	-4474964.747044	-2.023399	-0.281957	-0.278512	0.003906
NC_010397.1	NextPolish-short	reference_genomes/NC_010397.1.fasta	/home/ubuntu/hybrid_polishing/simulated_read_tests/polished_genomes/NC_010397.1/nextpolish-short.fasta.gz	5067172	5067172	0	100.000000000%	inf	0	0	0	0	100.000000000%	inf	0	100.000000000%	inf	0.99%		0	0	100%	100.0%	4963	1570718	316.486	202595424	497675438	-4293162.431064	-2.024191	-0.281612	-0.167110	0.088460
NC_008800.1	NextPolish-short	reference_genomes/NC_008800.1.fasta	/home/ubuntu/hybrid_polishing/simulated_read_tests/polished_genomes/NC_008800.1/nextpolish-short.fasta.gz	4615899	4615880	39	99.999155095%	50.73	6	7	26	39	99.981261801%	37.27	0	100.000000000%	inf	4.51%	1.00000	16	23	94%	99.4%	4169	1310026	314.230	181376068	453353068	-3582021.892079	-2.017363	-0.281550	-0.056205	0.046489
NC_008596.1	NextPolish-short	reference_genomes/NC_008596.1.fasta	/home/ubuntu/hybrid_polishing/simulated_read_tests/polished_genomes/NC_008596.1/nextpolish-short.fasta.gz	6988209	6988044	981	99.985962665%	38.53	222	297	462	981	99.688594166%	25.07	0	100.000000000%	inf	4.50%	1.00000	111	870	89%	94.7%	6714	2148144	319.950	273533496	686355138	-9419291.358928	-2.012681	-0.281857	-0.223015	-0.360030
NC_010175.1	NextPolish-short	reference_genomes/NC_010175.1.fasta	/home/ubuntu/hybrid_polishing/simulated_read_tests/polished_genomes/NC_010175.1/nextpolish-short.fasta.gz	5258541	5258523	19	99.999638683%	54.42	1	0	18	8	99.997681415%	46.35	11	99.999776127%	56.50	6.56%	0.91195	4	15	93%	99.3%	4334	1470768	339.356	209073659	516465502	-3992635.205992	-2.025059	-0.281648	-0.079849	0.089484
NC_013522.1	NextPolish-short	reference_genomes/NC_013522.1.fasta	/home/ubuntu/hybrid_polishing/simulated_read_tests/polished_genomes/NC_013522.1/nextpolish-short.fasta.gz	1848474	1848470	5	99.999729507%	55.68	1	0	4	5	99.988750141%	39.49	0	100.000000000%	inf	2.40%	1.00000	4	1	99%	99.8%	1764	573320	325.011	73241478	181542985	-1680132.064352	-2.043174	-0.284045	-0.205476	0.072282
NC_011661.1	NextPolish-short	reference_genomes/NC_011661.1.fasta	/home/ubuntu/hybrid_polishing/simulated_read_tests/polished_genomes/NC_011661.1/nextpolish-short.fasta.gz	1855560	1855557	4	99.999784432%	56.66	1	0	3	4	99.989980462%	39.99	0	100.000000000%	inf	2.15%	1.00000	3	1	99%	99.8%	1820	582775	320.206	73622953	182243363	-1712733.097496	-2.041371	-0.284125	-0.223820	0.075957
NC_012926.1	NextPolish-short	reference_genomes/NC_012926.1.fasta	/home/ubuntu/hybrid_polishing/simulated_read_tests/polished_genomes/NC_012926.1/nextpolish-short.fasta.gz	2146229	2146215	29	99.998648797%	48.69	3	6	20	29	99.984324070%	38.05	0	100.000000000%	inf	8.62%	1.00000	20	9	99%	99.6%	2040	626824	307.267	83433203	210780402	-1953780.531602	-2.054813	-0.283777	-0.101459	-0.029349
NC_013853.1	NextPolish-short	reference_genomes/NC_013853.1.fasta	/home/ubuntu/hybrid_polishing/simulated_read_tests/polished_genomes/NC_013853.1/nextpolish-short.fasta.gz	2146611	2146594	26	99.998788790%	49.17	5	2	19	26	99.986033219%	38.55	0	100.000000000%	inf	8.67%	1.00000	15	11	98%	99.7%	2055	627400	305.304	82247114	210823676	-1898176.749065	-2.039700	-0.283527	-0.115945	0.006084
NC_013172.1	NextPolish-short	reference_genomes/NC_013172.1.fasta	/home/ubuntu/hybrid_polishing/simulated_read_tests/polished_genomes/NC_013172.1/nextpolish-short.fasta.gz	3614992	3614983	16	99.999557399%	53.54	3	2	11	9	99.981821854%	37.40	7	99.999803673%	57.07	1.37%	0.98932	6	10	93%	99.3%	3122	1084433	347.352	143615312	355041073	-3440465.591944	-2.032180	-0.282532	-0.252799	0.072646
NC_012587.1	NextPolish-short	reference_genomes/NC_012587.1.fasta	/home/ubuntu/hybrid_polishing/simulated_read_tests/polished_genomes/NC_012587.1/nextpolish-short.fasta.gz	3925702	3925695	16	99.999592430%	53.90	1	4	11	16	99.987954075%	39.19	0	100.000000000%	inf	3.38%	1.00000	8	8	97%	99.7%	3626	1136904	313.542	154433371	385559797	-3573422.808447	-2.027282	-0.281821	-0.204713	0.064149
NC_014121.1	NextPolish-short	reference_genomes/NC_014121.1.fasta	/home/ubuntu/hybrid_polishing/simulated_read_tests/polished_genomes/NC_014121.1/nextpolish-short.fasta.gz	5314581	5314561	37	99.999303803%	51.57	9	4	24	37	99.983060857%	37.71	0	100.000000000%	inf	4.11%	1.00000	23	14	98%	99.7%	5112	1580065	309.089	208275242	521968263	-4298407.139245	-2.022449	-0.281723	-0.077968	0.037229
NC_011751.1	NextPolish-short	reference_genomes/NC_011751.1.fasta	/home/ubuntu/hybrid_polishing/simulated_read_tests/polished_genomes/NC_011751.1/nextpolish-short.fasta.gz	5202090	5202065	31	99.999404086%	52.25	2	2	27	31	99.987113777%	38.90	0	100.000000000%	inf	4.62%	1.00000	23	8	95%	99.3%	4826	1527628	316.541	205500114	510916567	-4002516.773093	-2.021170	-0.281727	-0.059383	0.057610
NC_011750.1	NextPolish-short	reference_genomes/NC_011750.1.fasta	/home/ubuntu/hybrid_polishing/simulated_read_tests/polished_genomes/NC_011750.1/nextpolish-short.fasta.gz	5132068	5131969	123	99.997603309%	46.20	8	8	107	123	99.966829910%	34.79	0	100.000000000%	inf	7.23%	1.00000	85	38	95%	99.3%	4887	1508643	308.705	197569623	504040543	-4633891.733538	-2.024796	-0.281612	-0.058330	-0.075800
NC_014318.1	NextPolish-short	reference_genomes/NC_014318.1.fasta	/home/ubuntu/hybrid_polishing/simulated_read_tests/polished_genomes/NC_014318.1/nextpolish-short.fasta.gz	10236715	10236706	11	99.999892544%	59.69	0	1	10	11	99.995055580%	43.06	0	100.000000000%	inf	2.17%	1.00000	4	7	95%	99.5%	9517	3093028	325.000	407620369	1005404524	-9914235.683626	-2.014503	-0.281309	-0.290194	0.086972
NC_014644.1	NextPolish-short	reference_genomes/NC_014644.1.fasta	/home/ubuntu/hybrid_polishing/simulated_read_tests/polished_genomes/NC_014644.1/nextpolish-short.fasta.gz	1667350	1667347	5	99.999700123%	55.23	0	1	4	5	99.990477823%	40.21	0	100.000000000%	inf	3.15%	1.00000	5	0	98%	99.7%	1300	482991	371.532	66283647	163756747	-1336859.104570	-2.047506	-0.284248	-0.100373	0.075833
NC_014638.1	NextPolish-short	reference_genomes/NC_014638.1.fasta	/home/ubuntu/hybrid_polishing/simulated_read_tests/polished_genomes/NC_014638.1/nextpolish-short.fasta.gz	2214656	2214649	11	99.999503309%	53.04	2	1	8	11	99.971114204%	35.39	0	100.000000000%	inf	1.72%	1.00000	9	2	98%	99.5%	1830	630563	344.570	87961683	217511497	-1965844.229922	-2.047492	-0.283993	-0.162542	0.052047
NC_017384.1	NextPolish-short	reference_genomes/NC_017384.1.fasta	/home/ubuntu/hybrid_polishing/simulated_read_tests/polished_genomes/NC_017384.1/nextpolish-short.fasta.gz	2766400	2766395	10	99.999638520%	54.42	1	2	7	10	99.978632935%	36.70	0	100.000000000%	inf	1.69%	1.00000	9	1	99%	99.7%	2713	847814	312.501	109613026	271700279	-2511014.091671	-2.030801	-0.283427	-0.200972	0.064695
NC_017960.1	NextPolish-short	reference_genomes/NC_017960.1.fasta	/home/ubuntu/hybrid_polishing/simulated_read_tests/polished_genomes/NC_017960.1/nextpolish-short.fasta.gz	2698137	2698108	42	99.998443373%	48.08	3	5	34	42	99.977257960%	36.43	0	100.000000000%	inf	6.84%	1.00000	30	12	97%	99.6%	2583	764583	296.006	104376808	264994659	-2549392.218928	-2.036663	-0.282873	-0.168386	-0.003312
NC_016603.1	NextPolish-short	reference_genomes/NC_016603.1.fasta	/home/ubuntu/hybrid_polishing/simulated_read_tests/polished_genomes/NC_016603.1/nextpolish-short.fasta.gz	3862530	3862530	0	100.000000000%	inf	0	0	0	0	100.000000000%	inf	0	100.000000000%	inf	2.06%		0	0	100%	100.0%	3581	1134012	316.675	154093400	379359131	-3177123.099736	-2.014709	-0.282534	-0.144374	0.087571
NC_018828.1	NextPolish-short	reference_genomes/NC_018828.1.fasta	/home/ubuntu/hybrid_polishing/simulated_read_tests/polished_genomes/NC_018828.1/nextpolish-short.fasta.gz	4887379	4887375	32	99.999345254%	51.84	4	12	16	32	99.978640608%	36.70	0	100.000000000%	inf	3.07%	1.00000	17	15	95%	99.4%	4699	1475777	314.062	192070356	480013493	-5032380.179300	-2.020481	-0.281485	-0.311656	0.049309
NC_017634.1	NextPolish-short	reference_genomes/NC_017634.1.fasta	/home/ubuntu/hybrid_polishing/simulated_read_tests/polished_genomes/NC_017634.1/nextpolish-short.fasta.gz	4747819	4747809	17	99.999641941%	54.46	3	2	12	17	99.983887936%	37.93	0	100.000000000%	inf	2.22%	1.00000	12	5	98%	99.6%	4387	1398743	318.838	188249275	466306611	-3645480.856769	-2.023420	-0.281644	-0.059711	0.060243
NC_016845.1	NextPolish-short	reference_genomes/NC_016845.1.fasta	/home/ubuntu/hybrid_polishing/simulated_read_tests/polished_genomes/NC_016845.1/nextpolish-short.fasta.gz	5333942	5333908	45	99.999156347%	50.74	5	3	37	45	99.970083169%	35.24	0	100.000000000%	inf	2.82%	1.00000	37	8	98%	99.5%	5055	1564039	309.404	210703704	523878054	-4704192.470893	-2.017091	-0.281529	-0.132019	0.016289
NC_015663.1	NextPolish-short	reference_genomes/NC_015663.1.fasta	/home/ubuntu/hybrid_polishing/simulated_read_tests/polished_genomes/NC_015663.1/nextpolish-short.fasta.gz	5280350	5280336	21	99.999602299%	54.00	5	1	15	21	99.987360134%	38.98	0	100.000000000%	inf	3.15%	1.00000	12	9	97%	99.7%	4875	1550582	318.068	209322452	518605417	-4263541.283203	-2.012807	-0.281195	-0.105883	0.063114
NC_014923.1	NextPolish-short	reference_genomes/NC_014923.1.fasta	/home/ubuntu/hybrid_polishing/simulated_read_tests/polished_genomes/NC_014923.1/nextpolish-short.fasta.gz	6264489	6264455	38	99.999393406%	52.17	2	1	35	38	99.952268502%	33.21	0	100.000000000%	inf	1.27%	1.00000	1	37	92%	99.2%	5993	1834627	306.128	249989358	615264592	-5523268.476490	-2.017469	-0.281545	-0.200021	0.084678
NC_000117.1	NextPolish-short+NextPolish-short	reference_genomes/NC_000117.1.fasta	/home/ubuntu/hybrid_polishing/simulated_read_tests/polished_genomes/NC_000117.1/nextpolish-short__nextpolish-short.fasta.gz	1042519	1042519	0	100.000000000%	inf	0	0	0	0	100.000000000%	inf	0	100.000000000%	inf	1.18%		0	0	100%	100.0%	897	312998	348.939	41309961	102391257	-835904.229320	-2.062414	-0.285052	-0.112394	0.093067
NC_000912.1	NextPolish-short+NextPolish-short	reference_genomes/NC_000912.1.fasta	/home/ubuntu/hybrid_polishing/simulated_read_tests/polished_genomes/NC_000912.1/nextpolish-short__nextpolish-short.fasta.gz	816394	816394	0	100.000000000%	inf	0	0	0	0	100.000000000%	inf	0	100.000000000%	inf	11.35%		0	0	100%	100.0%	1402	213948	152.602	32501207	80181301	-700260.776211	-2.079067	-0.287896	-0.156013	0.087248
NC_000963.1	NextPolish-short+NextPolish-short	reference_genomes/NC_000963.1.fasta	/home/ubuntu/hybrid_polishing/simulated_read_tests/polished_genomes/NC_000963.1/nextpolish-short__nextpolish-short.fasta.gz	1111523	1111523	0	100.000000000%	inf	0	0	0	0	100.000000000%	inf	0	100.000000000%	inf	0.51%		0	0	100%	100.0%	897	285538	318.326	44428619	109165297	-1126068.201942	-2.079024	-0.285306	-0.317599	0.092616
NC_000922.1	NextPolish-short+NextPolish-short	reference_genomes/NC_000922.1.fasta	/home/ubuntu/hybrid_polishing/simulated_read_tests/polished_genomes/NC_000922.1/nextpolish-short__nextpolish-short.fasta.gz	1230230	1230230	0	100.000000000%	inf	0	0	0	0	100.000000000%	inf	0	100.000000000%	inf	1.28%		0	0	100%	100.0%	1063	367342	345.571	49004603	120823220	-990097.810384	-2.052402	-0.284379	-0.116757	0.090873
NC_000918.1	NextPolish-short+NextPolish-short	reference_genomes/NC_000918.1.fasta	/home/ubuntu/hybrid_polishing/simulated_read_tests/polished_genomes/NC_000918.1/nextpolish-short__nextpolish-short.fasta.gz	1551335	1551329	6	99.999613236%	54.13	0	0	6	6	99.981416669%	37.31	0	100.000000000%	inf	2.08%	1.00000	6	0	98%	99.7%	1708	496323	290.587	61595937	152362717	-1356211.335172	-2.051928	-0.285761	-0.147626	0.052677
NC_000915.1	NextPolish-short+NextPolish-short	reference_genomes/NC_000915.1.fasta	/home/ubuntu/hybrid_polishing/simulated_read_tests/polished_genomes/NC_000915.1/nextpolish-short__nextpolish-short.fasta.gz	1667867	1667859	17	99.998980735%	49.92	5	2	10	17	99.982532572%	37.58	0	100.000000000%	inf	5.84%	1.00000	10	7	98%	99.6%	1589	504868	317.727	64882840	163806463	-1691555.115292	-2.057306	-0.285102	-0.248520	0.015152
NC_000907.1	NextPolish-short+NextPolish-short	reference_genomes/NC_000907.1.fasta	/home/ubuntu/hybrid_polishing/simulated_read_tests/polished_genomes/NC_000907.1/nextpolish-short__nextpolish-short.fasta.gz	1830138	1830117	34	99.998142220%	47.31	7	3	24	22	99.973271777%	35.73	12	99.999313435%	51.63	4.50%	0.97496	7	27	96%	99.6%	1748	535612	306.414	71442624	179745311	-1676288.879020	-2.049409	-0.284500	-0.179112	0.041142
NC_000853.1	NextPolish-short+NextPolish-short	reference_genomes/NC_000853.1.fasta	/home/ubuntu/hybrid_polishing/simulated_read_tests/polished_genomes/NC_000853.1/nextpolish-short__nextpolish-short.fasta.gz	1860725	1860725	0	100.000000000%	inf	0	0	0	0	100.000000000%	inf	0	100.000000000%	inf	1.89%		0	0	100%	100.0%	1866	591901	317.203	74255419	182753135	-1511818.598036	-2.017836	-0.284026	-0.132838	0.087634
NC_000913.3	NextPolish-short+NextPolish-short	reference_genomes/NC_000913.3.fasta	/home/ubuntu/hybrid_polishing/simulated_read_tests/polished_genomes/NC_000913.3/nextpolish-short__nextpolish-short.fasta.gz	4641652	4641645	20	99.999569119%	53.66	1	6	13	20	99.988282783%	39.31	0	100.000000000%	inf	3.68%	1.00000	13	7	96%	99.6%	4321	1356872	314.018	182868195	455884509	-3523968.990503	-2.024061	-0.281600	-0.059816	0.069163
NC_000962.3	NextPolish-short+NextPolish-short	reference_genomes/NC_000962.3.fasta	/home/ubuntu/hybrid_polishing/simulated_read_tests/polished_genomes/NC_000962.3/nextpolish-short__nextpolish-short.fasta.gz	4411532	4411534	10	99.999773322%	56.45	0	6	4	10	99.993661539%	41.98	0	100.000000000%	inf	3.58%	1.00000	0	10	96%	99.2%	4086	1333099	326.260	174379868	433285072	-3966474.268544	-2.020265	-0.281720	-0.215268	0.083481
NC_002528.1	NextPolish-short+NextPolish-short	reference_genomes/NC_002528.1.fasta	/home/ubuntu/hybrid_polishing/simulated_read_tests/polished_genomes/NC_002528.1/nextpolish-short__nextpolish-short.fasta.gz	640681	640681	0	100.000000000%	inf	0	0	0	0			0	100.000000000%	inf	0.00%		0	0	100%	100.0%	583	187413	321.463	25630080	62922739	-742581.112122	-2.099012	-0.288693	-0.455654	0.092502
NC_001318.1	NextPolish-short+NextPolish-short	reference_genomes/NC_001318.1.fasta	/home/ubuntu/hybrid_polishing/simulated_read_tests/polished_genomes/NC_001318.1/nextpolish-short__nextpolish-short.fasta.gz	910724	910722	2	99.999780394%	56.58	0	0	2	2	99.976958525%	36.37	0	100.000000000%	inf	0.95%	1.00000	2	0	99%	99.9%	824	282755	343.149	36212816	89446734	-992420.080820	-2.090578	-0.286507	-0.379822	0.082465
NC_002163.1	NextPolish-short+NextPolish-short	reference_genomes/NC_002163.1.fasta	/home/ubuntu/hybrid_polishing/simulated_read_tests/polished_genomes/NC_002163.1/nextpolish-short__nextpolish-short.fasta.gz	1641481	1641471	13	99.999208032%	51.01	3	0	10	13	99.975081942%	36.03	0	100.000000000%	inf	3.18%	1.00000	9	4	98%	99.7%	1659	514072	309.869	64556810	161221206	-1839626.691011	-2.037648	-0.281741	-0.370158	0.022573
NC_002737.2	NextPolish-short+NextPolish-short	reference_genomes/NC_002737.2.fasta	/home/ubuntu/hybrid_polishing/simulated_read_tests/polished_genomes/NC_002737.2/nextpolish-short__nextpolish-short.fasta.gz	1852433	1852423	14	99.999244238%	51.22	2	1	11	14	99.982363316%	37.54	0	100.000000000%	inf	4.29%	1.00000	8	6	98%	99.6%	1777	529592	298.026	72391272	181932670	-1591672.980769	-2.036461	-0.283428	-0.139666	0.053756
NC_002662.1	NextPolish-short+NextPolish-short	reference_genomes/NC_002662.1.fasta	/home/ubuntu/hybrid_polishing/simulated_read_tests/polished_genomes/NC_002662.1/nextpolish-short__nextpolish-short.fasta.gz	2365589	2365566	34	99.998562728%	48.42	5	3	26	34	99.977432780%	36.47	0	100.000000000%	inf	6.37%	1.00000	18	16	95%	99.2%	2384	681058	285.679	91780306	232334248	-2363207.447870	-2.032945	-0.283136	-0.226366	-0.000607
NC_002677.1	NextPolish-short+NextPolish-short	reference_genomes/NC_002677.1.fasta	/home/ubuntu/hybrid_polishing/simulated_read_tests/polished_genomes/NC_002677.1/nextpolish-short__nextpolish-short.fasta.gz	3268203	3268194	14	99.999571630%	53.68	1	2	11	11	99.991044752%	40.48	3	99.999904622%	60.21	3.76%	0.98946	10	4	97%	99.7%	3993	750188	187.876	128089138	320984506	-2577401.095810	-2.030557	-0.282644	-0.083103	0.065540
NC_000964.3	NextPolish-short+NextPolish-short	reference_genomes/NC_000964.3.fasta	/home/ubuntu/hybrid_polishing/simulated_read_tests/polished_genomes/NC_000964.3/nextpolish-short__nextpolish-short.fasta.gz	4215606	4215596	24	99.999430688%	52.45	4	5	15	23	99.976026683%	36.20	1	99.999975726%	66.15	2.28%	0.99899	18	6	98%	99.5%	4228	1237168	292.613	166879489	414045402	-3483844.691023	-2.019671	-0.281835	-0.111544	0.052295
NC_002696.2	NextPolish-short+NextPolish-short	reference_genomes/NC_002696.2.fasta	/home/ubuntu/hybrid_polishing/simulated_read_tests/polished_genomes/NC_002696.2/nextpolish-short__nextpolish-short.fasta.gz	4016947	4016941	6	99.999850633%	58.26	0	0	6	6	99.994816952%	42.85	0	100.000000000%	inf	2.88%	1.00000	6	0	98%	99.7%	3707	1193344	321.916	159209053	394513723	-3829447.867088	-2.027164	-0.281737	-0.259859	0.076168
NC_002695.2	NextPolish-short+NextPolish-short	reference_genomes/NC_002695.2.fasta	/home/ubuntu/hybrid_polishing/simulated_read_tests/polished_genomes/NC_002695.2/nextpolish-short__nextpolish-short.fasta.gz	5498578	5498544	76	99.998617828%	48.59	10	16	50	76	99.985881453%	38.50	0	100.000000000%	inf	9.79%	1.00000	46	30	95%	99.5%	5318	1607738	302.320	210624446	540042775	-4525841.784235	-2.022206	-0.281674	-0.057552	0.002417
NC_002516.2	NextPolish-short+NextPolish-short	reference_genomes/NC_002516.2.fasta	/home/ubuntu/hybrid_polishing/simulated_read_tests/polished_genomes/NC_002516.2/nextpolish-short__nextpolish-short.fasta.gz	6264404	6264383	26	99.999584957%	53.82	1	2	23	26	99.985000923%	38.24	0	100.000000000%	inf	2.77%	1.00000	10	16	93%	99.3%	5684	1874404	329.768	248431333	615256914	-5855093.254240	-2.021090	-0.281264	-0.240954	0.073743
NC_002932.3	NextPolish-short+NextPolish-short	reference_genomes/NC_002932.3.fasta	/home/ubuntu/hybrid_polishing/simulated_read_tests/polished_genomes/NC_002932.3/nextpolish-short__nextpolish-short.fasta.gz	2154946	2154947	2	99.999907190%	60.32	1	1	0	2	99.996596440%	44.68	0	100.000000000%	inf	2.73%	1.00000	0	2	99%	99.9%	2009	627463	312.326	85375823	211648764	-1698063.612130	-2.025918	-0.283663	-0.095164	0.077040
NC_002971.4	NextPolish-short+NextPolish-short	reference_genomes/NC_002971.4.fasta	/home/ubuntu/hybrid_polishing/simulated_read_tests/polished_genomes/NC_002971.4/nextpolish-short__nextpolish-short.fasta.gz	1995488	1995477	16	99.999198192%	50.96	1	2	13	16	99.979267360%	36.83	0	100.000000000%	inf	3.87%	1.00000	11	5	98%	99.8%	2025	592187	292.438	78556115	195984938	-1751447.677854	-2.042708	-0.283594	-0.138291	0.036018
NC_002946.2	NextPolish-short+NextPolish-short	reference_genomes/NC_002946.2.fasta	/home/ubuntu/hybrid_polishing/simulated_read_tests/polished_genomes/NC_002946.2/nextpolish-short__nextpolish-short.fasta.gz	2153922	2153887	45	99.997910792%	46.80	2	4	39	36	99.984345784%	38.05	9	99.999532214%	53.30	10.68%	0.97098	27	18	95%	99.5%	2150	597631	277.968	82464718	211552888	-1952895.890494	-2.047863	-0.283423	-0.125007	-0.004574
NC_002942.5	NextPolish-short+NextPolish-short	reference_genomes/NC_002942.5.fasta	/home/ubuntu/hybrid_polishing/simulated_read_tests/polished_genomes/NC_002942.5/nextpolish-short__nextpolish-short.fasta.gz	3397754	3397749	7	99.999793982%	56.86	0	1	6	7	99.990420538%	40.19	0	100.000000000%	inf	2.15%	1.00000	6	1	99%	99.8%	3029	1003421	331.271	134614668	333704548	-2894129.546568	-2.023862	-0.282559	-0.158224	0.075274
NC_002967.9	NextPolish-short+NextPolish-short	reference_genomes/NC_002967.9.fasta	/home/ubuntu/hybrid_polishing/simulated_read_tests/polished_genomes/NC_002967.9/nextpolish-short__nextpolish-short.fasta.gz	2843201	2843183	29	99.998980023%	49.91	9	1	19	29	99.977981428%	36.57	0	100.000000000%	inf	4.63%	1.00000	1	28	93%	99.1%	2579	870043	337.357	112558541	279244728	-2671765.382129	-2.032506	-0.282732	-0.245933	0.077972
NC_002937.3	NextPolish-short+NextPolish-short	reference_genomes/NC_002937.3.fasta	/home/ubuntu/hybrid_polishing/simulated_read_tests/polished_genomes/NC_002937.3/nextpolish-short__nextpolish-short.fasta.gz	3570858	3570853	10	99.999719955%	55.53	3	1	6	10	99.992034665%	40.99	0	100.000000000%	inf	3.52%	1.00000	6	4	98%	99.7%	3154	1024361	324.782	141371180	350712281	-2955725.228363	-2.027351	-0.282230	-0.133318	0.075443
NC_002939.5	NextPolish-short+NextPolish-short	reference_genomes/NC_002939.5.fasta	/home/ubuntu/hybrid_polishing/simulated_read_tests/polished_genomes/NC_002939.5/nextpolish-short__nextpolish-short.fasta.gz	3814128	3814114	18	99.999528071%	53.26	0	2	16	18	99.979676862%	36.92	0	100.000000000%	inf	2.32%	1.00000	16	2	99%	99.8%	3425	1155060	337.244	150781596	374608470	-3209129.512876	-2.024112	-0.282219	-0.117472	0.044883
NC_003030.1	NextPolish-short+NextPolish-short	reference_genomes/NC_003030.1.fasta	/home/ubuntu/hybrid_polishing/simulated_read_tests/polished_genomes/NC_003030.1/nextpolish-short__nextpolish-short.fasta.gz	3940880	3940872	29	99.999264125%	51.33	7	7	15	29	99.978094526%	36.59	0	100.000000000%	inf	3.36%	1.00000	11	18	95%	99.5%	3718	1136179	305.589	155354458	387060219	-3834183.218506	-2.021798	-0.281788	-0.259344	0.054294
NC_002929.2	NextPolish-short+NextPolish-short	reference_genomes/NC_002929.2.fasta	/home/ubuntu/hybrid_polishing/simulated_read_tests/polished_genomes/NC_002929.2/nextpolish-short__nextpolish-short.fasta.gz	4086189	4086104	129	99.996843034%	45.01	18	13	98	129	99.964920486%	34.55	0	100.000000000%	inf	9.00%	1.00000	101	28	94%	99.4%	3974	1232499	310.141	154283669	401328213	-4752226.806973	-2.024555	-0.281849	-0.308032	-0.086159
NC_002947.4	NextPolish-short+NextPolish-short	reference_genomes/NC_002947.4.fasta	/home/ubuntu/hybrid_polishing/simulated_read_tests/polished_genomes/NC_002947.4/nextpolish-short__nextpolish-short.fasta.gz	6181873	6181871	21	99.999660298%	54.69	5	7	9	21	99.991648871%	40.78	0	100.000000000%	inf	4.07%	1.00000	7	14	96%	99.6%	5582	1827166	327.332	242999276	607150033	-5231683.211123	-2.023096	-0.281568	-0.149677	0.071612
NC_003454.1	NextPolish-short+NextPolish-short	reference_genomes/NC_003454.1.fasta	/home/ubuntu/hybrid_polishing/simulated_read_tests/polished_genomes/NC_003454.1/nextpolish-short__nextpolish-short.fasta.gz	2174500	2174481	23	99.998942286%	49.76	2	1	20	23	99.979721211%	36.93	0	100.000000000%	inf	5.22%	1.00000	18	5	97%	99.6%	2027	658568	324.898	84655379	213571674	-2365827.821017	-2.031070	-0.284611	-0.329810	0.013709
NC_003098.1	NextPolish-short+NextPolish-short	reference_genomes/NC_003098.1.fasta	/home/ubuntu/hybrid_polishing/simulated_read_tests/polished_genomes/NC_003098.1/nextpolish-short__nextpolish-short.fasta.gz	2038615	2038603	12	99.999411365%	52.30	0	0	12	12	99.991978073%	40.96	0	100.000000000%	inf	7.34%	1.00000	10	2	98%	99.8%	1994	582924	292.339	80268263	200215459	-1721571.972116	-2.040255	-0.283898	-0.119191	0.049450
NC_003210.1	NextPolish-short+NextPolish-short	reference_genomes/NC_003210.1.fasta	/home/ubuntu/hybrid_polishing/simulated_read_tests/polished_genomes/NC_003210.1/nextpolish-short__nextpolish-short.fasta.gz	2944528	2944517	19	99.999354736%	51.90	0	4	15	19	99.965231394%	34.59	0	100.000000000%	inf	1.86%	1.00000	14	5	98%	99.7%	2873	876361	305.033	116586493	289202320	-2682331.622317	-2.025022	-0.282744	-0.171555	0.029852
NC_003450.3	NextPolish-short+NextPolish-short	reference_genomes/NC_003450.3.fasta	/home/ubuntu/hybrid_polishing/simulated_read_tests/polished_genomes/NC_003450.3/nextpolish-short__nextpolish-short.fasta.gz	3309401	3309393	16	99.999516529%	53.16	2	3	11	16	99.986574816%	38.72	0	100.000000000%	inf	3.60%	1.00000	10	6	98%	99.7%	3073	963872	313.658	130241217	325037854	-2534305.291696	-2.024385	-0.282875	-0.048668	0.051982
NC_003047.1	NextPolish-short+NextPolish-short	reference_genomes/NC_003047.1.fasta	/home/ubuntu/hybrid_polishing/simulated_read_tests/polished_genomes/NC_003047.1/nextpolish-short__nextpolish-short.fasta.gz	3654135	3654117	22	99.999397942%	52.20	4	0	18	22	99.984015578%	37.96	0	100.000000000%	inf	3.77%	1.00000	15	7	97%	99.6%	3388	1052107	310.539	143786299	358889414	-3356013.835947	-2.027326	-0.282766	-0.193688	0.045303
NC_003197.2	NextPolish-short+NextPolish-short	reference_genomes/NC_003197.2.fasta	/home/ubuntu/hybrid_polishing/simulated_read_tests/polished_genomes/NC_003197.2/nextpolish-short__nextpolish-short.fasta.gz	4857450	4857434	47	99.999032417%	50.14	5	13	29	47	99.971708392%	35.48	0	100.000000000%	inf	3.42%	1.00000	29	18	95%	99.3%	4514	1415483	313.576	191722893	477083917	-3931594.622693	-2.017131	-0.281795	-0.077233	0.034158
NC_003997.3	NextPolish-short+NextPolish-short	reference_genomes/NC_003997.3.fasta	/home/ubuntu/hybrid_polishing/simulated_read_tests/polished_genomes/NC_003997.3/nextpolish-short__nextpolish-short.fasta.gz	5227293	5227274	30	99.999426090%	52.41	3	4	23	30	99.976701382%	36.33	0	100.000000000%	inf	2.46%	1.00000	17	13	95%	99.5%	5473	1467751	268.180	207042748	513403892	-4688572.792483	-2.018867	-0.281636	-0.186052	0.055945
NC_003143.1	NextPolish-short+NextPolish-short	reference_genomes/NC_003143.1.fasta	/home/ubuntu/hybrid_polishing/simulated_read_tests/polished_genomes/NC_003143.1/nextpolish-short__nextpolish-short.fasta.gz	4653728	4653649	120	99.997421429%	45.89	17	12	91	112	99.968090168%	34.96	8	99.999814072%	57.31	7.54%	0.99421	76	44	92%	99.2%	4112	1298682	315.827	179377944	457073800	-4074404.318988	-2.026726	-0.281571	-0.049200	-0.056870
NC_003902.1	NextPolish-short+NextPolish-short	reference_genomes/NC_003902.1.fasta	/home/ubuntu/hybrid_polishing/simulated_read_tests/polished_genomes/NC_003902.1/nextpolish-short__nextpolish-short.fasta.gz	5076188	5076188	22	99.999566605%	53.63	4	9	9	22	99.989947544%	39.98	0	100.000000000%	inf	4.31%	1.00000	4	18	95%	99.5%	4298	1445327	336.279	199945729	498567498	-4693690.604327	-2.016322	-0.281670	-0.234936	0.076283
NC_003888.3	NextPolish-short+NextPolish-short	reference_genomes/NC_003888.3.fasta	/home/ubuntu/hybrid_polishing/simulated_read_tests/polished_genomes/NC_003888.3/nextpolish-short__nextpolish-short.fasta.gz	8667507	8667489	35	99.999596193%	53.94	3	7	25	35	99.988199198%	39.28	0	100.000000000%	inf	3.42%	1.00000	23	12	96%	99.6%	7742	2557282	330.313	342287637	851285573	-8448210.289200	-2.014132	-0.281440	-0.271474	0.061980
NC_004350.2	NextPolish-short+NextPolish-short	reference_genomes/NC_004350.2.fasta	/home/ubuntu/hybrid_polishing/simulated_read_tests/polished_genomes/NC_004350.2/nextpolish-short__nextpolish-short.fasta.gz	2032925	2032907	28	99.998622676%	48.61	6	2	20	28	99.962490120%	34.26	0	100.000000000%	inf	3.67%	1.00000	14	14	95%	99.4%	1900	580769	305.668	79664510	199666416	-1893817.819305	-2.037252	-0.283759	-0.178402	0.020496
NC_004116.1	NextPolish-short+NextPolish-short	reference_genomes/NC_004116.1.fasta	/home/ubuntu/hybrid_polishing/simulated_read_tests/polished_genomes/NC_004116.1/nextpolish-short__nextpolish-short.fasta.gz	2160267	2160235	43	99.998009510%	47.01	1	5	37	43	99.953903218%	33.36	0	100.000000000%	inf	4.32%	1.00000	28	15	96%	99.6%	2111	632211	299.484	83897301	212171608	-2123996.147474	-2.038924	-0.283507	-0.170514	-0.038560
NC_004307.2	NextPolish-short+NextPolish-short	reference_genomes/NC_004307.2.fasta	/home/ubuntu/hybrid_polishing/simulated_read_tests/polished_genomes/NC_004307.2/nextpolish-short__nextpolish-short.fasta.gz	2256640	2256633	24	99.998936474%	49.73	7	5	12	24	99.968359437%	35.00	0	100.000000000%	inf	3.36%	1.00000	14	10	97%	99.5%	1832	654143	357.065	88407462	221632342	-2009041.959058	-2.045359	-0.283667	-0.119893	0.005951
NC_004461.1	NextPolish-short+NextPolish-short	reference_genomes/NC_004461.1.fasta	/home/ubuntu/hybrid_polishing/simulated_read_tests/polished_genomes/NC_004461.1/nextpolish-short__nextpolish-short.fasta.gz	2499279	2499278	8	99.999679908%	54.95	1	3	4	8	99.992941467%	41.51	0	100.000000000%	inf	4.53%	1.00000	5	3	98%	99.7%	2283	692053	303.133	98209521	245474060	-2325208.411269	-2.029529	-0.283588	-0.228600	0.069284
NC_004113.1	NextPolish-short+NextPolish-short	reference_genomes/NC_004113.1.fasta	/home/ubuntu/hybrid_polishing/simulated_read_tests/polished_genomes/NC_004113.1/nextpolish-short__nextpolish-short.fasta.gz	2593857	2593849	11	99.999575921%	53.73	1	1	9	11	99.993167956%	41.65	0	100.000000000%	inf	6.21%	1.00000	10	1	98%	99.7%	2523	777524	308.174	101252215	254748948	-2040796.849377	-2.041715	-0.283407	-0.067476	0.055732
NC_004567.2	NextPolish-short+NextPolish-short	reference_genomes/NC_004567.2.fasta	/home/ubuntu/hybrid_polishing/simulated_read_tests/polished_genomes/NC_004567.2/nextpolish-short__nextpolish-short.fasta.gz	3308273	3308251	27	99.999183865%	50.88	1	2	24	27	99.977181492%	36.42	0	100.000000000%	inf	3.58%	1.00000	9	18	91%	99.1%	3091	930144	300.920	130737125	324925373	-2577072.808402	-2.029271	-0.282610	-0.066646	0.058293
NC_004337.2	NextPolish-short+NextPolish-short	reference_genomes/NC_004337.2.fasta	/home/ubuntu/hybrid_polishing/simulated_read_tests/polished_genomes/NC_004337.2/nextpolish-short__nextpolish-short.fasta.gz	4607202	4607161	98	99.997872904%	46.72	19	19	60	98	99.981654193%	37.36	0	100.000000000%	inf	11.59%	1.00000	57	41	95%	99.5%	4746	1330560	280.354	171932431	452494122	-4037701.057379	-2.025185	-0.282150	-0.057507	-0.049760
NC_004347.2	NextPolish-short+NextPolish-short	reference_genomes/NC_004347.2.fasta	/home/ubuntu/hybrid_polishing/simulated_read_tests/polished_genomes/NC_004347.2/nextpolish-short__nextpolish-short.fasta.gz	4969811	4969768	67	99.998651862%	48.70	8	8	51	67	99.982319661%	37.53	0	100.000000000%	inf	7.62%	1.00000	53	14	98%	99.4%	4440	1412232	318.070	191292746	488115201	-4096636.170549	-2.019713	-0.281523	-0.056332	-0.000896
NC_004578.1	NextPolish-short+NextPolish-short	reference_genomes/NC_004578.1.fasta	/home/ubuntu/hybrid_polishing/simulated_read_tests/polished_genomes/NC_004578.1/nextpolish-short__nextpolish-short.fasta.gz	6397126	6397095	67	99.998952657%	49.80	10	13	44	67	99.984069164%	37.98	0	100.000000000%	inf	6.57%	1.00000	43	24	96%	99.6%	5738	1873666	326.536	247096927	628300747	-5418118.388659	-2.018187	-0.281484	-0.108181	0.027796
NC_004463.1	NextPolish-short+NextPolish-short	reference_genomes/NC_004463.1.fasta	/home/ubuntu/hybrid_polishing/simulated_read_tests/polished_genomes/NC_004463.1/nextpolish-short__nextpolish-short.fasta.gz	9105828	9105816	27	99.999703487%	55.28	3	6	18	27	99.992380350%	41.18	0	100.000000000%	inf	3.89%	1.00000	11	16	95%	99.1%	8503	2586145	304.145	359970216	894324753	-8333600.102516	-2.013166	-0.281620	-0.219743	0.069486
NC_006055.1	NextPolish-short+NextPolish-short	reference_genomes/NC_006055.1.fasta	/home/ubuntu/hybrid_polishing/simulated_read_tests/polished_genomes/NC_006055.1/nextpolish-short__nextpolish-short.fasta.gz	793224	793221	3	99.999621797%	54.22	0	0	3	3	99.984773892%	38.17	0	100.000000000%	inf	2.48%	1.00000	3	0	99%	99.8%	1478	181218	122.610	31341975	77907123	-849538.950113	-2.111224	-0.289220	-0.333705	0.062847
NC_005042.1	NextPolish-short+NextPolish-short	reference_genomes/NC_005042.1.fasta	/home/ubuntu/hybrid_polishing/simulated_read_tests/polished_genomes/NC_005042.1/nextpolish-short__nextpolish-short.fasta.gz	1751080	1751079	1	99.999942892%	62.43	0	0	1	0	100.000000000%	inf	1	99.999942640%	62.41	0.44%	0.00000	1	0	99%	99.9%	1908	520189	272.636	70025918	171981780	-1484183.700532	-2.040131	-0.284193	-0.159390	0.086578
NC_006461.1	NextPolish-short+NextPolish-short	reference_genomes/NC_006461.1.fasta	/home/ubuntu/hybrid_polishing/simulated_read_tests/polished_genomes/NC_006461.1/nextpolish-short__nextpolish-short.fasta.gz	1849742	1849738	8	99.999567507%	53.64	2	1	5	8	99.976198977%	36.23	0	100.000000000%	inf	1.82%	1.00000	4	4	97%	99.6%	1942	585723	301.608	73348187	181675225	-1857996.413858	-2.040971	-0.284122	-0.299116	0.069682
NC_004668.1	NextPolish-short+NextPolish-short	reference_genomes/NC_004668.1.fasta	/home/ubuntu/hybrid_polishing/simulated_read_tests/polished_genomes/NC_004668.1/nextpolish-short__nextpolish-short.fasta.gz	3218031	3218027	11	99.999658176%	54.66	3	2	6	11	99.991619814%	40.77	0	100.000000000%	inf	4.08%	1.00000	5	6	98%	99.6%	3121	942417	301.960	127077711	316064925	-2883998.723817	-2.030815	-0.282752	-0.187382	0.062370
NC_005945.1	NextPolish-short+NextPolish-short	reference_genomes/NC_005945.1.fasta	/home/ubuntu/hybrid_polishing/simulated_read_tests/polished_genomes/NC_005945.1/nextpolish-short__nextpolish-short.fasta.gz	5228663	5228650	19	99.999636619%	54.40	2	2	15	19	99.985396411%	38.36	0	100.000000000%	inf	2.49%	1.00000	13	6	98%	99.6%	5472	1468450	268.357	207097602	513526854	-4611036.799579	-2.020389	-0.281589	-0.186032	0.071492
NC_006347.1	NextPolish-short+NextPolish-short	reference_genomes/NC_006347.1.fasta	/home/ubuntu/hybrid_polishing/simulated_read_tests/polished_genomes/NC_006347.1/nextpolish-short__nextpolish-short.fasta.gz	5277274	5277256	24	99.999545220%	53.42	2	2	20	16	99.989189993%	39.66	8	99.999844032%	58.07	2.80%	0.98578	12	12	92%	99.2%	4377	1565291	357.617	209094677	518310575	-4072560.612915	-2.016364	-0.281525	-0.071547	0.065793
NC_004722.1	NextPolish-short+NextPolish-short	reference_genomes/NC_004722.1.fasta	/home/ubuntu/hybrid_polishing/simulated_read_tests/polished_genomes/NC_004722.1/nextpolish-short__nextpolish-short.fasta.gz	5411809	5411786	37	99.999316311%	51.65	4	5	28	36	99.981968716%	37.44	1	99.999980814%	67.17	3.69%	0.99894	26	11	96%	99.5%	5518	1513693	274.319	213539241	531522682	-4908828.574390	-2.023898	-0.281597	-0.187804	0.049242
NC_005125.1	NextPolish-short+NextPolish-short	reference_genomes/NC_005125.1.fasta	/home/ubuntu/hybrid_polishing/simulated_read_tests/polished_genomes/NC_005125.1/nextpolish-short__nextpolish-short.fasta.gz	4659019	4659015	8	99.999828290%	57.65	2	1	5	8	99.994708995%	42.76	0	100.000000000%	inf	3.25%	1.00000	6	2	98%	99.7%	4524	1384232	305.975	185120460	457578464	-3916821.881033	-2.022113	-0.281317	-0.148426	0.075538
NC_004663.1	NextPolish-short+NextPolish-short	reference_genomes/NC_004663.1.fasta	/home/ubuntu/hybrid_polishing/simulated_read_tests/polished_genomes/NC_004663.1/nextpolish-short__nextpolish-short.fasta.gz	6260361	6260351	27	99.999568715%	53.65	5	6	16	27	99.987358308%	38.98	0	100.000000000%	inf	3.41%	1.00000	19	8	97%	99.5%	4908	1875734	382.179	247350110	614863092	-4861689.800537	-2.015944	-0.281723	-0.075314	0.064628
NC_005027.1	NextPolish-short+NextPolish-short	reference_genomes/NC_005027.1.fasta	/home/ubuntu/hybrid_polishing/simulated_read_tests/polished_genomes/NC_005027.1/nextpolish-short__nextpolish-short.fasta.gz	7145576	7145553	35	99.999510187%	53.10	2	5	28	35	99.985135606%	38.28	0	100.000000000%	inf	3.30%	1.00000	10	25	93%	99.3%	5485	2117044	385.970	282953235	701813360	-5584822.129920	-2.016029	-0.281424	-0.092568	0.076816
NC_006814.3	NextPolish-short+NextPolish-short	reference_genomes/NC_006814.3.fasta	/home/ubuntu/hybrid_polishing/simulated_read_tests/polished_genomes/NC_006814.3/nextpolish-short__nextpolish-short.fasta.gz	1993560	1993560	4	99.999799354%	56.98	0	2	2	4	99.993211479%	41.68	0	100.000000000%	inf	2.96%	1.00000	2	2	98%	99.8%	1884	588908	312.584	78699873	195798708	-1780940.130850	-2.045510	-0.284061	-0.193503	0.076680
NC_007929.1	NextPolish-short+NextPolish-short	reference_genomes/NC_007929.1.fasta	/home/ubuntu/hybrid_polishing/simulated_read_tests/polished_genomes/NC_007929.1/nextpolish-short__nextpolish-short.fasta.gz	1827111	1827105	27	99.998522263%	48.30	7	7	13	27	99.976024082%	36.20	0	100.000000000%	inf	6.16%	1.00000	11	16	96%	99.6%	1783	532867	298.860	70774421	179452547	-1762276.705868	-2.043464	-0.283598	-0.201585	0.012753
NC_006570.2	NextPolish-short+NextPolish-short	reference_genomes/NC_006570.2.fasta	/home/ubuntu/hybrid_polishing/simulated_read_tests/polished_genomes/NC_006570.2/nextpolish-short__nextpolish-short.fasta.gz	1892775	1892755	55	99.997094232%	45.37	11	12	32	55	99.963618564%	34.39	0	100.000000000%	inf	7.99%	1.00000	25	30	91%	99.1%	2044	561977	274.940	71458477	185904177	-2060343.937349	-2.038170	-0.284329	-0.221369	-0.092999
NC_007644.1	NextPolish-short+NextPolish-short	reference_genomes/NC_007644.1.fasta	/home/ubuntu/hybrid_polishing/simulated_read_tests/polished_genomes/NC_007644.1/nextpolish-short__nextpolish-short.fasta.gz	2628784	2628782	4	99.999847838%	58.18	0	1	3	4	99.993613284%	41.95	0	100.000000000%	inf	2.38%	1.00000	2	2	99%	99.9%	2646	773768	292.429	104309159	258185468	-2140124.577907	-2.025827	-0.282808	-0.127442	0.082874
NC_007795.1	NextPolish-short+NextPolish-short	reference_genomes/NC_007795.1.fasta	/home/ubuntu/hybrid_polishing/simulated_read_tests/polished_genomes/NC_007795.1/nextpolish-short__nextpolish-short.fasta.gz	2821361	2821356	8	99.999716449%	55.47	1	1	6	8	99.993688811%	42.00	0	100.000000000%	inf	4.49%	1.00000	5	3	99%	99.8%	2633	788185	299.349	111747996	277096476	-2601127.610360	-2.028287	-0.282646	-0.217028	0.065394
NC_008526.1	NextPolish-short+NextPolish-short	reference_genomes/NC_008526.1.fasta	/home/ubuntu/hybrid_polishing/simulated_read_tests/polished_genomes/NC_008526.1/nextpolish-short__nextpolish-short.fasta.gz	2895264	2895257	23	99.999205601%	51.00	6	5	12	23	99.988844050%	39.52	0	100.000000000%	inf	7.12%	1.00000	12	11	97%	99.6%	2817	820192	291.158	111193285	284360944	-2304747.854116	-2.022966	-0.282837	-0.071660	0.044218
NC_007677.1	NextPolish-short+NextPolish-short	reference_genomes/NC_007677.1.fasta	/home/ubuntu/hybrid_polishing/simulated_read_tests/polished_genomes/NC_007677.1/nextpolish-short__nextpolish-short.fasta.gz	3551823	3551823	0	100.000000000%	inf	0	0	0	0	100.000000000%	inf	0	100.000000000%	inf	1.81%		0	0	100%	100.0%	3007	1011012	336.219	141651486	348848408	-3090513.075415	-2.028945	-0.282644	-0.187201	0.087610
NC_007643.1	NextPolish-short+NextPolish-short	reference_genomes/NC_007643.1.fasta	/home/ubuntu/hybrid_polishing/simulated_read_tests/polished_genomes/NC_007643.1/nextpolish-short__nextpolish-short.fasta.gz	4352825	4352802	27	99.999379713%	52.07	0	2	25	18	99.981378604%	37.30	9	99.999788542%	56.75	2.22%	0.98877	13	14	91%	99.1%	3844	1284504	334.158	173179801	427511635	-4132840.468351	-2.024950	-0.281815	-0.249437	0.068895
NC_007005.1	NextPolish-short+NextPolish-short	reference_genomes/NC_007005.1.fasta	/home/ubuntu/hybrid_polishing/simulated_read_tests/polished_genomes/NC_007005.1/nextpolish-short__nextpolish-short.fasta.gz	6093698	6093699	20	99.999671793%	54.84	1	10	9	20	99.992303104%	41.14	0	100.000000000%	inf	4.26%	1.00000	11	9	96%	99.3%	5203	1787732	343.596	242053636	598502341	-4926328.211498	-2.015959	-0.281515	-0.116242	0.073657
NC_007606.1	NextPolish-short+NextPolish-short	reference_genomes/NC_007606.1.fasta	/home/ubuntu/hybrid_polishing/simulated_read_tests/polished_genomes/NC_007606.1/nextpolish-short__nextpolish-short.fasta.gz	4369232	4369201	59	99.998649652%	48.70	4	12	43	59	99.991710829%	40.81	0	100.000000000%	inf	16.29%	1.00000	38	21	95%	99.3%	4986	1242725	249.243	160073785	429132851	-3600980.145742	-2.025116	-0.281952	-0.058957	0.003825
NC_009009.1	NextPolish-short+NextPolish-short	reference_genomes/NC_009009.1.fasta	/home/ubuntu/hybrid_polishing/simulated_read_tests/polished_genomes/NC_009009.1/nextpolish-short__nextpolish-short.fasta.gz	2388435	2388431	9	99.999623184%	54.24	5	0	4	9	99.988332750%	39.33	0	100.000000000%	inf	3.23%	1.00000	4	5	97%	99.7%	2274	708197	311.432	94748210	234580026	-1886525.203831	-2.022039	-0.282952	-0.092161	0.070633
NC_009613.3	NextPolish-short+NextPolish-short	reference_genomes/NC_009613.3.fasta	/home/ubuntu/hybrid_polishing/simulated_read_tests/polished_genomes/NC_009613.3/nextpolish-short__nextpolish-short.fasta.gz	2860382	2860351	41	99.998566626%	48.44	6	2	33	40	99.979002514%	36.78	1	99.999962545%	64.26	6.66%	0.99822	30	11	97%	99.6%	2517	829343	329.497	111027569	280931348	-3074027.974592	-2.031937	-0.282496	-0.307494	0.004276
NC_009636.1	NextPolish-short+NextPolish-short	reference_genomes/NC_009636.1.fasta	/home/ubuntu/hybrid_polishing/simulated_read_tests/polished_genomes/NC_009636.1/nextpolish-short__nextpolish-short.fasta.gz	3781904	3781896	19	99.999497608%	52.99	3	4	12	19	99.971093869%	35.39	0	100.000000000%	inf	1.74%	1.00000	7	12	95%	99.5%	3605	1105057	306.535	150138924	371444036	-3312763.563439	-2.030276	-0.282247	-0.168547	0.063433
NC_008570.1	NextPolish-short+NextPolish-short	reference_genomes/NC_008570.1.fasta	/home/ubuntu/hybrid_polishing/simulated_read_tests/polished_genomes/NC_008570.1/nextpolish-short__nextpolish-short.fasta.gz	4744448	4744423	40	99.999156910%	50.74	7	4	29	40	99.966991525%	34.81	0	100.000000000%	inf	2.55%	1.00000	25	15	92%	99.2%	4187	1380299	329.663	187383073	465978355	-4155946.941553	-2.020465	-0.281651	-0.153244	0.044654
NC_010397.1	NextPolish-short+NextPolish-short	reference_genomes/NC_010397.1.fasta	/home/ubuntu/hybrid_polishing/simulated_read_tests/polished_genomes/NC_010397.1/nextpolish-short__nextpolish-short.fasta.gz	5067172	5067172	0	100.000000000%	inf	0	0	0	0	100.000000000%	inf	0	100.000000000%	inf	0.99%		0	0	100%	100.0%	4963	1570718	316.486	202595424	497675438	-4293162.431064	-2.024191	-0.281612	-0.167110	0.088460
NC_009495.1	NextPolish-short+NextPolish-short	reference_genomes/NC_009495.1.fasta	/home/ubuntu/hybrid_polishing/simulated_read_tests/polished_genomes/NC_009495.1/nextpolish-short__nextpolish-short.fasta.gz	3886916	3886894	25	99.999356817%	51.92	1	1	23	25	99.984483807%	38.09	0	100.000000000%	inf	4.15%	1.00000	19	6	96%	99.5%	3549	1056079	297.571	153620049	381762733	-4069077.363431	-2.017829	-0.282011	-0.327819	0.047563
NC_009089.1	NextPolish-short+NextPolish-short	reference_genomes/NC_009089.1.fasta	/home/ubuntu/hybrid_polishing/simulated_read_tests/polished_genomes/NC_009089.1/nextpolish-short__nextpolish-short.fasta.gz	4290252	4290218	53	99.998764643%	49.08	5	7	41	47	99.983402665%	37.80	6	99.999850265%	58.25	6.60%	0.99106	31	22	94%	99.4%	3826	1185490	309.851	166950031	421357728	-4472470.999812	-2.023221	-0.281957	-0.278513	0.004428
NC_008800.1	NextPolish-short+NextPolish-short	reference_genomes/NC_008800.1.fasta	/home/ubuntu/hybrid_polishing/simulated_read_tests/polished_genomes/NC_008800.1/nextpolish-short__nextpolish-short.fasta.gz	4615899	4615881	35	99.999241752%	51.20	3	7	25	35	99.983183668%	37.74	0	100.000000000%	inf	4.51%	1.00000	15	20	94%	99.4%	4168	1310093	314.322	181369715	453353639	-3557044.262266	-2.016642	-0.281550	-0.056204	0.051660
NC_008596.1	NextPolish-short+NextPolish-short	reference_genomes/NC_008596.1.fasta	/home/ubuntu/hybrid_polishing/simulated_read_tests/polished_genomes/NC_008596.1/nextpolish-short__nextpolish-short.fasta.gz	6988209	6988044	978	99.986005591%	38.54	221	296	461	978	99.689545492%	25.08	0	100.000000000%	inf	4.50%	1.00000	110	868	89%	94.7%	6715	2148391	319.939	273534048	686354991	-9414033.418441	-2.012823	-0.281621	-0.223014	-0.359309
NC_010175.1	NextPolish-short+NextPolish-short	reference_genomes/NC_010175.1.fasta	/home/ubuntu/hybrid_polishing/simulated_read_tests/polished_genomes/NC_010175.1/nextpolish-short__nextpolish-short.fasta.gz	5258541	5258526	16	99.999695733%	55.17	1	0	15	5	99.998550884%	48.39	11	99.999776127%	56.50	6.56%	0.86618	1	15	93%	99.3%	4335	1470848	339.296	209080166	516466405	-3989853.748802	-2.023947	-0.281626	-0.079849	0.089634
NC_011661.1	NextPolish-short+NextPolish-short	reference_genomes/NC_011661.1.fasta	/home/ubuntu/hybrid_polishing/simulated_read_tests/polished_genomes/NC_011661.1/nextpolish-short__nextpolish-short.fasta.gz	1855560	1855557	4	99.999784432%	56.66	1	0	3	4	99.989980462%	39.99	0	100.000000000%	inf	2.15%	1.00000	3	1	99%	99.8%	1820	582775	320.206	73622953	182243363	-1712733.097496	-2.041371	-0.284125	-0.223820	0.075957
NC_013522.1	NextPolish-short+NextPolish-short	reference_genomes/NC_013522.1.fasta	/home/ubuntu/hybrid_polishing/simulated_read_tests/polished_genomes/NC_013522.1/nextpolish-short__nextpolish-short.fasta.gz	1848474	1848470	5	99.999729507%	55.68	1	0	4	5	99.988750141%	39.49	0	100.000000000%	inf	2.40%	1.00000	4	1	99%	99.8%	1764	573320	325.011	73241478	181542985	-1680132.064352	-2.043174	-0.284045	-0.205476	0.072282
NC_012926.1	NextPolish-short+NextPolish-short	reference_genomes/NC_012926.1.fasta	/home/ubuntu/hybrid_polishing/simulated_read_tests/polished_genomes/NC_012926.1/nextpolish-short__nextpolish-short.fasta.gz	2146229	2146215	29	99.998648797%	48.69	3	6	20	29	99.984324070%	38.05	0	100.000000000%	inf	8.62%	1.00000	20	9	99%	99.6%	2040	626824	307.267	83433203	210780402	-1953780.531602	-2.054813	-0.283777	-0.101459	-0.029349
NC_013853.1	NextPolish-short+NextPolish-short	reference_genomes/NC_013853.1.fasta	/home/ubuntu/hybrid_polishing/simulated_read_tests/polished_genomes/NC_013853.1/nextpolish-short__nextpolish-short.fasta.gz	2146611	2146594	26	99.998788790%	49.17	5	2	19	26	99.986033219%	38.55	0	100.000000000%	inf	8.67%	1.00000	15	11	98%	99.7%	2055	627400	305.304	82247114	210823676	-1898176.749065	-2.039700	-0.283527	-0.115945	0.006084
NC_013172.1	NextPolish-short+NextPolish-short	reference_genomes/NC_013172.1.fasta	/home/ubuntu/hybrid_polishing/simulated_read_tests/polished_genomes/NC_013172.1/nextpolish-short__nextpolish-short.fasta.gz	3614992	3614983	14	99.999612724%	54.12	1	2	11	7	99.985861442%	38.50	7	99.999803673%	57.07	1.37%	0.98630	6	8	93%	99.3%	3122	1084433	347.352	143607024	355041356	-3426492.894674	-2.031694	-0.282532	-0.252799	0.076350
NC_012587.1	NextPolish-short+NextPolish-short	reference_genomes/NC_012587.1.fasta	/home/ubuntu/hybrid_polishing/simulated_read_tests/polished_genomes/NC_012587.1/nextpolish-short__nextpolish-short.fasta.gz	3925702	3925695	16	99.999592430%	53.90	1	4	11	16	99.987954075%	39.19	0	100.000000000%	inf	3.38%	1.00000	8	8	97%	99.7%	3626	1136904	313.542	154433371	385559797	-3573422.808447	-2.027282	-0.281821	-0.204713	0.064149
NC_014121.1	NextPolish-short+NextPolish-short	reference_genomes/NC_014121.1.fasta	/home/ubuntu/hybrid_polishing/simulated_read_tests/polished_genomes/NC_014121.1/nextpolish-short__nextpolish-short.fasta.gz	5314581	5314561	35	99.999341435%	51.81	7	4	24	35	99.983976487%	37.95	0	100.000000000%	inf	4.11%	1.00000	23	12	98%	99.7%	5112	1580065	309.089	208274490	521968625	-4268654.646781	-2.022043	-0.281723	-0.077967	0.042692
NC_011751.1	NextPolish-short+NextPolish-short	reference_genomes/NC_011751.1.fasta	/home/ubuntu/hybrid_polishing/simulated_read_tests/polished_genomes/NC_011751.1/nextpolish-short__nextpolish-short.fasta.gz	5202090	5202065	31	99.999404086%	52.25	2	2	27	31	99.987113777%	38.90	0	100.000000000%	inf	4.62%	1.00000	23	8	95%	99.3%	4826	1527628	316.541	205500114	510916567	-4002516.773093	-2.021170	-0.281727	-0.059383	0.057610
NC_011750.1	NextPolish-short+NextPolish-short	reference_genomes/NC_011750.1.fasta	/home/ubuntu/hybrid_polishing/simulated_read_tests/polished_genomes/NC_011750.1/nextpolish-short__nextpolish-short.fasta.gz	5132068	5131970	122	99.997622794%	46.24	8	8	106	122	99.967099586%	34.83	0	100.000000000%	inf	7.23%	1.00000	84	38	95%	99.3%	4885	1508675	308.838	197570697	504040669	-4616784.529197	-2.024675	-0.281612	-0.058330	-0.072507
NC_014318.1	NextPolish-short+NextPolish-short	reference_genomes/NC_014318.1.fasta	/home/ubuntu/hybrid_polishing/simulated_read_tests/polished_genomes/NC_014318.1/nextpolish-short__nextpolish-short.fasta.gz	10236715	10236706	11	99.999892544%	59.69	0	1	10	11	99.995055580%	43.06	0	100.000000000%	inf	2.17%	1.00000	4	7	95%	99.5%	9517	3093028	325.000	407620369	1005404524	-9914235.683626	-2.014503	-0.281309	-0.290194	0.086972
NC_014644.1	NextPolish-short+NextPolish-short	reference_genomes/NC_014644.1.fasta	/home/ubuntu/hybrid_polishing/simulated_read_tests/polished_genomes/NC_014644.1/nextpolish-short__nextpolish-short.fasta.gz	1667350	1667347	5	99.999700123%	55.23	0	1	4	5	99.990477823%	40.21	0	100.000000000%	inf	3.15%	1.00000	5	0	98%	99.7%	1300	482991	371.532	66283647	163756747	-1336859.104570	-2.047506	-0.284248	-0.100373	0.075833
NC_014638.1	NextPolish-short+NextPolish-short	reference_genomes/NC_014638.1.fasta	/home/ubuntu/hybrid_polishing/simulated_read_tests/polished_genomes/NC_014638.1/nextpolish-short__nextpolish-short.fasta.gz	2214656	2214649	11	99.999503309%	53.04	2	1	8	11	99.971114204%	35.39	0	100.000000000%	inf	1.72%	1.00000	9	2	98%	99.5%	1830	630563	344.570	87961683	217511497	-1965844.229922	-2.047492	-0.283993	-0.162542	0.052047
NC_017384.1	NextPolish-short+NextPolish-short	reference_genomes/NC_017384.1.fasta	/home/ubuntu/hybrid_polishing/simulated_read_tests/polished_genomes/NC_017384.1/nextpolish-short__nextpolish-short.fasta.gz	2766400	2766395	10	99.999638520%	54.42	1	2	7	10	99.978632935%	36.70	0	100.000000000%	inf	1.69%	1.00000	9	1	99%	99.7%	2713	847814	312.501	109613026	271700279	-2511014.091671	-2.030801	-0.283427	-0.200972	0.064695
NC_017960.1	NextPolish-short+NextPolish-short	reference_genomes/NC_017960.1.fasta	/home/ubuntu/hybrid_polishing/simulated_read_tests/polished_genomes/NC_017960.1/nextpolish-short__nextpolish-short.fasta.gz	2698137	2698109	41	99.998480436%	48.18	3	5	33	41	99.977799437%	36.54	0	100.000000000%	inf	6.84%	1.00000	29	12	97%	99.6%	2583	764630	296.024	104361365	264994666	-2541887.836187	-2.036652	-0.282875	-0.168388	-0.000532
NC_016603.1	NextPolish-short+NextPolish-short	reference_genomes/NC_016603.1.fasta	/home/ubuntu/hybrid_polishing/simulated_read_tests/polished_genomes/NC_016603.1/nextpolish-short__nextpolish-short.fasta.gz	3862530	3862530	0	100.000000000%	inf	0	0	0	0	100.000000000%	inf	0	100.000000000%	inf	2.06%		0	0	100%	100.0%	3581	1134012	316.675	154093400	379359131	-3177123.099736	-2.014709	-0.282534	-0.144374	0.087571
NC_017634.1	NextPolish-short+NextPolish-short	reference_genomes/NC_017634.1.fasta	/home/ubuntu/hybrid_polishing/simulated_read_tests/polished_genomes/NC_017634.1/nextpolish-short__nextpolish-short.fasta.gz	4747819	4747810	16	99.999663003%	54.72	3	2	11	16	99.984835704%	38.19	0	100.000000000%	inf	2.22%	1.00000	11	5	98%	99.6%	4388	1398837	318.787	188248078	466306765	-3636108.884222	-2.023158	-0.281644	-0.059711	0.062130
NC_018828.1	NextPolish-short+NextPolish-short	reference_genomes/NC_018828.1.fasta	/home/ubuntu/hybrid_polishing/simulated_read_tests/polished_genomes/NC_018828.1/nextpolish-short__nextpolish-short.fasta.gz	4887379	4887375	32	99.999345254%	51.84	4	12	16	32	99.978640608%	36.70	0	100.000000000%	inf	3.07%	1.00000	17	15	95%	99.4%	4699	1475777	314.062	192070356	480013493	-5032380.179300	-2.020481	-0.281485	-0.311656	0.049309
NC_015663.1	NextPolish-short+NextPolish-short	reference_genomes/NC_015663.1.fasta	/home/ubuntu/hybrid_polishing/simulated_read_tests/polished_genomes/NC_015663.1/nextpolish-short__nextpolish-short.fasta.gz	5280350	5280337	21	99.999602299%	54.00	6	1	14	21	99.987360134%	38.98	0	100.000000000%	inf	3.15%	1.00000	11	10	97%	99.7%	4877	1550718	317.966	209322433	518605421	-4266025.535198	-2.012806	-0.281195	-0.105884	0.062644
NC_016845.1	NextPolish-short+NextPolish-short	reference_genomes/NC_016845.1.fasta	/home/ubuntu/hybrid_polishing/simulated_read_tests/polished_genomes/NC_016845.1/nextpolish-short__nextpolish-short.fasta.gz	5333942	5333908	45	99.999156347%	50.74	5	3	37	45	99.970083169%	35.24	0	100.000000000%	inf	2.82%	1.00000	37	8	98%	99.5%	5055	1564039	309.404	210703704	523878054	-4704192.470893	-2.017091	-0.281529	-0.132019	0.016289
NC_014923.1	NextPolish-short+NextPolish-short	reference_genomes/NC_014923.1.fasta	/home/ubuntu/hybrid_polishing/simulated_read_tests/polished_genomes/NC_014923.1/nextpolish-short__nextpolish-short.fasta.gz	6264489	6264455	39	99.999377443%	52.06	3	1	35	39	99.951012410%	33.10	0	100.000000000%	inf	1.27%	1.00000	0	39	92%	99.2%	5993	1834627	306.128	249992913	615264597	-5524197.126133	-2.017467	-0.281545	-0.200021	0.084529
NC_000117.1	NextPolish-short+NextPolish-short+NextPolish-short	reference_genomes/NC_000117.1.fasta	/home/ubuntu/hybrid_polishing/simulated_read_tests/polished_genomes/NC_000117.1/nextpolish-short__nextpolish-short__nextpolish-short.fasta.gz	1042519	1042519	0	100.000000000%	inf	0	0	0	0	100.000000000%	inf	0	100.000000000%	inf	1.18%		0	0	100%	100.0%	897	312998	348.939	41309961	102391257	-835904.229320	-2.062414	-0.285052	-0.112394	0.093067
NC_000912.1	NextPolish-short+NextPolish-short+NextPolish-short	reference_genomes/NC_000912.1.fasta	/home/ubuntu/hybrid_polishing/simulated_read_tests/polished_genomes/NC_000912.1/nextpolish-short__nextpolish-short__nextpolish-short.fasta.gz	816394	816394	0	100.000000000%	inf	0	0	0	0	100.000000000%	inf	0	100.000000000%	inf	11.35%		0	0	100%	100.0%	1402	213948	152.602	32501207	80181301	-700260.776211	-2.079067	-0.287896	-0.156013	0.087248
NC_000963.1	NextPolish-short+NextPolish-short+NextPolish-short	reference_genomes/NC_000963.1.fasta	/home/ubuntu/hybrid_polishing/simulated_read_tests/polished_genomes/NC_000963.1/nextpolish-short__nextpolish-short__nextpolish-short.fasta.gz	1111523	1111523	0	100.000000000%	inf	0	0	0	0	100.000000000%	inf	0	100.000000000%	inf	0.51%		0	0	100%	100.0%	897	285538	318.326	44428619	109165297	-1126068.201942	-2.079024	-0.285306	-0.317599	0.092616
NC_000922.1	NextPolish-short+NextPolish-short+NextPolish-short	reference_genomes/NC_000922.1.fasta	/home/ubuntu/hybrid_polishing/simulated_read_tests/polished_genomes/NC_000922.1/nextpolish-short__nextpolish-short__nextpolish-short.fasta.gz	1230230	1230230	0	100.000000000%	inf	0	0	0	0	100.000000000%	inf	0	100.000000000%	inf	1.28%		0	0	100%	100.0%	1063	367342	345.571	49004603	120823220	-990097.810384	-2.052402	-0.284379	-0.116757	0.090873
NC_000918.1	NextPolish-short+NextPolish-short+NextPolish-short	reference_genomes/NC_000918.1.fasta	/home/ubuntu/hybrid_polishing/simulated_read_tests/polished_genomes/NC_000918.1/nextpolish-short__nextpolish-short__nextpolish-short.fasta.gz	1551335	1551329	6	99.999613236%	54.13	0	0	6	6	99.981416669%	37.31	0	100.000000000%	inf	2.08%	1.00000	6	0	98%	99.7%	1708	496323	290.587	61595937	152362717	-1356211.335172	-2.051928	-0.285761	-0.147626	0.052677
NC_000915.1	NextPolish-short+NextPolish-short+NextPolish-short	reference_genomes/NC_000915.1.fasta	/home/ubuntu/hybrid_polishing/simulated_read_tests/polished_genomes/NC_000915.1/nextpolish-short__nextpolish-short__nextpolish-short.fasta.gz	1667867	1667859	17	99.998980735%	49.92	5	2	10	17	99.982532572%	37.58	0	100.000000000%	inf	5.84%	1.00000	10	7	98%	99.6%	1589	504868	317.727	64882840	163806463	-1691555.115292	-2.057306	-0.285102	-0.248520	0.015152
NC_000907.1	NextPolish-short+NextPolish-short+NextPolish-short	reference_genomes/NC_000907.1.fasta	/home/ubuntu/hybrid_polishing/simulated_read_tests/polished_genomes/NC_000907.1/nextpolish-short__nextpolish-short__nextpolish-short.fasta.gz	1830138	1830117	34	99.998142220%	47.31	7	3	24	22	99.973271777%	35.73	12	99.999313435%	51.63	4.50%	0.97496	7	27	96%	99.6%	1748	535612	306.414	71442624	179745311	-1676288.879020	-2.049409	-0.284500	-0.179112	0.041142
NC_000853.1	NextPolish-short+NextPolish-short+NextPolish-short	reference_genomes/NC_000853.1.fasta	/home/ubuntu/hybrid_polishing/simulated_read_tests/polished_genomes/NC_000853.1/nextpolish-short__nextpolish-short__nextpolish-short.fasta.gz	1860725	1860725	0	100.000000000%	inf	0	0	0	0	100.000000000%	inf	0	100.000000000%	inf	1.89%		0	0	100%	100.0%	1866	591901	317.203	74255419	182753135	-1511818.598036	-2.017836	-0.284026	-0.132838	0.087634
NC_000913.3	NextPolish-short+NextPolish-short+NextPolish-short	reference_genomes/NC_000913.3.fasta	/home/ubuntu/hybrid_polishing/simulated_read_tests/polished_genomes/NC_000913.3/nextpolish-short__nextpolish-short__nextpolish-short.fasta.gz	4641652	4641645	20	99.999569119%	53.66	1	6	13	20	99.988282783%	39.31	0	100.000000000%	inf	3.68%	1.00000	13	7	96%	99.6%	4321	1356872	314.018	182868195	455884509	-3523968.990503	-2.024061	-0.281600	-0.059816	0.069163
NC_000962.3	NextPolish-short+NextPolish-short+NextPolish-short	reference_genomes/NC_000962.3.fasta	/home/ubuntu/hybrid_polishing/simulated_read_tests/polished_genomes/NC_000962.3/nextpolish-short__nextpolish-short__nextpolish-short.fasta.gz	4411532	4411534	10	99.999773322%	56.45	0	6	4	10	99.993661539%	41.98	0	100.000000000%	inf	3.58%	1.00000	0	10	96%	99.2%	4086	1333099	326.260	174379868	433285072	-3966474.268544	-2.020265	-0.281720	-0.215268	0.083481
NC_002528.1	NextPolish-short+NextPolish-short+NextPolish-short	reference_genomes/NC_002528.1.fasta	/home/ubuntu/hybrid_polishing/simulated_read_tests/polished_genomes/NC_002528.1/nextpolish-short__nextpolish-short__nextpolish-short.fasta.gz	640681	640681	0	100.000000000%	inf	0	0	0	0			0	100.000000000%	inf	0.00%		0	0	100%	100.0%	583	187413	321.463	25630080	62922739	-742581.112122	-2.099012	-0.288693	-0.455654	0.092502
NC_001318.1	NextPolish-short+NextPolish-short+NextPolish-short	reference_genomes/NC_001318.1.fasta	/home/ubuntu/hybrid_polishing/simulated_read_tests/polished_genomes/NC_001318.1/nextpolish-short__nextpolish-short__nextpolish-short.fasta.gz	910724	910722	2	99.999780394%	56.58	0	0	2	2	99.976958525%	36.37	0	100.000000000%	inf	0.95%	1.00000	2	0	99%	99.9%	824	282755	343.149	36212816	89446734	-992420.080820	-2.090578	-0.286507	-0.379822	0.082465
NC_002163.1	NextPolish-short+NextPolish-short+NextPolish-short	reference_genomes/NC_002163.1.fasta	/home/ubuntu/hybrid_polishing/simulated_read_tests/polished_genomes/NC_002163.1/nextpolish-short__nextpolish-short__nextpolish-short.fasta.gz	1641481	1641471	13	99.999208032%	51.01	3	0	10	13	99.975081942%	36.03	0	100.000000000%	inf	3.18%	1.00000	9	4	98%	99.7%	1659	514072	309.869	64556810	161221206	-1839626.691011	-2.037648	-0.281741	-0.370158	0.022573
NC_002737.2	NextPolish-short+NextPolish-short+NextPolish-short	reference_genomes/NC_002737.2.fasta	/home/ubuntu/hybrid_polishing/simulated_read_tests/polished_genomes/NC_002737.2/nextpolish-short__nextpolish-short__nextpolish-short.fasta.gz	1852433	1852423	14	99.999244238%	51.22	2	1	11	14	99.982363316%	37.54	0	100.000000000%	inf	4.29%	1.00000	8	6	98%	99.6%	1777	529592	298.026	72391272	181932670	-1591672.980769	-2.036461	-0.283428	-0.139666	0.053756
NC_002662.1	NextPolish-short+NextPolish-short+NextPolish-short	reference_genomes/NC_002662.1.fasta	/home/ubuntu/hybrid_polishing/simulated_read_tests/polished_genomes/NC_002662.1/nextpolish-short__nextpolish-short__nextpolish-short.fasta.gz	2365589	2365566	34	99.998562728%	48.42	5	3	26	34	99.977432780%	36.47	0	100.000000000%	inf	6.37%	1.00000	18	16	95%	99.2%	2384	681058	285.679	91780306	232334248	-2363207.447870	-2.032945	-0.283136	-0.226366	-0.000607
NC_002677.1	NextPolish-short+NextPolish-short+NextPolish-short	reference_genomes/NC_002677.1.fasta	/home/ubuntu/hybrid_polishing/simulated_read_tests/polished_genomes/NC_002677.1/nextpolish-short__nextpolish-short__nextpolish-short.fasta.gz	3268203	3268194	14	99.999571630%	53.68	1	2	11	11	99.991044752%	40.48	3	99.999904622%	60.21	3.76%	0.98946	10	4	97%	99.7%	3993	750188	187.876	128089138	320984506	-2577401.095810	-2.030557	-0.282644	-0.083103	0.065540
NC_000964.3	NextPolish-short+NextPolish-short+NextPolish-short	reference_genomes/NC_000964.3.fasta	/home/ubuntu/hybrid_polishing/simulated_read_tests/polished_genomes/NC_000964.3/nextpolish-short__nextpolish-short__nextpolish-short.fasta.gz	4215606	4215596	24	99.999430688%	52.45	4	5	15	23	99.976026683%	36.20	1	99.999975726%	66.15	2.28%	0.99899	18	6	98%	99.5%	4228	1237168	292.613	166879489	414045402	-3483844.691023	-2.019671	-0.281835	-0.111544	0.052295
NC_002696.2	NextPolish-short+NextPolish-short+NextPolish-short	reference_genomes/NC_002696.2.fasta	/home/ubuntu/hybrid_polishing/simulated_read_tests/polished_genomes/NC_002696.2/nextpolish-short__nextpolish-short__nextpolish-short.fasta.gz	4016947	4016941	6	99.999850633%	58.26	0	0	6	6	99.994816952%	42.85	0	100.000000000%	inf	2.88%	1.00000	6	0	98%	99.7%	3707	1193344	321.916	159209053	394513723	-3829447.867088	-2.027164	-0.281737	-0.259859	0.076168
NC_002695.2	NextPolish-short+NextPolish-short+NextPolish-short	reference_genomes/NC_002695.2.fasta	/home/ubuntu/hybrid_polishing/simulated_read_tests/polished_genomes/NC_002695.2/nextpolish-short__nextpolish-short__nextpolish-short.fasta.gz	5498578	5498544	76	99.998617828%	48.59	10	16	50	76	99.985881453%	38.50	0	100.000000000%	inf	9.79%	1.00000	46	30	95%	99.5%	5318	1607738	302.320	210624446	540042775	-4525841.784235	-2.022206	-0.281674	-0.057552	0.002417
NC_002516.2	NextPolish-short+NextPolish-short+NextPolish-short	reference_genomes/NC_002516.2.fasta	/home/ubuntu/hybrid_polishing/simulated_read_tests/polished_genomes/NC_002516.2/nextpolish-short__nextpolish-short__nextpolish-short.fasta.gz	6264404	6264383	26	99.999584957%	53.82	1	2	23	26	99.985000923%	38.24	0	100.000000000%	inf	2.77%	1.00000	10	16	93%	99.3%	5684	1874404	329.768	248431333	615256914	-5855093.254240	-2.021090	-0.281264	-0.240954	0.073743
NC_002932.3	NextPolish-short+NextPolish-short+NextPolish-short	reference_genomes/NC_002932.3.fasta	/home/ubuntu/hybrid_polishing/simulated_read_tests/polished_genomes/NC_002932.3/nextpolish-short__nextpolish-short__nextpolish-short.fasta.gz	2154946	2154947	2	99.999907190%	60.32	1	1	0	2	99.996596440%	44.68	0	100.000000000%	inf	2.73%	1.00000	0	2	99%	99.9%	2009	627463	312.326	85375823	211648764	-1698063.612130	-2.025918	-0.283663	-0.095164	0.077040
NC_002971.4	NextPolish-short+NextPolish-short+NextPolish-short	reference_genomes/NC_002971.4.fasta	/home/ubuntu/hybrid_polishing/simulated_read_tests/polished_genomes/NC_002971.4/nextpolish-short__nextpolish-short__nextpolish-short.fasta.gz	1995488	1995477	16	99.999198192%	50.96	1	2	13	16	99.979267360%	36.83	0	100.000000000%	inf	3.87%	1.00000	11	5	98%	99.8%	2025	592187	292.438	78556115	195984938	-1751447.677854	-2.042708	-0.283594	-0.138291	0.036018
NC_002946.2	NextPolish-short+NextPolish-short+NextPolish-short	reference_genomes/NC_002946.2.fasta	/home/ubuntu/hybrid_polishing/simulated_read_tests/polished_genomes/NC_002946.2/nextpolish-short__nextpolish-short__nextpolish-short.fasta.gz	2153922	2153887	45	99.997910792%	46.80	2	4	39	36	99.984345784%	38.05	9	99.999532214%	53.30	10.68%	0.97098	27	18	95%	99.5%	2150	597631	277.968	82464718	211552888	-1952895.890494	-2.047863	-0.283423	-0.125007	-0.004574
NC_002942.5	NextPolish-short+NextPolish-short+NextPolish-short	reference_genomes/NC_002942.5.fasta	/home/ubuntu/hybrid_polishing/simulated_read_tests/polished_genomes/NC_002942.5/nextpolish-short__nextpolish-short__nextpolish-short.fasta.gz	3397754	3397749	7	99.999793982%	56.86	0	1	6	7	99.990420538%	40.19	0	100.000000000%	inf	2.15%	1.00000	6	1	99%	99.8%	3029	1003421	331.271	134614668	333704548	-2894129.546568	-2.023862	-0.282559	-0.158224	0.075274
NC_002967.9	NextPolish-short+NextPolish-short+NextPolish-short	reference_genomes/NC_002967.9.fasta	/home/ubuntu/hybrid_polishing/simulated_read_tests/polished_genomes/NC_002967.9/nextpolish-short__nextpolish-short__nextpolish-short.fasta.gz	2843201	2843183	29	99.998980023%	49.91	9	1	19	29	99.977981428%	36.57	0	100.000000000%	inf	4.63%	1.00000	1	28	93%	99.1%	2579	870043	337.357	112558541	279244728	-2671765.382129	-2.032506	-0.282732	-0.245933	0.077972
NC_002939.5	NextPolish-short+NextPolish-short+NextPolish-short	reference_genomes/NC_002939.5.fasta	/home/ubuntu/hybrid_polishing/simulated_read_tests/polished_genomes/NC_002939.5/nextpolish-short__nextpolish-short__nextpolish-short.fasta.gz	3814128	3814114	18	99.999528071%	53.26	0	2	16	18	99.979676862%	36.92	0	100.000000000%	inf	2.32%	1.00000	16	2	99%	99.8%	3425	1155060	337.244	150781596	374608470	-3209129.512876	-2.024112	-0.282219	-0.117472	0.044883
NC_002937.3	NextPolish-short+NextPolish-short+NextPolish-short	reference_genomes/NC_002937.3.fasta	/home/ubuntu/hybrid_polishing/simulated_read_tests/polished_genomes/NC_002937.3/nextpolish-short__nextpolish-short__nextpolish-short.fasta.gz	3570858	3570853	10	99.999719955%	55.53	3	1	6	10	99.992034665%	40.99	0	100.000000000%	inf	3.52%	1.00000	6	4	98%	99.7%	3154	1024361	324.782	141371180	350712281	-2955725.228363	-2.027351	-0.282230	-0.133318	0.075443
NC_003030.1	NextPolish-short+NextPolish-short+NextPolish-short	reference_genomes/NC_003030.1.fasta	/home/ubuntu/hybrid_polishing/simulated_read_tests/polished_genomes/NC_003030.1/nextpolish-short__nextpolish-short__nextpolish-short.fasta.gz	3940880	3940872	29	99.999264125%	51.33	7	7	15	29	99.978094526%	36.59	0	100.000000000%	inf	3.36%	1.00000	11	18	95%	99.5%	3718	1136179	305.589	155354458	387060219	-3834183.218506	-2.021798	-0.281788	-0.259344	0.054294
NC_002929.2	NextPolish-short+NextPolish-short+NextPolish-short	reference_genomes/NC_002929.2.fasta	/home/ubuntu/hybrid_polishing/simulated_read_tests/polished_genomes/NC_002929.2/nextpolish-short__nextpolish-short__nextpolish-short.fasta.gz	4086189	4086105	128	99.996867507%	45.04	18	13	97	128	99.965192421%	34.58	0	100.000000000%	inf	9.00%	1.00000	100	28	94%	99.4%	3974	1232525	310.147	154283858	401328288	-4748736.977138	-2.024553	-0.281849	-0.308032	-0.085306
NC_002947.4	NextPolish-short+NextPolish-short+NextPolish-short	reference_genomes/NC_002947.4.fasta	/home/ubuntu/hybrid_polishing/simulated_read_tests/polished_genomes/NC_002947.4/nextpolish-short__nextpolish-short__nextpolish-short.fasta.gz	6181873	6181871	21	99.999660298%	54.69	5	7	9	21	99.991648871%	40.78	0	100.000000000%	inf	4.07%	1.00000	7	14	96%	99.6%	5582	1827166	327.332	242999276	607150033	-5231683.211123	-2.023096	-0.281568	-0.149677	0.071612
NC_003454.1	NextPolish-short+NextPolish-short+NextPolish-short	reference_genomes/NC_003454.1.fasta	/home/ubuntu/hybrid_polishing/simulated_read_tests/polished_genomes/NC_003454.1/nextpolish-short__nextpolish-short__nextpolish-short.fasta.gz	2174500	2174481	23	99.998942286%	49.76	2	1	20	23	99.979721211%	36.93	0	100.000000000%	inf	5.22%	1.00000	18	5	97%	99.6%	2027	658568	324.898	84655379	213571674	-2365827.821017	-2.031070	-0.284611	-0.329810	0.013709
NC_003210.1	NextPolish-short+NextPolish-short+NextPolish-short	reference_genomes/NC_003210.1.fasta	/home/ubuntu/hybrid_polishing/simulated_read_tests/polished_genomes/NC_003210.1/nextpolish-short__nextpolish-short__nextpolish-short.fasta.gz	2944528	2944517	19	99.999354736%	51.90	0	4	15	19	99.965231394%	34.59	0	100.000000000%	inf	1.86%	1.00000	14	5	98%	99.7%	2873	876361	305.033	116586493	289202320	-2682331.622317	-2.025022	-0.282744	-0.171555	0.029852
NC_003098.1	NextPolish-short+NextPolish-short+NextPolish-short	reference_genomes/NC_003098.1.fasta	/home/ubuntu/hybrid_polishing/simulated_read_tests/polished_genomes/NC_003098.1/nextpolish-short__nextpolish-short__nextpolish-short.fasta.gz	2038615	2038603	12	99.999411365%	52.30	0	0	12	12	99.991978073%	40.96	0	100.000000000%	inf	7.34%	1.00000	10	2	98%	99.8%	1994	582924	292.339	80268263	200215459	-1721571.972116	-2.040255	-0.283898	-0.119191	0.049450
NC_003450.3	NextPolish-short+NextPolish-short+NextPolish-short	reference_genomes/NC_003450.3.fasta	/home/ubuntu/hybrid_polishing/simulated_read_tests/polished_genomes/NC_003450.3/nextpolish-short__nextpolish-short__nextpolish-short.fasta.gz	3309401	3309393	16	99.999516529%	53.16	2	3	11	16	99.986574816%	38.72	0	100.000000000%	inf	3.60%	1.00000	10	6	98%	99.7%	3073	963872	313.658	130241217	325037854	-2534305.291696	-2.024385	-0.282875	-0.048668	0.051982
NC_003047.1	NextPolish-short+NextPolish-short+NextPolish-short	reference_genomes/NC_003047.1.fasta	/home/ubuntu/hybrid_polishing/simulated_read_tests/polished_genomes/NC_003047.1/nextpolish-short__nextpolish-short__nextpolish-short.fasta.gz	3654135	3654117	22	99.999397942%	52.20	4	0	18	22	99.984015578%	37.96	0	100.000000000%	inf	3.77%	1.00000	15	7	97%	99.6%	3388	1052107	310.539	143786299	358889414	-3356013.835947	-2.027326	-0.282766	-0.193688	0.045303
NC_003197.2	NextPolish-short+NextPolish-short+NextPolish-short	reference_genomes/NC_003197.2.fasta	/home/ubuntu/hybrid_polishing/simulated_read_tests/polished_genomes/NC_003197.2/nextpolish-short__nextpolish-short__nextpolish-short.fasta.gz	4857450	4857434	47	99.999032417%	50.14	5	13	29	47	99.971708392%	35.48	0	100.000000000%	inf	3.42%	1.00000	29	18	95%	99.3%	4514	1415483	313.576	191722893	477083917	-3931594.622693	-2.017131	-0.281795	-0.077233	0.034158
NC_003997.3	NextPolish-short+NextPolish-short+NextPolish-short	reference_genomes/NC_003997.3.fasta	/home/ubuntu/hybrid_polishing/simulated_read_tests/polished_genomes/NC_003997.3/nextpolish-short__nextpolish-short__nextpolish-short.fasta.gz	5227293	5227274	30	99.999426090%	52.41	3	4	23	30	99.976701382%	36.33	0	100.000000000%	inf	2.46%	1.00000	17	13	95%	99.5%	5473	1467751	268.180	207042748	513403892	-4688572.792483	-2.018867	-0.281636	-0.186052	0.055945
NC_003143.1	NextPolish-short+NextPolish-short+NextPolish-short	reference_genomes/NC_003143.1.fasta	/home/ubuntu/hybrid_polishing/simulated_read_tests/polished_genomes/NC_003143.1/nextpolish-short__nextpolish-short__nextpolish-short.fasta.gz	4653728	4653649	119	99.997442917%	45.92	16	12	91	111	99.968375077%	35.00	8	99.999814072%	57.31	7.54%	0.99416	76	43	92%	99.2%	4112	1298682	315.827	179378381	457073855	-4066189.747977	-2.026654	-0.281572	-0.049200	-0.055129
NC_003902.1	NextPolish-short+NextPolish-short+NextPolish-short	reference_genomes/NC_003902.1.fasta	/home/ubuntu/hybrid_polishing/simulated_read_tests/polished_genomes/NC_003902.1/nextpolish-short__nextpolish-short__nextpolish-short.fasta.gz	5076188	5076188	22	99.999566605%	53.63	4	9	9	22	99.989947544%	39.98	0	100.000000000%	inf	4.31%	1.00000	4	18	95%	99.5%	4298	1445327	336.279	199945729	498567498	-4693690.604327	-2.016322	-0.281670	-0.234936	0.076283
NC_003888.3	NextPolish-short+NextPolish-short+NextPolish-short	reference_genomes/NC_003888.3.fasta	/home/ubuntu/hybrid_polishing/simulated_read_tests/polished_genomes/NC_003888.3/nextpolish-short__nextpolish-short__nextpolish-short.fasta.gz	8667507	8667489	35	99.999596193%	53.94	3	7	25	35	99.988199198%	39.28	0	100.000000000%	inf	3.42%	1.00000	23	12	96%	99.6%	7742	2557282	330.313	342287637	851285573	-8448210.289200	-2.014132	-0.281440	-0.271474	0.061980
NC_004350.2	NextPolish-short+NextPolish-short+NextPolish-short	reference_genomes/NC_004350.2.fasta	/home/ubuntu/hybrid_polishing/simulated_read_tests/polished_genomes/NC_004350.2/nextpolish-short__nextpolish-short__nextpolish-short.fasta.gz	2032925	2032907	28	99.998622676%	48.61	6	2	20	28	99.962490120%	34.26	0	100.000000000%	inf	3.67%	1.00000	14	14	95%	99.4%	1900	580769	305.668	79664510	199666416	-1893817.819305	-2.037252	-0.283759	-0.178402	0.020496
NC_004116.1	NextPolish-short+NextPolish-short+NextPolish-short	reference_genomes/NC_004116.1.fasta	/home/ubuntu/hybrid_polishing/simulated_read_tests/polished_genomes/NC_004116.1/nextpolish-short__nextpolish-short__nextpolish-short.fasta.gz	2160267	2160235	43	99.998009510%	47.01	1	5	37	43	99.953903218%	33.36	0	100.000000000%	inf	4.32%	1.00000	28	15	96%	99.6%	2111	632211	299.484	83897301	212171608	-2123996.147474	-2.038924	-0.283507	-0.170514	-0.038560
NC_004307.2	NextPolish-short+NextPolish-short+NextPolish-short	reference_genomes/NC_004307.2.fasta	/home/ubuntu/hybrid_polishing/simulated_read_tests/polished_genomes/NC_004307.2/nextpolish-short__nextpolish-short__nextpolish-short.fasta.gz	2256640	2256633	24	99.998936474%	49.73	7	5	12	24	99.968359437%	35.00	0	100.000000000%	inf	3.36%	1.00000	14	10	97%	99.5%	1832	654143	357.065	88407462	221632342	-2009041.959058	-2.045359	-0.283667	-0.119893	0.005951
NC_004461.1	NextPolish-short+NextPolish-short+NextPolish-short	reference_genomes/NC_004461.1.fasta	/home/ubuntu/hybrid_polishing/simulated_read_tests/polished_genomes/NC_004461.1/nextpolish-short__nextpolish-short__nextpolish-short.fasta.gz	2499279	2499278	8	99.999679908%	54.95	1	3	4	8	99.992941467%	41.51	0	100.000000000%	inf	4.53%	1.00000	5	3	98%	99.7%	2283	692053	303.133	98209521	245474060	-2325208.411269	-2.029529	-0.283588	-0.228600	0.069284
NC_004113.1	NextPolish-short+NextPolish-short+NextPolish-short	reference_genomes/NC_004113.1.fasta	/home/ubuntu/hybrid_polishing/simulated_read_tests/polished_genomes/NC_004113.1/nextpolish-short__nextpolish-short__nextpolish-short.fasta.gz	2593857	2593849	11	99.999575921%	53.73	1	1	9	11	99.993167956%	41.65	0	100.000000000%	inf	6.21%	1.00000	10	1	98%	99.7%	2523	777524	308.174	101252215	254748948	-2040796.849377	-2.041715	-0.283407	-0.067476	0.055732
NC_004567.2	NextPolish-short+NextPolish-short+NextPolish-short	reference_genomes/NC_004567.2.fasta	/home/ubuntu/hybrid_polishing/simulated_read_tests/polished_genomes/NC_004567.2/nextpolish-short__nextpolish-short__nextpolish-short.fasta.gz	3308273	3308251	27	99.999183865%	50.88	1	2	24	27	99.977181492%	36.42	0	100.000000000%	inf	3.58%	1.00000	9	18	91%	99.1%	3091	930144	300.920	130737125	324925373	-2577072.808402	-2.029271	-0.282610	-0.066646	0.058293
NC_004337.2	NextPolish-short+NextPolish-short+NextPolish-short	reference_genomes/NC_004337.2.fasta	/home/ubuntu/hybrid_polishing/simulated_read_tests/polished_genomes/NC_004337.2/nextpolish-short__nextpolish-short__nextpolish-short.fasta.gz	4607202	4607161	98	99.997872904%	46.72	19	19	60	98	99.981654193%	37.36	0	100.000000000%	inf	11.59%	1.00000	57	41	95%	99.5%	4746	1330560	280.354	171932431	452494122	-4037701.057379	-2.025185	-0.282150	-0.057507	-0.049760
NC_004347.2	NextPolish-short+NextPolish-short+NextPolish-short	reference_genomes/NC_004347.2.fasta	/home/ubuntu/hybrid_polishing/simulated_read_tests/polished_genomes/NC_004347.2/nextpolish-short__nextpolish-short__nextpolish-short.fasta.gz	4969811	4969768	67	99.998651862%	48.70	8	8	51	67	99.982319661%	37.53	0	100.000000000%	inf	7.62%	1.00000	53	14	98%	99.4%	4440	1412232	318.070	191292746	488115201	-4096636.170549	-2.019713	-0.281523	-0.056332	-0.000896
NC_004578.1	NextPolish-short+NextPolish-short+NextPolish-short	reference_genomes/NC_004578.1.fasta	/home/ubuntu/hybrid_polishing/simulated_read_tests/polished_genomes/NC_004578.1/nextpolish-short__nextpolish-short__nextpolish-short.fasta.gz	6397126	6397095	67	99.998952657%	49.80	10	13	44	67	99.984069164%	37.98	0	100.000000000%	inf	6.57%	1.00000	43	24	96%	99.6%	5738	1873666	326.536	247096927	628300747	-5418118.388659	-2.018187	-0.281484	-0.108181	0.027796
NC_004463.1	NextPolish-short+NextPolish-short+NextPolish-short	reference_genomes/NC_004463.1.fasta	/home/ubuntu/hybrid_polishing/simulated_read_tests/polished_genomes/NC_004463.1/nextpolish-short__nextpolish-short__nextpolish-short.fasta.gz	9105828	9105816	27	99.999703487%	55.28	3	6	18	27	99.992380350%	41.18	0	100.000000000%	inf	3.89%	1.00000	11	16	95%	99.1%	8503	2586145	304.145	359970216	894324753	-8333600.102516	-2.013166	-0.281620	-0.219743	0.069486
NC_006055.1	NextPolish-short+NextPolish-short+NextPolish-short	reference_genomes/NC_006055.1.fasta	/home/ubuntu/hybrid_polishing/simulated_read_tests/polished_genomes/NC_006055.1/nextpolish-short__nextpolish-short__nextpolish-short.fasta.gz	793224	793221	3	99.999621797%	54.22	0	0	3	3	99.984773892%	38.17	0	100.000000000%	inf	2.48%	1.00000	3	0	99%	99.8%	1478	181218	122.610	31341975	77907123	-849538.950113	-2.111224	-0.289220	-0.333705	0.062847
NC_005042.1	NextPolish-short+NextPolish-short+NextPolish-short	reference_genomes/NC_005042.1.fasta	/home/ubuntu/hybrid_polishing/simulated_read_tests/polished_genomes/NC_005042.1/nextpolish-short__nextpolish-short__nextpolish-short.fasta.gz	1751080	1751079	1	99.999942892%	62.43	0	0	1	0	100.000000000%	inf	1	99.999942640%	62.41	0.44%	0.00000	1	0	99%	99.9%	1908	520189	272.636	70025918	171981780	-1484183.700532	-2.040131	-0.284193	-0.159390	0.086578
NC_006461.1	NextPolish-short+NextPolish-short+NextPolish-short	reference_genomes/NC_006461.1.fasta	/home/ubuntu/hybrid_polishing/simulated_read_tests/polished_genomes/NC_006461.1/nextpolish-short__nextpolish-short__nextpolish-short.fasta.gz	1849742	1849738	8	99.999567507%	53.64	2	1	5	8	99.976198977%	36.23	0	100.000000000%	inf	1.82%	1.00000	4	4	97%	99.6%	1942	585723	301.608	73348187	181675225	-1857996.413858	-2.040971	-0.284122	-0.299116	0.069682
NC_004668.1	NextPolish-short+NextPolish-short+NextPolish-short	reference_genomes/NC_004668.1.fasta	/home/ubuntu/hybrid_polishing/simulated_read_tests/polished_genomes/NC_004668.1/nextpolish-short__nextpolish-short__nextpolish-short.fasta.gz	3218031	3218027	11	99.999658176%	54.66	3	2	6	11	99.991619814%	40.77	0	100.000000000%	inf	4.08%	1.00000	5	6	98%	99.6%	3121	942417	301.960	127077711	316064925	-2883998.723817	-2.030815	-0.282752	-0.187382	0.062370
NC_005945.1	NextPolish-short+NextPolish-short+NextPolish-short	reference_genomes/NC_005945.1.fasta	/home/ubuntu/hybrid_polishing/simulated_read_tests/polished_genomes/NC_005945.1/nextpolish-short__nextpolish-short__nextpolish-short.fasta.gz	5228663	5228650	19	99.999636619%	54.40	2	2	15	19	99.985396411%	38.36	0	100.000000000%	inf	2.49%	1.00000	13	6	98%	99.6%	5472	1468450	268.357	207097602	513526854	-4611036.799579	-2.020389	-0.281589	-0.186032	0.071492
NC_006347.1	NextPolish-short+NextPolish-short+NextPolish-short	reference_genomes/NC_006347.1.fasta	/home/ubuntu/hybrid_polishing/simulated_read_tests/polished_genomes/NC_006347.1/nextpolish-short__nextpolish-short__nextpolish-short.fasta.gz	5277274	5277256	24	99.999545220%	53.42	2	2	20	16	99.989189993%	39.66	8	99.999844032%	58.07	2.80%	0.98578	12	12	92%	99.2%	4377	1565291	357.617	209094677	518310575	-4072560.612915	-2.016364	-0.281525	-0.071547	0.065793
NC_005125.1	NextPolish-short+NextPolish-short+NextPolish-short	reference_genomes/NC_005125.1.fasta	/home/ubuntu/hybrid_polishing/simulated_read_tests/polished_genomes/NC_005125.1/nextpolish-short__nextpolish-short__nextpolish-short.fasta.gz	4659019	4659015	8	99.999828290%	57.65	2	1	5	8	99.994708995%	42.76	0	100.000000000%	inf	3.25%	1.00000	6	2	98%	99.7%	4524	1384232	305.975	185120460	457578464	-3916821.881033	-2.022113	-0.281317	-0.148426	0.075538
NC_004722.1	NextPolish-short+NextPolish-short+NextPolish-short	reference_genomes/NC_004722.1.fasta	/home/ubuntu/hybrid_polishing/simulated_read_tests/polished_genomes/NC_004722.1/nextpolish-short__nextpolish-short__nextpolish-short.fasta.gz	5411809	5411786	37	99.999316311%	51.65	4	5	28	36	99.981968716%	37.44	1	99.999980814%	67.17	3.69%	0.99894	26	11	96%	99.5%	5518	1513693	274.319	213539241	531522682	-4908828.574390	-2.023898	-0.281597	-0.187804	0.049242
NC_004663.1	NextPolish-short+NextPolish-short+NextPolish-short	reference_genomes/NC_004663.1.fasta	/home/ubuntu/hybrid_polishing/simulated_read_tests/polished_genomes/NC_004663.1/nextpolish-short__nextpolish-short__nextpolish-short.fasta.gz	6260361	6260351	27	99.999568715%	53.65	5	6	16	27	99.987358308%	38.98	0	100.000000000%	inf	3.41%	1.00000	19	8	97%	99.5%	4908	1875734	382.179	247350110	614863092	-4861689.800537	-2.015944	-0.281723	-0.075314	0.064628
NC_005027.1	NextPolish-short+NextPolish-short+NextPolish-short	reference_genomes/NC_005027.1.fasta	/home/ubuntu/hybrid_polishing/simulated_read_tests/polished_genomes/NC_005027.1/nextpolish-short__nextpolish-short__nextpolish-short.fasta.gz	7145576	7145553	35	99.999510187%	53.10	2	5	28	35	99.985135606%	38.28	0	100.000000000%	inf	3.30%	1.00000	10	25	93%	99.3%	5485	2117044	385.970	282953235	701813360	-5584822.129920	-2.016029	-0.281424	-0.092568	0.076816
NC_006814.3	NextPolish-short+NextPolish-short+NextPolish-short	reference_genomes/NC_006814.3.fasta	/home/ubuntu/hybrid_polishing/simulated_read_tests/polished_genomes/NC_006814.3/nextpolish-short__nextpolish-short__nextpolish-short.fasta.gz	1993560	1993560	4	99.999799354%	56.98	0	2	2	4	99.993211479%	41.68	0	100.000000000%	inf	2.96%	1.00000	2	2	98%	99.8%	1884	588908	312.584	78699873	195798708	-1780940.130850	-2.045510	-0.284061	-0.193503	0.076680
NC_006570.2	NextPolish-short+NextPolish-short+NextPolish-short	reference_genomes/NC_006570.2.fasta	/home/ubuntu/hybrid_polishing/simulated_read_tests/polished_genomes/NC_006570.2/nextpolish-short__nextpolish-short__nextpolish-short.fasta.gz	1892775	1892755	55	99.997094232%	45.37	11	12	32	55	99.963618564%	34.39	0	100.000000000%	inf	7.99%	1.00000	25	30	91%	99.1%	2044	561977	274.940	71458477	185904177	-2060343.937349	-2.038170	-0.284329	-0.221369	-0.092999
NC_007929.1	NextPolish-short+NextPolish-short+NextPolish-short	reference_genomes/NC_007929.1.fasta	/home/ubuntu/hybrid_polishing/simulated_read_tests/polished_genomes/NC_007929.1/nextpolish-short__nextpolish-short__nextpolish-short.fasta.gz	1827111	1827105	27	99.998522263%	48.30	7	7	13	27	99.976024082%	36.20	0	100.000000000%	inf	6.16%	1.00000	11	16	96%	99.6%	1783	532867	298.860	70774421	179452547	-1762276.705868	-2.043464	-0.283598	-0.201585	0.012753
NC_007644.1	NextPolish-short+NextPolish-short+NextPolish-short	reference_genomes/NC_007644.1.fasta	/home/ubuntu/hybrid_polishing/simulated_read_tests/polished_genomes/NC_007644.1/nextpolish-short__nextpolish-short__nextpolish-short.fasta.gz	2628784	2628782	4	99.999847838%	58.18	0	1	3	4	99.993613284%	41.95	0	100.000000000%	inf	2.38%	1.00000	2	2	99%	99.9%	2646	773768	292.429	104309159	258185468	-2140124.577907	-2.025827	-0.282808	-0.127442	0.082874
NC_007795.1	NextPolish-short+NextPolish-short+NextPolish-short	reference_genomes/NC_007795.1.fasta	/home/ubuntu/hybrid_polishing/simulated_read_tests/polished_genomes/NC_007795.1/nextpolish-short__nextpolish-short__nextpolish-short.fasta.gz	2821361	2821356	8	99.999716449%	55.47	1	1	6	8	99.993688811%	42.00	0	100.000000000%	inf	4.49%	1.00000	5	3	99%	99.8%	2633	788185	299.349	111747996	277096476	-2601127.610360	-2.028287	-0.282646	-0.217028	0.065394
NC_008526.1	NextPolish-short+NextPolish-short+NextPolish-short	reference_genomes/NC_008526.1.fasta	/home/ubuntu/hybrid_polishing/simulated_read_tests/polished_genomes/NC_008526.1/nextpolish-short__nextpolish-short__nextpolish-short.fasta.gz	2895264	2895257	23	99.999205601%	51.00	6	5	12	23	99.988844050%	39.52	0	100.000000000%	inf	7.12%	1.00000	12	11	97%	99.6%	2817	820192	291.158	111193285	284360944	-2304747.854116	-2.022966	-0.282837	-0.071660	0.044218
NC_007677.1	NextPolish-short+NextPolish-short+NextPolish-short	reference_genomes/NC_007677.1.fasta	/home/ubuntu/hybrid_polishing/simulated_read_tests/polished_genomes/NC_007677.1/nextpolish-short__nextpolish-short__nextpolish-short.fasta.gz	3551823	3551823	0	100.000000000%	inf	0	0	0	0	100.000000000%	inf	0	100.000000000%	inf	1.81%		0	0	100%	100.0%	3007	1011012	336.219	141651486	348848408	-3090513.075415	-2.028945	-0.282644	-0.187201	0.087610
NC_007643.1	NextPolish-short+NextPolish-short+NextPolish-short	reference_genomes/NC_007643.1.fasta	/home/ubuntu/hybrid_polishing/simulated_read_tests/polished_genomes/NC_007643.1/nextpolish-short__nextpolish-short__nextpolish-short.fasta.gz	4352825	4352802	27	99.999379713%	52.07	0	2	25	18	99.981378604%	37.30	9	99.999788542%	56.75	2.22%	0.98877	13	14	91%	99.1%	3844	1284504	334.158	173179801	427511635	-4132840.468351	-2.024950	-0.281815	-0.249437	0.068895
NC_007005.1	NextPolish-short+NextPolish-short+NextPolish-short	reference_genomes/NC_007005.1.fasta	/home/ubuntu/hybrid_polishing/simulated_read_tests/polished_genomes/NC_007005.1/nextpolish-short__nextpolish-short__nextpolish-short.fasta.gz	6093698	6093699	20	99.999671793%	54.84	1	10	9	20	99.992303104%	41.14	0	100.000000000%	inf	4.26%	1.00000	11	9	96%	99.3%	5203	1787732	343.596	242053636	598502341	-4926328.211498	-2.015959	-0.281515	-0.116242	0.073657
NC_007606.1	NextPolish-short+NextPolish-short+NextPolish-short	reference_genomes/NC_007606.1.fasta	/home/ubuntu/hybrid_polishing/simulated_read_tests/polished_genomes/NC_007606.1/nextpolish-short__nextpolish-short__nextpolish-short.fasta.gz	4369232	4369201	59	99.998649652%	48.70	4	12	43	59	99.991710829%	40.81	0	100.000000000%	inf	16.29%	1.00000	38	21	95%	99.3%	4986	1242725	249.243	160073785	429132851	-3600980.145742	-2.025116	-0.281952	-0.058957	0.003825
NC_009009.1	NextPolish-short+NextPolish-short+NextPolish-short	reference_genomes/NC_009009.1.fasta	/home/ubuntu/hybrid_polishing/simulated_read_tests/polished_genomes/NC_009009.1/nextpolish-short__nextpolish-short__nextpolish-short.fasta.gz	2388435	2388431	9	99.999623184%	54.24	5	0	4	9	99.988332750%	39.33	0	100.000000000%	inf	3.23%	1.00000	4	5	97%	99.7%	2274	708197	311.432	94748210	234580026	-1886525.203831	-2.022039	-0.282952	-0.092161	0.070633
NC_009636.1	NextPolish-short+NextPolish-short+NextPolish-short	reference_genomes/NC_009636.1.fasta	/home/ubuntu/hybrid_polishing/simulated_read_tests/polished_genomes/NC_009636.1/nextpolish-short__nextpolish-short__nextpolish-short.fasta.gz	3781904	3781896	19	99.999497608%	52.99	3	4	12	19	99.971093869%	35.39	0	100.000000000%	inf	1.74%	1.00000	7	12	95%	99.5%	3605	1105057	306.535	150138924	371444036	-3312763.563439	-2.030276	-0.282247	-0.168547	0.063433
NC_009613.3	NextPolish-short+NextPolish-short+NextPolish-short	reference_genomes/NC_009613.3.fasta	/home/ubuntu/hybrid_polishing/simulated_read_tests/polished_genomes/NC_009613.3/nextpolish-short__nextpolish-short__nextpolish-short.fasta.gz	2860382	2860351	41	99.998566626%	48.44	6	2	33	40	99.979002514%	36.78	1	99.999962545%	64.26	6.66%	0.99822	30	11	97%	99.6%	2517	829343	329.497	111027569	280931348	-3074027.974592	-2.031937	-0.282496	-0.307494	0.004276
NC_008570.1	NextPolish-short+NextPolish-short+NextPolish-short	reference_genomes/NC_008570.1.fasta	/home/ubuntu/hybrid_polishing/simulated_read_tests/polished_genomes/NC_008570.1/nextpolish-short__nextpolish-short__nextpolish-short.fasta.gz	4744448	4744423	40	99.999156910%	50.74	7	4	29	40	99.966991525%	34.81	0	100.000000000%	inf	2.55%	1.00000	25	15	92%	99.2%	4187	1380299	329.663	187383073	465978355	-4155946.941553	-2.020465	-0.281651	-0.153244	0.044654
NC_009495.1	NextPolish-short+NextPolish-short+NextPolish-short	reference_genomes/NC_009495.1.fasta	/home/ubuntu/hybrid_polishing/simulated_read_tests/polished_genomes/NC_009495.1/nextpolish-short__nextpolish-short__nextpolish-short.fasta.gz	3886916	3886895	25	99.999356817%	51.92	2	1	22	25	99.984483807%	38.09	0	100.000000000%	inf	4.15%	1.00000	18	7	96%	99.5%	3548	1056128	297.669	153620077	381762738	-4069631.670603	-2.017827	-0.282011	-0.327819	0.047420
NC_009089.1	NextPolish-short+NextPolish-short+NextPolish-short	reference_genomes/NC_009089.1.fasta	/home/ubuntu/hybrid_polishing/simulated_read_tests/polished_genomes/NC_009089.1/nextpolish-short__nextpolish-short__nextpolish-short.fasta.gz	4290252	4290218	53	99.998764643%	49.08	5	7	41	47	99.983402665%	37.80	6	99.999850265%	58.25	6.60%	0.99106	31	22	94%	99.4%	3826	1185490	309.851	166950031	421357728	-4472470.999812	-2.023221	-0.281957	-0.278513	0.004428
NC_010397.1	NextPolish-short+NextPolish-short+NextPolish-short	reference_genomes/NC_010397.1.fasta	/home/ubuntu/hybrid_polishing/simulated_read_tests/polished_genomes/NC_010397.1/nextpolish-short__nextpolish-short__nextpolish-short.fasta.gz	5067172	5067172	0	100.000000000%	inf	0	0	0	0	100.000000000%	inf	0	100.000000000%	inf	0.99%		0	0	100%	100.0%	4963	1570718	316.486	202595424	497675438	-4293162.431064	-2.024191	-0.281612	-0.167110	0.088460
NC_008800.1	NextPolish-short+NextPolish-short+NextPolish-short	reference_genomes/NC_008800.1.fasta	/home/ubuntu/hybrid_polishing/simulated_read_tests/polished_genomes/NC_008800.1/nextpolish-short__nextpolish-short__nextpolish-short.fasta.gz	4615899	4615881	35	99.999241752%	51.20	3	7	25	35	99.983183668%	37.74	0	100.000000000%	inf	4.51%	1.00000	15	20	94%	99.4%	4168	1310093	314.322	181369715	453353639	-3557044.262266	-2.016642	-0.281550	-0.056204	0.051660
NC_008596.1	NextPolish-short+NextPolish-short+NextPolish-short	reference_genomes/NC_008596.1.fasta	/home/ubuntu/hybrid_polishing/simulated_read_tests/polished_genomes/NC_008596.1/nextpolish-short__nextpolish-short__nextpolish-short.fasta.gz	6988209	6988044	974	99.986062825%	38.56	219	295	460	974	99.690814263%	25.10	0	100.000000000%	inf	4.50%	1.00000	110	864	89%	94.7%	6714	2148199	319.958	273534970	686355085	-9404839.112696	-2.012439	-0.281457	-0.223014	-0.358176
NC_010175.1	NextPolish-short+NextPolish-short+NextPolish-short	reference_genomes/NC_010175.1.fasta	/home/ubuntu/hybrid_polishing/simulated_read_tests/polished_genomes/NC_010175.1/nextpolish-short__nextpolish-short__nextpolish-short.fasta.gz	5258541	5258526	16	99.999695733%	55.17	1	0	15	5	99.998550884%	48.39	11	99.999776127%	56.50	6.56%	0.86618	1	15	93%	99.3%	4335	1470848	339.296	209080166	516466405	-3989853.748802	-2.023947	-0.281626	-0.079849	0.089634
NC_011661.1	NextPolish-short+NextPolish-short+NextPolish-short	reference_genomes/NC_011661.1.fasta	/home/ubuntu/hybrid_polishing/simulated_read_tests/polished_genomes/NC_011661.1/nextpolish-short__nextpolish-short__nextpolish-short.fasta.gz	1855560	1855557	4	99.999784432%	56.66	1	0	3	4	99.989980462%	39.99	0	100.000000000%	inf	2.15%	1.00000	3	1	99%	99.8%	1820	582775	320.206	73622953	182243363	-1712733.097496	-2.041371	-0.284125	-0.223820	0.075957
NC_013522.1	NextPolish-short+NextPolish-short+NextPolish-short	reference_genomes/NC_013522.1.fasta	/home/ubuntu/hybrid_polishing/simulated_read_tests/polished_genomes/NC_013522.1/nextpolish-short__nextpolish-short__nextpolish-short.fasta.gz	1848474	1848470	5	99.999729507%	55.68	1	0	4	5	99.988750141%	39.49	0	100.000000000%	inf	2.40%	1.00000	4	1	99%	99.8%	1764	573320	325.011	73241478	181542985	-1680132.064352	-2.043174	-0.284045	-0.205476	0.072282
NC_012926.1	NextPolish-short+NextPolish-short+NextPolish-short	reference_genomes/NC_012926.1.fasta	/home/ubuntu/hybrid_polishing/simulated_read_tests/polished_genomes/NC_012926.1/nextpolish-short__nextpolish-short__nextpolish-short.fasta.gz	2146229	2146215	29	99.998648797%	48.69	3	6	20	29	99.984324070%	38.05	0	100.000000000%	inf	8.62%	1.00000	20	9	99%	99.6%	2040	626824	307.267	83433203	210780402	-1953780.531602	-2.054813	-0.283777	-0.101459	-0.029349
NC_013853.1	NextPolish-short+NextPolish-short+NextPolish-short	reference_genomes/NC_013853.1.fasta	/home/ubuntu/hybrid_polishing/simulated_read_tests/polished_genomes/NC_013853.1/nextpolish-short__nextpolish-short__nextpolish-short.fasta.gz	2146611	2146594	26	99.998788790%	49.17	5	2	19	26	99.986033219%	38.55	0	100.000000000%	inf	8.67%	1.00000	15	11	98%	99.7%	2055	627400	305.304	82247114	210823676	-1898176.749065	-2.039700	-0.283527	-0.115945	0.006084
NC_013172.1	NextPolish-short+NextPolish-short+NextPolish-short	reference_genomes/NC_013172.1.fasta	/home/ubuntu/hybrid_polishing/simulated_read_tests/polished_genomes/NC_013172.1/nextpolish-short__nextpolish-short__nextpolish-short.fasta.gz	3614992	3614983	14	99.999612724%	54.12	1	2	11	7	99.985861442%	38.50	7	99.999803673%	57.07	1.37%	0.98630	6	8	93%	99.3%	3122	1084433	347.352	143607024	355041356	-3426492.894674	-2.031694	-0.282532	-0.252799	0.076350
NC_012587.1	NextPolish-short+NextPolish-short+NextPolish-short	reference_genomes/NC_012587.1.fasta	/home/ubuntu/hybrid_polishing/simulated_read_tests/polished_genomes/NC_012587.1/nextpolish-short__nextpolish-short__nextpolish-short.fasta.gz	3925702	3925695	16	99.999592430%	53.90	1	4	11	16	99.987954075%	39.19	0	100.000000000%	inf	3.38%	1.00000	8	8	97%	99.7%	3626	1136904	313.542	154433371	385559797	-3573422.808447	-2.027282	-0.281821	-0.204713	0.064149
NC_014121.1	NextPolish-short+NextPolish-short+NextPolish-short	reference_genomes/NC_014121.1.fasta	/home/ubuntu/hybrid_polishing/simulated_read_tests/polished_genomes/NC_014121.1/nextpolish-short__nextpolish-short__nextpolish-short.fasta.gz	5314581	5314561	35	99.999341435%	51.81	7	4	24	35	99.983976487%	37.95	0	100.000000000%	inf	4.11%	1.00000	23	12	98%	99.7%	5112	1580065	309.089	208274490	521968625	-4268654.646781	-2.022043	-0.281723	-0.077967	0.042692
NC_011751.1	NextPolish-short+NextPolish-short+NextPolish-short	reference_genomes/NC_011751.1.fasta	/home/ubuntu/hybrid_polishing/simulated_read_tests/polished_genomes/NC_011751.1/nextpolish-short__nextpolish-short__nextpolish-short.fasta.gz	5202090	5202065	31	99.999404086%	52.25	2	2	27	31	99.987113777%	38.90	0	100.000000000%	inf	4.62%	1.00000	23	8	95%	99.3%	4826	1527628	316.541	205500114	510916567	-4002516.773093	-2.021170	-0.281727	-0.059383	0.057610
NC_011750.1	NextPolish-short+NextPolish-short+NextPolish-short	reference_genomes/NC_011750.1.fasta	/home/ubuntu/hybrid_polishing/simulated_read_tests/polished_genomes/NC_011750.1/nextpolish-short__nextpolish-short__nextpolish-short.fasta.gz	5132068	5131970	122	99.997622794%	46.24	8	8	106	122	99.967099586%	34.83	0	100.000000000%	inf	7.23%	1.00000	84	38	95%	99.3%	4885	1508675	308.838	197570697	504040669	-4616784.529197	-2.024675	-0.281612	-0.058330	-0.072507
NC_014318.1	NextPolish-short+NextPolish-short+NextPolish-short	reference_genomes/NC_014318.1.fasta	/home/ubuntu/hybrid_polishing/simulated_read_tests/polished_genomes/NC_014318.1/nextpolish-short__nextpolish-short__nextpolish-short.fasta.gz	10236715	10236706	11	99.999892544%	59.69	0	1	10	11	99.995055580%	43.06	0	100.000000000%	inf	2.17%	1.00000	4	7	95%	99.5%	9517	3093028	325.000	407620369	1005404524	-9914235.683626	-2.014503	-0.281309	-0.290194	0.086972
NC_014644.1	NextPolish-short+NextPolish-short+NextPolish-short	reference_genomes/NC_014644.1.fasta	/home/ubuntu/hybrid_polishing/simulated_read_tests/polished_genomes/NC_014644.1/nextpolish-short__nextpolish-short__nextpolish-short.fasta.gz	1667350	1667347	5	99.999700123%	55.23	0	1	4	5	99.990477823%	40.21	0	100.000000000%	inf	3.15%	1.00000	5	0	98%	99.7%	1300	482991	371.532	66283647	163756747	-1336859.104570	-2.047506	-0.284248	-0.100373	0.075833
NC_014638.1	NextPolish-short+NextPolish-short+NextPolish-short	reference_genomes/NC_014638.1.fasta	/home/ubuntu/hybrid_polishing/simulated_read_tests/polished_genomes/NC_014638.1/nextpolish-short__nextpolish-short__nextpolish-short.fasta.gz	2214656	2214649	11	99.999503309%	53.04	2	1	8	11	99.971114204%	35.39	0	100.000000000%	inf	1.72%	1.00000	9	2	98%	99.5%	1830	630563	344.570	87961683	217511497	-1965844.229922	-2.047492	-0.283993	-0.162542	0.052047
NC_017384.1	NextPolish-short+NextPolish-short+NextPolish-short	reference_genomes/NC_017384.1.fasta	/home/ubuntu/hybrid_polishing/simulated_read_tests/polished_genomes/NC_017384.1/nextpolish-short__nextpolish-short__nextpolish-short.fasta.gz	2766400	2766395	10	99.999638520%	54.42	1	2	7	10	99.978632935%	36.70	0	100.000000000%	inf	1.69%	1.00000	9	1	99%	99.7%	2713	847814	312.501	109613026	271700279	-2511014.091671	-2.030801	-0.283427	-0.200972	0.064695
NC_017960.1	NextPolish-short+NextPolish-short+NextPolish-short	reference_genomes/NC_017960.1.fasta	/home/ubuntu/hybrid_polishing/simulated_read_tests/polished_genomes/NC_017960.1/nextpolish-short__nextpolish-short__nextpolish-short.fasta.gz	2698137	2698109	41	99.998480436%	48.18	3	5	33	41	99.977799437%	36.54	0	100.000000000%	inf	6.84%	1.00000	29	12	97%	99.6%	2583	764630	296.024	104361365	264994666	-2541887.836187	-2.036652	-0.282875	-0.168388	-0.000532
NC_016603.1	NextPolish-short+NextPolish-short+NextPolish-short	reference_genomes/NC_016603.1.fasta	/home/ubuntu/hybrid_polishing/simulated_read_tests/polished_genomes/NC_016603.1/nextpolish-short__nextpolish-short__nextpolish-short.fasta.gz	3862530	3862530	0	100.000000000%	inf	0	0	0	0	100.000000000%	inf	0	100.000000000%	inf	2.06%		0	0	100%	100.0%	3581	1134012	316.675	154093400	379359131	-3177123.099736	-2.014709	-0.282534	-0.144374	0.087571
NC_018828.1	NextPolish-short+NextPolish-short+NextPolish-short	reference_genomes/NC_018828.1.fasta	/home/ubuntu/hybrid_polishing/simulated_read_tests/polished_genomes/NC_018828.1/nextpolish-short__nextpolish-short__nextpolish-short.fasta.gz	4887379	4887375	32	99.999345254%	51.84	4	12	16	32	99.978640608%	36.70	0	100.000000000%	inf	3.07%	1.00000	17	15	95%	99.4%	4699	1475777	314.062	192070356	480013493	-5032380.179300	-2.020481	-0.281485	-0.311656	0.049309
NC_017634.1	NextPolish-short+NextPolish-short+NextPolish-short	reference_genomes/NC_017634.1.fasta	/home/ubuntu/hybrid_polishing/simulated_read_tests/polished_genomes/NC_017634.1/nextpolish-short__nextpolish-short__nextpolish-short.fasta.gz	4747819	4747810	16	99.999663003%	54.72	3	2	11	16	99.984835704%	38.19	0	100.000000000%	inf	2.22%	1.00000	11	5	98%	99.6%	4388	1398837	318.787	188248078	466306765	-3636108.884222	-2.023158	-0.281644	-0.059711	0.062130
NC_016845.1	NextPolish-short+NextPolish-short+NextPolish-short	reference_genomes/NC_016845.1.fasta	/home/ubuntu/hybrid_polishing/simulated_read_tests/polished_genomes/NC_016845.1/nextpolish-short__nextpolish-short__nextpolish-short.fasta.gz	5333942	5333908	45	99.999156347%	50.74	5	3	37	45	99.970083169%	35.24	0	100.000000000%	inf	2.82%	1.00000	37	8	98%	99.5%	5055	1564039	309.404	210703704	523878054	-4704192.470893	-2.017091	-0.281529	-0.132019	0.016289
NC_015663.1	NextPolish-short+NextPolish-short+NextPolish-short	reference_genomes/NC_015663.1.fasta	/home/ubuntu/hybrid_polishing/simulated_read_tests/polished_genomes/NC_015663.1/nextpolish-short__nextpolish-short__nextpolish-short.fasta.gz	5280350	5280337	21	99.999602299%	54.00	6	1	14	21	99.987360134%	38.98	0	100.000000000%	inf	3.15%	1.00000	11	10	97%	99.7%	4877	1550718	317.966	209322433	518605421	-4266025.535198	-2.012806	-0.281195	-0.105884	0.062644
NC_014923.1	NextPolish-short+NextPolish-short+NextPolish-short	reference_genomes/NC_014923.1.fasta	/home/ubuntu/hybrid_polishing/simulated_read_tests/polished_genomes/NC_014923.1/nextpolish-short__nextpolish-short__nextpolish-short.fasta.gz	6264489	6264455	39	99.999377443%	52.06	3	1	35	39	99.951012410%	33.10	0	100.000000000%	inf	1.27%	1.00000	0	39	92%	99.2%	5993	1834627	306.128	249992913	615264597	-5524197.126133	-2.017467	-0.281545	-0.200021	0.084529
NC_000117.1	ntEdit-short	reference_genomes/NC_000117.1.fasta	/home/ubuntu/hybrid_polishing/simulated_read_tests/polished_genomes/NC_000117.1/ntedit-short.fasta.gz	1042519	1042475	75	99.992805949%	41.43	13	9	53	2	99.983718658%	37.88	73	99.992914300%	41.50	1.18%	0.69677	48	27	95%	99.5%	903	312928	346.543	41310943	102345849	-913240.129481	-2.283622	-0.285033	-0.112350	0.092570
NC_000853.1	ntEdit-short	reference_genomes/NC_000853.1.fasta	/home/ubuntu/hybrid_polishing/simulated_read_tests/polished_genomes/NC_000853.1/ntedit-short.fasta.gz	1860725	1860689	126	99.993228526%	41.69	46	22	58	7	99.980097805%	37.01	119	99.993481506%	41.86	1.89%	0.75328	48	78	95%	99.5%	1875	591791	315.622	74259636	182685563	-1644162.372676	-2.224110	-0.284012	-0.132828	0.085252
NC_000907.1	ntEdit-short	reference_genomes/NC_000907.1.fasta	/home/ubuntu/hybrid_polishing/simulated_read_tests/polished_genomes/NC_000907.1/ntedit-short.fasta.gz	1830138	1830089	170	99.990711286%	40.32	41	40	89	10	99.987850513%	39.15	160	99.990846001%	40.38	4.50%	0.57031	46	124	94%	99.4%	1764	535406	303.518	71424665	179668188	-1750761.619052	-2.296352	-0.284520	-0.179055	0.082713
NC_000912.1	ntEdit-short	reference_genomes/NC_000912.1.fasta	/home/ubuntu/hybrid_polishing/simulated_read_tests/polished_genomes/NC_000912.1/ntedit-short.fasta.gz	816394	816378	48	99.994120565%	42.31	10	11	27	5	99.994602938%	42.68	43	99.994058820%	42.26	11.35%	0.47601	17	31	94%	99.4%	1409	213952	151.847	32497760	80157501	-750605.142923	-2.256007	-0.287884	-0.155977	0.084520
NC_000913.3	ntEdit-short	reference_genomes/NC_000913.3.fasta	/home/ubuntu/hybrid_polishing/simulated_read_tests/polished_genomes/NC_000913.3/ntedit-short.fasta.gz	4641652	4641559	388	99.991641085%	40.78	97	99	192	24	99.985938928%	38.52	364	99.991858767%	40.89	3.68%	0.63332	113	275	94%	99.2%	4353	1356102	311.533	182847920	455684989	-3842205.086992	-2.279891	-0.281733	-0.059807	0.085915
NC_000915.1	ntEdit-short	reference_genomes/NC_000915.1.fasta	/home/ubuntu/hybrid_polishing/simulated_read_tests/polished_genomes/NC_000915.1/ntedit-short.fasta.gz	1667867	1667687	244	99.985370685%	38.35	30	17	197	38	99.960954759%	34.08	206	99.986883668%	38.82	5.84%	0.74854	170	74	89%	98.8%	1602	504189	314.725	64703744	163671257	-1812507.845123	-2.466867	-0.287976	-0.248360	0.079954
NC_000918.1	ntEdit-short	reference_genomes/NC_000918.1.fasta	/home/ubuntu/hybrid_polishing/simulated_read_tests/polished_genomes/NC_000918.1/ntedit-short.fasta.gz	1551335	1551291	92	99.994069658%	42.27	30	9	53	4	99.987611113%	39.07	88	99.994206932%	42.37	2.08%	0.68138	31	61	95%	99.5%	1713	495496	289.256	61549454	152315284	-1400866.284207	-2.222782	-0.285766	-0.147609	0.080826
NC_000922.1	ntEdit-short	reference_genomes/NC_000922.1.fasta	/home/ubuntu/hybrid_polishing/simulated_read_tests/polished_genomes/NC_000922.1/ntedit-short.fasta.gz	1230230	1230175	107	99.991302581%	40.61	12	20	75	1	99.993664069%	41.98	106	99.991271891%	40.59	1.28%	0.42060	53	54	94%	99.4%	1081	367008	339.508	48998201	120767554	-1100120.792727	-2.318392	-0.284362	-0.116714	0.090053
NC_000962.3	ntEdit-short	reference_genomes/NC_000962.3.fasta	/home/ubuntu/hybrid_polishing/simulated_read_tests/polished_genomes/NC_000962.3/ntedit-short.fasta.gz	4411532	4411464	236	99.994650434%	42.72	86	41	109	6	99.996196803%	44.20	230	99.994593084%	42.67	3.58%	0.41294	53	183	94%	99.4%	4107	1333238	324.626	174365746	433166365	-4197682.320173	-2.192990	-0.281719	-0.215249	0.088624
NC_000963.1	ntEdit-short	reference_genomes/NC_000963.1.fasta	/home/ubuntu/hybrid_polishing/simulated_read_tests/polished_genomes/NC_000963.1/ntedit-short.fasta.gz	1111523	1111501	73	99.993432547%	41.83	13	19	41	0	100.000000000%	inf	73	99.993399065%	41.80	0.51%	0.00000	33	40	94%	99.4%	904	285193	315.479	44428607	109127993	-1198587.147655	-2.273017	-0.285269	-0.317547	0.091969
NC_000964.3	ntEdit-short	reference_genomes/NC_000964.3.fasta	/home/ubuntu/hybrid_polishing/simulated_read_tests/polished_genomes/NC_000964.3/ntedit-short.fasta.gz	4215606	4215432	348	99.991745055%	40.83	76	49	223	16	99.983322215%	37.78	332	99.991941198%	40.94	2.28%	0.67422	151	197	93%	99.3%	4247	1236287	291.097	166866255	413854908	-3682090.175815	-2.274548	-0.281806	-0.111476	0.090149
NC_001318.1	ntEdit-short	reference_genomes/NC_001318.1.fasta	/home/ubuntu/hybrid_polishing/simulated_read_tests/polished_genomes/NC_001318.1/ntedit-short.fasta.gz	910724	910652	128	99.985945541%	38.52	18	19	91	0	100.000000000%	inf	128	99.985810304%	38.48	0.95%	0.00000	85	43	95%	99.5%	848	281970	332.512	36194730	89372512	-1107366.210259	-2.517002	-0.286587	-0.379558	0.098131
NC_002163.1	ntEdit-short	reference_genomes/NC_002163.1.fasta	/home/ubuntu/hybrid_polishing/simulated_read_tests/polished_genomes/NC_002163.1/ntedit-short.fasta.gz	1641481	1641368	179	99.989095353%	39.62	24	21	134	4	99.992333199%	41.15	175	99.988989064%	39.58	3.18%	0.41048	116	63	94%	99.4%	1690	512821	303.444	64450595	161109475	-1917548.168480	-2.370603	-0.281729	-0.369900	0.085808
NC_002516.2	ntEdit-short	reference_genomes/NC_002516.2.fasta	/home/ubuntu/hybrid_polishing/simulated_read_tests/polished_genomes/NC_002516.2/ntedit-short.fasta.gz	6264404	6264307	306	99.995115302%	43.11	95	57	154	14	99.991923574%	40.93	292	99.995206134%	43.19	2.77%	0.62752	95	211	93%	99.1%	5689	1873388	329.300	248353183	615100503	-6053532.715753	-2.173926	-0.281267	-0.240956	0.093012
NC_002528.1	ntEdit-short	reference_genomes/NC_002528.1.fasta	/home/ubuntu/hybrid_polishing/simulated_read_tests/polished_genomes/NC_002528.1/ntedit-short.fasta.gz	640681	640507	195	99.969563969%	35.17	7	7	181	0			195	99.969563969%	35.17	0.00%		178	17	95%	99.3%	614	185965	302.875	25630080	62795864	-942607.076545	-3.038174	-0.288261	-0.454686	0.092136
NC_002662.1	ntEdit-short	reference_genomes/NC_002662.1.fasta	/home/ubuntu/hybrid_polishing/simulated_read_tests/polished_genomes/NC_002662.1/ntedit-short.fasta.gz	2365589	2365473	219	99.990742349%	40.33	59	22	138	8	99.994689960%	42.75	211	99.990473838%	40.21	6.37%	0.35791	109	110	94%	99.3%	2399	680682	283.736	91724881	232211774	-2379143.915592	-2.311111	-0.283119	-0.226227	0.085228
NC_002677.1	ntEdit-short	reference_genomes/NC_002677.1.fasta	/home/ubuntu/hybrid_polishing/simulated_read_tests/polished_genomes/NC_002677.1/ntedit-short.fasta.gz	3268203	3268120	193	99.994094666%	42.29	52	29	112	5	99.995929366%	43.90	188	99.994023020%	42.24	3.76%	0.40513	50	143	92%	99.0%	3992	749647	187.787	128077556	320894406	-2695850.090159	-2.207315	-0.282669	-0.083098	0.088220
NC_002695.2	ntEdit-short	reference_genomes/NC_002695.2.fasta	/home/ubuntu/hybrid_polishing/simulated_read_tests/polished_genomes/NC_002695.2/ntedit-short.fasta.gz	5498578	5498434	370	99.993271067%	41.72	96	65	209	78	99.985509831%	38.39	292	99.994113315%	42.30	9.79%	0.71111	150	220	94%	98.9%	5327	1607298	301.727	210302470	539849930	-4440742.746943	-2.218873	-0.281769	-0.057546	0.083475
NC_002696.2	ntEdit-short	reference_genomes/NC_002696.2.fasta	/home/ubuntu/hybrid_polishing/simulated_read_tests/polished_genomes/NC_002696.2/ntedit-short.fasta.gz	4016947	4016700	723	99.982002063%	37.45	116	180	427	77	99.933484792%	31.77	646	99.983441689%	37.81	2.88%	0.80068	328	395	93%	99.1%	3738	1191180	318.668	159146993	394108539	-4521880.739569	-2.571253	-0.281732	-0.259851	0.085132
NC_002737.2	ntEdit-short	reference_genomes/NC_002737.2.fasta	/home/ubuntu/hybrid_polishing/simulated_read_tests/polished_genomes/NC_002737.2/ntedit-short.fasta.gz	1852433	1852373	126	99.993198201%	41.67	30	18	78	13	99.983623079%	37.86	113	99.993626877%	41.96	4.29%	0.71986	47	79	95%	99.5%	1781	528868	296.950	72368959	181867237	-1658957.723327	-2.241522	-0.283429	-0.139602	0.085724
NC_002929.2	ntEdit-short	reference_genomes/NC_002929.2.fasta	/home/ubuntu/hybrid_polishing/simulated_read_tests/polished_genomes/NC_002929.2/ntedit-short.fasta.gz	4086189	4086193	682	99.983310669%	37.78	178	254	250	234	99.936380196%	31.96	448	99.987952562%	39.19	9.00%	0.84078	194	488	94%	99.2%	3925	1224418	311.954	154115323	401032457	-5058203.902780	-2.464561	-0.282385	-0.308013	-0.014204
NC_002932.3	ntEdit-short	reference_genomes/NC_002932.3.fasta	/home/ubuntu/hybrid_polishing/simulated_read_tests/polished_genomes/NC_002932.3/ntedit-short.fasta.gz	2154946	2154919	172	99.992018547%	40.98	45	50	77	14	99.976177512%	36.23	158	99.992462652%	41.23	2.73%	0.75965	55	117	94%	99.3%	2018	627259	310.832	85367880	211565605	-1854114.722830	-2.252108	-0.283628	-0.095154	0.079999
NC_002937.3	ntEdit-short	reference_genomes/NC_002937.3.fasta	/home/ubuntu/hybrid_polishing/simulated_read_tests/polished_genomes/NC_002937.3/ntedit-short.fasta.gz	3570858	3570697	323	99.990954644%	40.44	92	35	196	24	99.980883349%	37.19	299	99.991321631%	40.62	3.52%	0.68777	144	179	94%	99.3%	3173	1022477	322.243	141358110	350537382	-3246832.689812	-2.305229	-0.282752	-0.133301	0.086700
NC_002939.5	ntEdit-short	reference_genomes/NC_002939.5.fasta	/home/ubuntu/hybrid_polishing/simulated_read_tests/polished_genomes/NC_002939.5/ntedit-short.fasta.gz	3814128	3813843	395	99.989643840%	39.85	56	27	312	0	100.000000000%	inf	395	99.989397647%	39.75	2.32%	0.00000	267	128	94%	99.4%	3453	1152159	333.669	150718598	374372347	-3432716.195975	-2.332083	-0.282201	-0.117447	0.088889
NC_002942.5	ntEdit-short	reference_genomes/NC_002942.5.fasta	/home/ubuntu/hybrid_polishing/simulated_read_tests/polished_genomes/NC_002942.5/ntedit-short.fasta.gz	3397754	3397697	407	99.988021954%	39.22	92	129	186	13	99.982209571%	37.50	394	99.988149699%	39.26	2.15%	0.60020	104	303	94%	99.3%	3084	1001735	324.817	134588025	333490934	-3249182.206560	-2.376089	-0.282841	-0.158153	0.088208
NC_002946.2	ntEdit-short	reference_genomes/NC_002946.2.fasta	/home/ubuntu/hybrid_polishing/simulated_read_tests/polished_genomes/NC_002946.2/ntedit-short.fasta.gz	2153922	2153809	190	99.991178989%	40.54	25	26	139	99	99.956952966%	33.66	91	99.995270189%	43.25	10.68%	0.90100	123	67	94%	99.0%	2148	597700	278.259	82398413	211467911	-2037073.963241	-2.263666	-0.285673	-0.124998	0.029016
NC_002947.4	ntEdit-short	reference_genomes/NC_002947.4.fasta	/home/ubuntu/hybrid_polishing/simulated_read_tests/polished_genomes/NC_002947.4/ntedit-short.fasta.gz	6181873	6181771	344	99.994435398%	42.55	120	61	163	26	99.989660301%	39.85	318	99.994637867%	42.71	4.07%	0.65850	99	245	94%	99.4%	5595	1826956	326.534	242959093	606972530	-5487322.978037	-2.203370	-0.281616	-0.149673	0.090362
NC_002967.9	ntEdit-short	reference_genomes/NC_002967.9.fasta	/home/ubuntu/hybrid_polishing/simulated_read_tests/polished_genomes/NC_002967.9/ntedit-short.fasta.gz	2843201	2843020	541	99.980972934%	37.21	126	117	298	55	99.958242542%	33.79	486	99.982077036%	37.47	4.63%	0.69968	195	346	93%	98.9%	2662	867713	325.963	112536133	278949938	-3193108.047362	-2.593621	-0.282698	-0.245729	0.081419
NC_002971.4	ntEdit-short	reference_genomes/NC_002971.4.fasta	/home/ubuntu/hybrid_polishing/simulated_read_tests/polished_genomes/NC_002971.4/ntedit-short.fasta.gz	1995488	1995376	348	99.982561356%	37.58	76	80	192	22	99.971494098%	35.45	326	99.983006593%	37.70	3.87%	0.62651	94	254	93%	99.2%	2059	590978	287.022	78540780	195796741	-2016486.119679	-2.579284	-0.283672	-0.138159	0.081948
NC_003030.1	ntEdit-short	reference_genomes/NC_003030.1.fasta	/home/ubuntu/hybrid_polishing/simulated_read_tests/polished_genomes/NC_003030.1/ntedit-short.fasta.gz	3940880	3940751	305	99.992260692%	41.11	94	41	170	23	99.982626168%	37.60	282	99.992595584%	41.31	3.36%	0.70117	130	175	95%	99.5%	3741	1135135	303.431	155341079	386899391	-4013777.873257	-2.249918	-0.281774	-0.259277	0.084687
NC_003047.1	ntEdit-short	reference_genomes/NC_003047.1.fasta	/home/ubuntu/hybrid_polishing/simulated_read_tests/polished_genomes/NC_003047.1/ntedit-short.fasta.gz	3654135	3654033	222	99.993924739%	42.16	62	29	131	30	99.978203219%	36.62	192	99.994540071%	42.63	3.77%	0.79968	89	133	94%	99.4%	3399	1051230	309.276	143688322	358768707	-3429925.638057	-2.217293	-0.282816	-0.193693	0.088417
NC_003098.1	ntEdit-short	reference_genomes/NC_003098.1.fasta	/home/ubuntu/hybrid_polishing/simulated_read_tests/polished_genomes/NC_003098.1/ntedit-short.fasta.gz	2038615	2038530	156	99.992347832%	41.16	25	23	108	17	99.988635680%	39.44	139	99.992641792%	41.33	7.34%	0.60699	77	79	93%	99.2%	2003	582766	290.947	80256317	200129165	-1813283.964624	-2.278047	-0.283908	-0.119127	0.083669
NC_003143.1	ntEdit-short	reference_genomes/NC_003143.1.fasta	/home/ubuntu/hybrid_polishing/simulated_read_tests/polished_genomes/NC_003143.1/ntedit-short.fasta.gz	4653728	4653539	438	99.990588310%	40.26	131	59	248	97	99.972364200%	35.59	341	99.992074915%	41.01	7.54%	0.77714	141	297	92%	96.3%	4119	1298890	315.341	179299277	456863889	-3832150.982726	-2.290249	-0.282875	-0.049194	0.083461
NC_003197.2	ntEdit-short	reference_genomes/NC_003197.2.fasta	/home/ubuntu/hybrid_polishing/simulated_read_tests/polished_genomes/NC_003197.2/ntedit-short.fasta.gz	4857450	4857349	249	99.994873899%	42.90	62	43	144	20	99.987960221%	39.19	229	99.995118704%	43.11	3.42%	0.71153	100	149	94%	99.3%	4536	1414963	311.941	191530593	476952361	-3904230.704333	-2.169754	-0.282129	-0.077217	0.090762
NC_003210.1	ntEdit-short	reference_genomes/NC_003210.1.fasta	/home/ubuntu/hybrid_polishing/simulated_read_tests/polished_genomes/NC_003210.1/ntedit-short.fasta.gz	2944528	2944440	191	99.993513447%	41.88	53	25	113	5	99.990850032%	40.39	186	99.993563809%	41.91	1.86%	0.58706	86	105	93%	99.3%	2885	876446	303.794	116482075	289098003	-2693142.614529	-2.210812	-0.282720	-0.171477	0.088021
NC_003450.3	ntEdit-short	reference_genomes/NC_003450.3.fasta	/home/ubuntu/hybrid_polishing/simulated_read_tests/polished_genomes/NC_003450.3/ntedit-short.fasta.gz	3309401	3309326	189	99.994289040%	42.43	64	25	100	17	99.985735503%	38.46	172	99.994608571%	42.68	3.60%	0.72571	49	140	94%	99.2%	3082	963875	312.743	130156555	324941197	-2620943.701017	-2.209390	-0.282884	-0.048665	0.087474
NC_003454.1	ntEdit-short	reference_genomes/NC_003454.1.fasta	/home/ubuntu/hybrid_polishing/simulated_read_tests/polished_genomes/NC_003454.1/ntedit-short.fasta.gz	2174500	2174294	306	99.985927968%	38.52	48	26	232	32	99.971786530%	35.50	274	99.986706160%	38.76	5.22%	0.67972	194	112	92%	99.2%	2054	656931	319.830	84582170	213398962	-2542330.135760	-2.443616	-0.284635	-0.329600	0.069831
NC_003888.3	ntEdit-short	reference_genomes/NC_003888.3.fasta	/home/ubuntu/hybrid_polishing/simulated_read_tests/polished_genomes/NC_003888.3/ntedit-short.fasta.gz	8667507	8667184	929	99.989282060%	39.70	200	203	526	45	99.984827489%	38.19	884	99.989439885%	39.76	3.42%	0.58962	333	596	92%	99.2%	7765	2549648	328.351	342115697	850776451	-9217723.190545	-2.350501	-0.281745	-0.271481	0.085426
NC_003902.1	ntEdit-short	reference_genomes/NC_003902.1.fasta	/home/ubuntu/hybrid_polishing/simulated_read_tests/polished_genomes/NC_003902.1/ntedit-short.fasta.gz	5076188	5076103	285	99.994385609%	42.51	94	53	138	27	99.987662614%	39.09	258	99.994688510%	42.75	4.31%	0.69905	60	225	93%	99.3%	4293	1444844	336.558	199875156	498431437	-4896579.178785	-2.178687	-0.282081	-0.234929	0.090563
NC_003997.3	ntEdit-short	reference_genomes/NC_003997.3.fasta	/home/ubuntu/hybrid_polishing/simulated_read_tests/polished_genomes/NC_003997.3/ntedit-short.fasta.gz	5227293	5227097	399	99.992367077%	41.17	79	62	258	13	99.989903697%	39.96	386	99.992429287%	41.21	2.46%	0.57148	203	196	94%	99.2%	5497	1467705	267.001	207035409	513182560	-4915032.179698	-2.247080	-0.281631	-0.185984	0.088620
NC_004113.1	ntEdit-short	reference_genomes/NC_004113.1.fasta	/home/ubuntu/hybrid_polishing/simulated_read_tests/polished_genomes/NC_004113.1/ntedit-short.fasta.gz	2593857	2593705	453	99.982536515%	37.58	47	127	279	24	99.985094371%	38.27	429	99.982367237%	37.54	6.21%	0.45809	170	283	93%	99.3%	2589	776499	299.922	101220042	254499772	-2436308.005386	-2.590260	-0.283389	-0.067410	0.086029
NC_004116.1	ntEdit-short	reference_genomes/NC_004116.1.fasta	/home/ubuntu/hybrid_polishing/simulated_read_tests/polished_genomes/NC_004116.1/ntedit-short.fasta.gz	2160267	2160231	246	99.988612888%	39.44	70	70	106	7	99.992495712%	41.25	239	99.988437668%	39.37	4.32%	0.39358	64	182	95%	99.4%	2133	631808	296.206	83862018	212042212	-2122786.455642	-2.408647	-0.283523	-0.170436	0.085169
NC_004307.2	ntEdit-short	reference_genomes/NC_004307.2.fasta	/home/ubuntu/hybrid_polishing/simulated_read_tests/polished_genomes/NC_004307.2/ntedit-short.fasta.gz	2256640	2256581	129	99.994283585%	42.43	32	19	78	7	99.990771016%	40.35	122	99.994405751%	42.52	3.36%	0.62260	53	76	95%	99.5%	1833	653941	356.760	88364030	221566385	-1969084.196256	-2.206718	-0.283663	-0.119894	0.077443
NC_004337.2	ntEdit-short	reference_genomes/NC_004337.2.fasta	/home/ubuntu/hybrid_polishing/simulated_read_tests/polished_genomes/NC_004337.2/ntedit-short.fasta.gz	4607202	4607052	316	99.993141251%	41.64	62	52	202	116	99.978284799%	36.63	200	99.995089694%	43.09	11.59%	0.81558	156	160	89%	98.8%	4740	1330664	280.731	171560177	452348880	-3802141.821637	-2.210977	-0.282406	-0.057499	0.063386
NC_004347.2	ntEdit-short	reference_genomes/NC_004347.2.fasta	/home/ubuntu/hybrid_polishing/simulated_read_tests/polished_genomes/NC_004347.2/ntedit-short.fasta.gz	4969811	4969705	269	99.994587369%	42.67	71	46	152	33	99.991291635%	40.60	236	99.994859408%	42.89	7.62%	0.62881	92	177	94%	99.4%	4443	1412461	317.907	191248671	487985611	-3982690.236516	-2.174676	-0.281702	-0.056324	0.073738
NC_004350.2	ntEdit-short	reference_genomes/NC_004350.2.fasta	/home/ubuntu/hybrid_polishing/simulated_read_tests/polished_genomes/NC_004350.2/ntedit-short.fasta.gz	2032925	2032851	271	99.986669907%	38.75	59	69	143	22	99.970529531%	35.31	249	99.987285169%	38.96	3.67%	0.69860	57	214	93%	98.9%	1931	579947	300.335	79648691	199537073	-2051975.251367	-2.436899	-0.283763	-0.178340	0.075850
NC_004461.1	ntEdit-short	reference_genomes/NC_004461.1.fasta	/home/ubuntu/hybrid_polishing/simulated_read_tests/polished_genomes/NC_004461.1/ntedit-short.fasta.gz	2499279	2499198	183	99.992677964%	41.35	50	26	107	15	99.986764901%	38.78	168	99.992958839%	41.52	4.53%	0.65274	80	103	95%	99.5%	2296	691680	301.254	98203067	245373011	-2482362.280112	-2.254833	-0.284321	-0.228532	0.081677
NC_004463.1	ntEdit-short	reference_genomes/NC_004463.1.fasta	/home/ubuntu/hybrid_polishing/simulated_read_tests/polished_genomes/NC_004463.1/ntedit-short.fasta.gz	9105828	9105602	544	99.994025864%	42.24	136	91	317	40	99.988711566%	39.47	504	99.994241036%	42.40	3.89%	0.66218	219	325	91%	99.0%	8507	2586004	303.985	359843483	894033338	-8751643.923450	-2.196843	-0.281655	-0.219738	0.084808
NC_004567.2	ntEdit-short	reference_genomes/NC_004567.2.fasta	/home/ubuntu/hybrid_polishing/simulated_read_tests/polished_genomes/NC_004567.2/ntedit-short.fasta.gz	3308273	3308205	223	99.993259425%	41.71	55	50	118	16	99.986477807%	38.69	207	99.993510970%	41.88	3.58%	0.67573	64	159	95%	99.3%	3105	929732	299.431	130690988	324815082	-2692406.111378	-2.232544	-0.282932	-0.066632	0.091281
NC_004578.1	ntEdit-short	reference_genomes/NC_004578.1.fasta	/home/ubuntu/hybrid_polishing/simulated_read_tests/polished_genomes/NC_004578.1/ntedit-short.fasta.gz	6397126	6397002	329	99.994857116%	42.89	79	63	187	26	99.993817752%	42.09	303	99.994930253%	42.95	6.57%	0.54944	57	272	93%	99.3%	5728	1873194	327.024	247052119	628157601	-5356863.790633	-2.171387	-0.281530	-0.108179	0.088455
NC_004663.1	ntEdit-short	reference_genomes/NC_004663.1.fasta	/home/ubuntu/hybrid_polishing/simulated_read_tests/polished_genomes/NC_004663.1/ntedit-short.fasta.gz	6260361	6260196	418	99.993323142%	41.75	115	69	234	39	99.981739521%	37.38	379	99.993732278%	42.03	3.41%	0.74447	113	305	87%	98.7%	4919	1874977	381.170	247269031	614657274	-5161723.695893	-2.221284	-0.282235	-0.075296	0.085307
NC_004668.1	ntEdit-short	reference_genomes/NC_004668.1.fasta	/home/ubuntu/hybrid_polishing/simulated_read_tests/polished_genomes/NC_004668.1/ntedit-short.fasta.gz	3218031	3217856	283	99.991205871%	40.56	58	25	200	14	99.989334227%	39.72	269	99.991285460%	40.60	4.08%	0.55034	156	127	95%	99.4%	3135	941901	300.447	127044956	315901143	-3093861.187414	-2.296036	-0.282723	-0.187239	0.085403
NC_004722.1	ntEdit-short	reference_genomes/NC_004722.1.fasta	/home/ubuntu/hybrid_polishing/simulated_read_tests/polished_genomes/NC_004722.1/ntedit-short.fasta.gz	5411809	5411555	834	99.984589832%	38.12	176	202	456	24	99.987979084%	39.20	810	99.984460011%	38.09	3.69%	0.43616	225	609	89%	98.9%	5611	1510889	269.273	213528200	531091744	-5575610.682376	-2.491544	-0.281693	-0.187715	0.081854
NC_005027.1	ntEdit-short	reference_genomes/NC_005027.1.fasta	/home/ubuntu/hybrid_polishing/simulated_read_tests/polished_genomes/NC_005027.1/ntedit-short.fasta.gz	7145576	7145438	365	99.994891980%	42.92	127	50	188	31	99.986834226%	38.81	334	99.995166542%	43.16	3.30%	0.73146	69	296	93%	98.7%	5485	2115477	385.684	282937910	701649206	-5871589.904100	-2.166269	-0.281424	-0.092571	0.086768
NC_005042.1	ntEdit-short	reference_genomes/NC_005042.1.fasta	/home/ubuntu/hybrid_polishing/simulated_read_tests/polished_genomes/NC_005042.1/ntedit-short.fasta.gz	1751080	1751054	96	99.994517719%	42.61	38	16	42	2	99.974073114%	35.86	94	99.994608181%	42.68	0.44%	0.82784	20	76	95%	99.5%	1922	519824	270.460	70027213	171935269	-1580234.555633	-2.202050	-0.284406	-0.159374	0.085752
NC_005125.1	ntEdit-short	reference_genomes/NC_005125.1.fasta	/home/ubuntu/hybrid_polishing/simulated_read_tests/polished_genomes/NC_005125.1/ntedit-short.fasta.gz	4659019	4658755	406	99.991285798%	40.60	58	42	306	89	99.941137955%	32.30	317	99.992967838%	41.53	3.25%	0.89328	254	152	92%	99.2%	4541	1383356	304.637	185108511	457337485	-4264076.819805	-2.288209	-0.281311	-0.148423	0.089695
NC_005945.1	ntEdit-short	reference_genomes/NC_005945.1.fasta	/home/ubuntu/hybrid_polishing/simulated_read_tests/polished_genomes/NC_005945.1/ntedit-short.fasta.gz	5228663	5228484	368	99.992961930%	41.53	103	43	222	11	99.991545160%	40.73	357	99.992998082%	41.55	2.49%	0.54700	172	196	95%	99.3%	5488	1467701	267.438	207096360	513319642	-4899151.606601	-2.234031	-0.282009	-0.185979	0.087688
NC_006055.1	ntEdit-short	reference_genomes/NC_006055.1.fasta	/home/ubuntu/hybrid_polishing/simulated_read_tests/polished_genomes/NC_006055.1/ntedit-short.fasta.gz	793224	793158	106	99.986636982%	38.74	20	10	76	4	99.979698523%	36.92	102	99.986813715%	38.80	2.48%	0.60624	62	44	95%	99.2%	1480	180152	121.724	31295169	77845827	-932497.185662	-2.515979	-0.289190	-0.333530	0.092975
NC_006347.1	ntEdit-short	reference_genomes/NC_006347.1.fasta	/home/ubuntu/hybrid_polishing/simulated_read_tests/polished_genomes/NC_006347.1/ntedit-short.fasta.gz	5277274	5277103	371	99.992969915%	41.53	110	45	216	34	99.977028890%	36.39	337	99.993429912%	41.82	2.80%	0.77760	145	226	92%	99.2%	4395	1564872	356.057	209077454	518120226	-4394931.765604	-2.228134	-0.281519	-0.071524	0.075271
NC_006461.1	ntEdit-short	reference_genomes/NC_006461.1.fasta	/home/ubuntu/hybrid_polishing/simulated_read_tests/polished_genomes/NC_006461.1/ntedit-short.fasta.gz	1849742	1849416	452	99.975564741%	36.12	38	44	370	6	99.982149232%	37.48	446	99.975442882%	36.10	1.82%	0.42093	354	98	94%	99.0%	1979	576266	291.191	73290700	181391841	-2280694.484182	-2.785151	-0.284449	-0.298829	0.089011
NC_006570.2	ntEdit-short	reference_genomes/NC_006570.2.fasta	/home/ubuntu/hybrid_polishing/simulated_read_tests/polished_genomes/NC_006570.2/ntedit-short.fasta.gz	1892775	1892707	123	99.993501667%	41.87	19	18	86	16	99.989415539%	39.75	107	99.993856323%	42.12	7.99%	0.63273	51	72	91%	99.1%	2043	562268	275.217	71019987	185847424	-1835393.518619	-2.203538	-0.284313	-0.221324	0.080918
NC_006814.3	ntEdit-short	reference_genomes/NC_006814.3.fasta	/home/ubuntu/hybrid_polishing/simulated_read_tests/polished_genomes/NC_006814.3/ntedit-short.fasta.gz	1993560	1993487	144	99.992776821%	41.41	27	22	95	12	99.979633747%	36.91	132	99.993177099%	41.66	2.96%	0.74906	72	72	95%	99.4%	1890	588028	311.126	78693046	195718930	-1900977.213437	-2.257605	-0.284061	-0.193425	0.087084
NC_007005.1	ntEdit-short	reference_genomes/NC_007005.1.fasta	/home/ubuntu/hybrid_polishing/simulated_read_tests/polished_genomes/NC_007005.1/ntedit-short.fasta.gz	6093698	6093562	331	99.994568203%	42.65	95	50	186	28	99.989224014%	39.68	303	99.994806229%	42.85	4.26%	0.67477	94	237	94%	99.4%	5221	1787415	342.351	242024260	598343019	-5161473.867381	-2.179372	-0.281752	-0.116241	0.089620
NC_007606.1	ntEdit-short	reference_genomes/NC_007606.1.fasta	/home/ubuntu/hybrid_polishing/simulated_read_tests/polished_genomes/NC_007606.1/ntedit-short.fasta.gz	4369232	4369134	814	99.981371050%	37.30	94	311	409	589	99.917279812%	30.82	225	99.993848264%	42.11	16.29%	0.93078	583	231	93%	99.3%	5176	1246924	240.905	159854430	428857206	-5072210.981431	-2.405661	-0.283771	-0.058941	-0.205452
NC_007643.1	ntEdit-short	reference_genomes/NC_007643.1.fasta	/home/ubuntu/hybrid_polishing/simulated_read_tests/polished_genomes/NC_007643.1/ntedit-short.fasta.gz	4352825	4352411	562	99.987088948%	38.89	78	35	449	15	99.984482009%	38.09	547	99.987148154%	38.91	2.22%	0.54699	403	159	91%	99.1%	3866	1282814	331.819	173145711	427179736	-4616493.192904	-2.416100	-0.281762	-0.249445	0.088142
NC_007644.1	ntEdit-short	reference_genomes/NC_007644.1.fasta	/home/ubuntu/hybrid_polishing/simulated_read_tests/polished_genomes/NC_007644.1/ntedit-short.fasta.gz	2628784	2628676	403	99.984670336%	38.14	83	106	214	11	99.982436532%	37.55	392	99.984724853%	38.16	2.38%	0.53484	115	288	92%	99.2%	2693	772160	286.729	104296537	257977342	-2554791.222354	-2.514187	-0.283041	-0.127400	0.087953
NC_007677.1	ntEdit-short	reference_genomes/NC_007677.1.fasta	/home/ubuntu/hybrid_polishing/simulated_read_tests/polished_genomes/NC_007677.1/ntedit-short.fasta.gz	3551823	3551610	359	99.989892628%	39.95	66	40	253	3	99.995331321%	43.31	356	99.989792422%	39.91	1.81%	0.31383	211	148	94%	99.2%	3027	1008094	333.034	141651135	348644336	-3463098.599884	-2.342520	-0.282633	-0.187184	0.087208
NC_007795.1	ntEdit-short	reference_genomes/NC_007795.1.fasta	/home/ubuntu/hybrid_polishing/simulated_read_tests/polished_genomes/NC_007795.1/ntedit-short.fasta.gz	2821361	2821283	221	99.992167020%	41.06	57	43	121	40	99.968448287%	35.01	181	99.993282932%	41.73	4.49%	0.82448	68	153	82%	98.0%	2647	787838	297.634	111716282	276984032	-2778353.069103	-2.275347	-0.282688	-0.216979	0.084894
NC_007929.1	ntEdit-short	reference_genomes/NC_007929.1.fasta	/home/ubuntu/hybrid_polishing/simulated_read_tests/polished_genomes/NC_007929.1/ntedit-short.fasta.gz	1827111	1827035	147	99.991954595%	40.94	33	19	95	19	99.983127159%	37.73	128	99.992534367%	41.27	6.16%	0.69326	87	60	94%	99.4%	1781	532434	298.952	70747611	179371427	-1783541.613538	-2.264897	-0.283596	-0.201508	0.074843
NC_008526.1	ntEdit-short	reference_genomes/NC_008526.1.fasta	/home/ubuntu/hybrid_polishing/simulated_read_tests/polished_genomes/NC_008526.1/ntedit-short.fasta.gz	2895264	2895204	166	99.994266550%	42.42	54	26	86	19	99.990784036%	40.35	147	99.994533540%	42.62	7.12%	0.62769	48	118	95%	99.5%	2809	819904	291.885	111170423	284276915	-2355084.723139	-2.198641	-0.283447	-0.071644	0.085577
NC_008570.1	ntEdit-short	reference_genomes/NC_008570.1.fasta	/home/ubuntu/hybrid_polishing/simulated_read_tests/polished_genomes/NC_008570.1/ntedit-short.fasta.gz	4744448	4744241	478	99.989925236%	39.97	111	80	287	13	99.989271892%	39.69	465	99.989942360%	39.98	2.55%	0.51613	200	278	92%	99.2%	4220	1376720	326.237	187355457	465718168	-4445381.708947	-2.335827	-0.281653	-0.153226	0.088750
NC_008596.1	ntEdit-short	reference_genomes/NC_008596.1.fasta	/home/ubuntu/hybrid_polishing/simulated_read_tests/polished_genomes/NC_008596.1/ntedit-short.fasta.gz	6988209	6988069	1510	99.978393665%	36.65	406	482	622	586	99.813905632%	27.30	924	99.986154808%	38.59	4.50%	0.93075	129	1381	89%	95.4%	6785	2145923	316.275	272458196	685881456	-9136592.413892	-2.442898	-0.282172	-0.222987	-0.176085
NC_008800.1	ntEdit-short	reference_genomes/NC_008800.1.fasta	/home/ubuntu/hybrid_polishing/simulated_read_tests/polished_genomes/NC_008800.1/ntedit-short.fasta.gz	4615899	4615732	330	99.992850854%	41.46	89	37	204	43	99.979339538%	36.85	287	99.993488829%	41.86	4.51%	0.76037	116	214	94%	99.4%	4188	1310006	312.800	181299457	453186509	-3708851.861954	-2.225277	-0.281610	-0.056198	0.088332
NC_009009.1	ntEdit-short	reference_genomes/NC_009009.1.fasta	/home/ubuntu/hybrid_polishing/simulated_read_tests/polished_genomes/NC_009009.1/ntedit-short.fasta.gz	2388435	2388385	121	99.994933964%	42.95	31	20	70	11	99.985740397%	38.46	110	99.995240802%	43.22	3.23%	0.74976	63	58	95%	99.5%	2277	708170	311.010	94715218	234509992	-1965148.847299	-2.171219	-0.282975	-0.092119	0.087407
NC_009089.1	ntEdit-short	reference_genomes/NC_009089.1.fasta	/home/ubuntu/hybrid_polishing/simulated_read_tests/polished_genomes/NC_009089.1/ntedit-short.fasta.gz	4290252	4290046	381	99.991119519%	40.52	63	56	262	36	99.987287103%	38.96	345	99.991390349%	40.65	6.60%	0.59622	215	166	94%	99.4%	3853	1184034	307.302	166749742	421141420	-4516867.292122	-2.284533	-0.281965	-0.278424	0.081090
NC_009495.1	ntEdit-short	reference_genomes/NC_009495.1.fasta	/home/ubuntu/hybrid_polishing/simulated_read_tests/polished_genomes/NC_009495.1/ntedit-short.fasta.gz	3886916	3886728	343	99.991175614%	40.54	75	40	228	10	99.993793484%	42.07	333	99.991062406%	40.49	4.15%	0.40983	180	163	95%	99.3%	3585	1054684	294.194	153580787	381572360	-4237644.576199	-2.278538	-0.282008	-0.327744	0.091013
NC_009613.3	ntEdit-short	reference_genomes/NC_009613.3.fasta	/home/ubuntu/hybrid_polishing/simulated_read_tests/polished_genomes/NC_009613.3/ntedit-short.fasta.gz	2860382	2860160	328	99.988533124%	39.41	44	31	253	42	99.977952640%	36.57	286	99.989288044%	39.70	6.66%	0.67301	227	101	95%	99.4%	2537	828186	326.443	110906732	280737657	-3169660.429845	-2.368322	-0.283201	-0.307246	0.082944
NC_009636.1	ntEdit-short	reference_genomes/NC_009636.1.fasta	/home/ubuntu/hybrid_polishing/simulated_read_tests/polished_genomes/NC_009636.1/ntedit-short.fasta.gz	3781904	3781861	156	99.995875124%	43.85	57	28	71	2	99.996957064%	45.17	154	99.995855989%	43.83	1.74%	0.42340	34	122	95%	99.5%	3608	1104940	306.247	150091902	371364015	-3386821.757546	-2.161234	-0.282263	-0.168541	0.087503
NC_010175.1	ntEdit-short	reference_genomes/NC_010175.1.fasta	/home/ubuntu/hybrid_polishing/simulated_read_tests/polished_genomes/NC_010175.1/ntedit-short.fasta.gz	5258541	5258217	676	99.987145014%	38.91	114	119	443	220	99.936244450%	31.95	456	99.990719620%	40.32	6.56%	0.87293	311	365	91%	97.5%	4378	1470054	335.782	209061839	516109841	-4678314.861663	-2.402762	-0.282658	-0.079854	0.085333
NC_010397.1	ntEdit-short	reference_genomes/NC_010397.1.fasta	/home/ubuntu/hybrid_polishing/simulated_read_tests/polished_genomes/NC_010397.1/ntedit-short.fasta.gz	5067172	5067108	244	99.995184735%	43.17	88	46	110	2	99.996019584%	44.00	242	99.995176373%	43.17	0.99%	0.45211	47	197	95%	99.5%	4972	1569826	315.733	202595351	497554249	-4561149.718587	-2.182083	-0.281609	-0.167107	0.088198
NC_011661.1	ntEdit-short	reference_genomes/NC_011661.1.fasta	/home/ubuntu/hybrid_polishing/simulated_read_tests/polished_genomes/NC_011661.1/ntedit-short.fasta.gz	1855560	1855514	220	99.988144169%	39.26	40	67	113	12	99.969945150%	35.22	208	99.988544363%	39.41	2.15%	0.72403	73	147	93%	99.1%	1847	582224	315.227	73582129	182129205	-1912848.079894	-2.406117	-0.284864	-0.223776	0.089893
NC_011750.1	ntEdit-short	reference_genomes/NC_011750.1.fasta	/home/ubuntu/hybrid_polishing/simulated_read_tests/polished_genomes/NC_011750.1/ntedit-short.fasta.gz	5132068	5131934	309	99.993979094%	42.20	75	50	184	42	99.988673536%	39.46	267	99.994392294%	42.51	7.23%	0.66885	112	197	92%	99.2%	4882	1508190	308.929	197468983	503888107	-4127357.183344	-2.201634	-0.281699	-0.058325	0.081872
NC_011751.1	ntEdit-short	reference_genomes/NC_011751.1.fasta	/home/ubuntu/hybrid_polishing/simulated_read_tests/polished_genomes/NC_011751.1/ntedit-short.fasta.gz	5202090	5201978	286	99.994502259%	42.60	80	47	159	24	99.990023528%	40.01	262	99.994719414%	42.77	4.62%	0.65389	101	185	95%	99.5%	4840	1526647	315.423	205439395	510764617	-4127246.245399	-2.190923	-0.281716	-0.059376	0.090208
NC_012587.1	ntEdit-short	reference_genomes/NC_012587.1.fasta	/home/ubuntu/hybrid_polishing/simulated_read_tests/polished_genomes/NC_012587.1/ntedit-short.fasta.gz	3925702	3925553	336	99.991441126%	40.68	91	48	197	14	99.989459577%	39.77	322	99.991510516%	40.71	3.38%	0.55389	131	205	86%	98.2%	3626	1136497	313.430	154382634	385384841	-3823718.105069	-2.284608	-0.281822	-0.204747	0.086196
NC_012926.1	ntEdit-short	reference_genomes/NC_012926.1.fasta	/home/ubuntu/hybrid_polishing/simulated_read_tests/polished_genomes/NC_012926.1/ntedit-short.fasta.gz	2146229	2146151	174	99.991892867%	40.91	38	29	107	31	99.983242881%	37.76	143	99.992708776%	41.37	8.62%	0.69681	70	104	91%	99.1%	2045	627018	306.610	83304631	210697640	-1896364.633122	-2.299003	-0.283781	-0.101412	0.078753
NC_013172.1	ntEdit-short	reference_genomes/NC_013172.1.fasta	/home/ubuntu/hybrid_polishing/simulated_read_tests/polished_genomes/NC_013172.1/ntedit-short.fasta.gz	3614992	3614837	275	99.992392860%	41.19	54	33	188	3	99.993940373%	42.18	272	99.992371373%	41.18	1.37%	0.44269	113	162	93%	99.3%	3131	1079988	344.934	143568114	354897490	-3652490.329550	-2.262433	-0.282515	-0.252814	0.090748
NC_013522.1	ntEdit-short	reference_genomes/NC_013522.1.fasta	/home/ubuntu/hybrid_polishing/simulated_read_tests/polished_genomes/NC_013522.1/ntedit-short.fasta.gz	1848474	1848152	430	99.976737971%	36.33	44	32	354	3	99.993250236%	41.71	427	99.976331164%	36.26	2.40%	0.22190	328	102	93%	99.2%	1811	568806	314.084	73212249	181273063	-2089446.337822	-2.759389	-0.284014	-0.205118	0.089197
NC_013853.1	ntEdit-short	reference_genomes/NC_013853.1.fasta	/home/ubuntu/hybrid_polishing/simulated_read_tests/polished_genomes/NC_013853.1/ntedit-short.fasta.gz	2146611	2146569	146	99.993198680%	41.67	42	31	73	19	99.989793781%	39.91	127	99.993521998%	41.89	8.67%	0.61173	54	92	92%	99.2%	2054	627016	305.266	82153912	210752587	-1876465.936955	-2.248285	-0.284455	-0.115930	0.086021
NC_014121.1	ntEdit-short	reference_genomes/NC_014121.1.fasta	/home/ubuntu/hybrid_polishing/simulated_read_tests/polished_genomes/NC_014121.1/ntedit-short.fasta.gz	5314581	5314417	365	99.993132177%	41.63	85	58	222	31	99.985808525%	38.48	334	99.993446095%	41.83	4.11%	0.68408	173	192	95%	99.3%	5133	1580268	307.864	208150115	521758089	-4411347.564972	-2.235245	-0.281703	-0.077967	0.086903
NC_014318.1	ntEdit-short	reference_genomes/NC_014318.1.fasta	/home/ubuntu/hybrid_polishing/simulated_read_tests/polished_genomes/NC_014318.1/ntedit-short.fasta.gz	10236715	10236475	603	99.994109492%	42.30	177	93	333	23	99.989661760%	39.86	580	99.994208301%	42.37	2.17%	0.64093	176	427	94%	99.4%	9533	3090117	324.149	407610966	1005097883	-10497663.175472	-2.192169	-0.281301	-0.290210	0.089210
NC_014638.1	ntEdit-short	reference_genomes/NC_014638.1.fasta	/home/ubuntu/hybrid_polishing/simulated_read_tests/polished_genomes/NC_014638.1/ntedit-short.fasta.gz	2214656	2214573	318	99.985641604%	38.43	83	76	159	4	99.989495798%	39.79	314	99.985574175%	38.41	1.72%	0.42135	63	255	94%	99.3%	1860	630582	339.023	87937757	217356868	-2235552.904300	-2.507508	-0.283973	-0.162529	0.083579
NC_014644.1	ntEdit-short	reference_genomes/NC_014644.1.fasta	/home/ubuntu/hybrid_polishing/simulated_read_tests/polished_genomes/NC_014644.1/ntedit-short.fasta.gz	1667350	1667313	104	99.993762621%	42.05	33	17	54	13	99.975242339%	36.06	91	99.994364830%	42.49	3.15%	0.81459	32	72	95%	99.2%	1302	482656	370.704	66235344	163708267	-1417114.254388	-2.225799	-0.284252	-0.100353	0.087111
NC_014923.1	ntEdit-short	reference_genomes/NC_014923.1.fasta	/home/ubuntu/hybrid_polishing/simulated_read_tests/polished_genomes/NC_014923.1/ntedit-short.fasta.gz	6264489	6264273	457	99.992704986%	41.37	113	64	280	39	99.951012410%	33.10	418	99.993241649%	41.70	1.27%	0.87877	192	265	89%	98.9%	6002	1833660	305.508	249964852	615026861	-5979194.170343	-2.240134	-0.281560	-0.200016	0.086117
NC_015663.1	ntEdit-short	reference_genomes/NC_015663.1.fasta	/home/ubuntu/hybrid_polishing/simulated_read_tests/polished_genomes/NC_015663.1/ntedit-short.fasta.gz	5280350	5280253	244	99.995379130%	43.35	65	41	138	11	99.993379118%	41.79	233	99.995444102%	43.41	3.15%	0.59238	80	164	94%	99.4%	4884	1550784	317.523	209313265	518480023	-4368639.082849	-2.153506	-0.281291	-0.105878	0.090137
NC_016603.1	ntEdit-short	reference_genomes/NC_016603.1.fasta	/home/ubuntu/hybrid_polishing/simulated_read_tests/polished_genomes/NC_016603.1/ntedit-short.fasta.gz	3862530	3862413	230	99.994045392%	42.25	63	25	142	8	99.989952021%	39.98	222	99.994131544%	42.31	2.06%	0.63130	100	130	95%	99.5%	3598	1132927	314.877	154093369	379232597	-3413468.646567	-2.197163	-0.282785	-0.144311	0.087219
NC_016845.1	ntEdit-short	reference_genomes/NC_016845.1.fasta	/home/ubuntu/hybrid_polishing/simulated_read_tests/polished_genomes/NC_016845.1/ntedit-short.fasta.gz	5333942	5333825	316	99.994075727%	42.27	107	46	163	13	99.991357245%	40.63	303	99.994154611%	42.33	2.82%	0.59654	111	205	95%	99.4%	5071	1563933	308.407	210570511	523710552	-4649685.045655	-2.197598	-0.281803	-0.132008	0.086758
NC_017384.1	ntEdit-short	reference_genomes/NC_017384.1.fasta	/home/ubuntu/hybrid_polishing/simulated_read_tests/polished_genomes/NC_017384.1/ntedit-short.fasta.gz	2766400	2766331	164	99.994071767%	42.27	49	23	92	6	99.987179487%	38.92	158	99.994190371%	42.36	1.69%	0.68816	65	99	94%	99.4%	2714	847612	312.311	109611293	271611257	-2602554.469045	-2.209445	-0.283411	-0.200967	0.091140
NC_017634.1	ntEdit-short	reference_genomes/NC_017634.1.fasta	/home/ubuntu/hybrid_polishing/simulated_read_tests/polished_genomes/NC_017634.1/ntedit-short.fasta.gz	4747819	4747715	225	99.995261019%	43.24	47	37	141	10	99.990522136%	40.23	215	99.995368722%	43.34	2.22%	0.67175	81	144	95%	99.5%	4402	1398597	317.719	188172677	466188970	-3743118.169843	-2.171777	-0.281632	-0.059703	0.089119
NC_017960.1	ntEdit-short	reference_genomes/NC_017960.1.fasta	/home/ubuntu/hybrid_polishing/simulated_read_tests/polished_genomes/NC_017960.1/ntedit-short.fasta.gz	2698137	2698005	255	99.990549174%	40.25	43	40	172	40	99.978340914%	36.64	215	99.991446180%	40.68	6.84%	0.71688	137	118	95%	99.3%	2588	764435	295.377	104328248	264854227	-2564161.168853	-2.303974	-0.283170	-0.168278	0.080305
NC_018828.1	ntEdit-short	reference_genomes/NC_018828.1.fasta	/home/ubuntu/hybrid_polishing/simulated_read_tests/polished_genomes/NC_018828.1/ntedit-short.fasta.gz	4887379	4887299	697	99.985739472%	38.46	141	238	318	32	99.978641891%	36.70	665	99.985963923%	38.53	3.07%	0.60344	99	598	86%	98.6%	4730	1469589	310.695	191938424	479682183	-5583370.454339	-2.448396	-0.282102	-0.311631	0.079386
NC_000117.1	ntEdit-short+ntEdit-short	reference_genomes/NC_000117.1.fasta	/home/ubuntu/hybrid_polishing/simulated_read_tests/polished_genomes/NC_000117.1/ntedit-short__ntedit-short.fasta.gz	1042519	1042475	75	99.992805949%	41.43	13	9	53	2	99.983718658%	37.88	73	99.992914300%	41.50	1.18%	0.69677	48	27	95%	99.5%	903	312928	346.543	41310943	102345849	-913240.129481	-2.283622	-0.285033	-0.112350	0.092570
NC_000853.1	ntEdit-short+ntEdit-short	reference_genomes/NC_000853.1.fasta	/home/ubuntu/hybrid_polishing/simulated_read_tests/polished_genomes/NC_000853.1/ntedit-short__ntedit-short.fasta.gz	1860725	1860689	126	99.993228526%	41.69	46	22	58	7	99.980097805%	37.01	119	99.993481506%	41.86	1.89%	0.75328	48	78	95%	99.5%	1875	591791	315.622	74259636	182685563	-1644162.372676	-2.224110	-0.284012	-0.132828	0.085252
NC_000907.1	ntEdit-short+ntEdit-short	reference_genomes/NC_000907.1.fasta	/home/ubuntu/hybrid_polishing/simulated_read_tests/polished_genomes/NC_000907.1/ntedit-short__ntedit-short.fasta.gz	1830138	1830089	170	99.990711286%	40.32	41	40	89	10	99.987850513%	39.15	160	99.990846001%	40.38	4.50%	0.57031	46	124	94%	99.4%	1764	535406	303.518	71424665	179668188	-1750761.619052	-2.296352	-0.284520	-0.179055	0.082713
NC_000912.1	ntEdit-short+ntEdit-short	reference_genomes/NC_000912.1.fasta	/home/ubuntu/hybrid_polishing/simulated_read_tests/polished_genomes/NC_000912.1/ntedit-short__ntedit-short.fasta.gz	816394	816378	48	99.994120565%	42.31	10	11	27	5	99.994602938%	42.68	43	99.994058820%	42.26	11.35%	0.47601	17	31	94%	99.4%	1409	213952	151.847	32497760	80157501	-750605.142923	-2.256007	-0.287884	-0.155977	0.084520
NC_000913.3	ntEdit-short+ntEdit-short	reference_genomes/NC_000913.3.fasta	/home/ubuntu/hybrid_polishing/simulated_read_tests/polished_genomes/NC_000913.3/ntedit-short__ntedit-short.fasta.gz	4641652	4641559	388	99.991641085%	40.78	97	99	192	24	99.985938928%	38.52	364	99.991858767%	40.89	3.68%	0.63332	113	275	94%	99.2%	4353	1356102	311.533	182847920	455684989	-3842205.086992	-2.279891	-0.281733	-0.059807	0.085915
NC_000915.1	ntEdit-short+ntEdit-short	reference_genomes/NC_000915.1.fasta	/home/ubuntu/hybrid_polishing/simulated_read_tests/polished_genomes/NC_000915.1/ntedit-short__ntedit-short.fasta.gz	1667867	1667687	244	99.985370685%	38.35	30	17	197	38	99.960954759%	34.08	206	99.986883668%	38.82	5.84%	0.74854	170	74	89%	98.8%	1602	504189	314.725	64703744	163671257	-1812507.845123	-2.466867	-0.287976	-0.248360	0.079954
NC_000918.1	ntEdit-short+ntEdit-short	reference_genomes/NC_000918.1.fasta	/home/ubuntu/hybrid_polishing/simulated_read_tests/polished_genomes/NC_000918.1/ntedit-short__ntedit-short.fasta.gz	1551335	1551291	92	99.994069658%	42.27	30	9	53	4	99.987611113%	39.07	88	99.994206932%	42.37	2.08%	0.68138	31	61	95%	99.5%	1713	495496	289.256	61549454	152315284	-1400866.284207	-2.222782	-0.285766	-0.147609	0.080826
NC_000922.1	ntEdit-short+ntEdit-short	reference_genomes/NC_000922.1.fasta	/home/ubuntu/hybrid_polishing/simulated_read_tests/polished_genomes/NC_000922.1/ntedit-short__ntedit-short.fasta.gz	1230230	1230175	107	99.991302581%	40.61	12	20	75	1	99.993664069%	41.98	106	99.991271891%	40.59	1.28%	0.42060	53	54	94%	99.4%	1081	367008	339.508	48998201	120767554	-1100120.792727	-2.318392	-0.284362	-0.116714	0.090053
NC_000962.3	ntEdit-short+ntEdit-short	reference_genomes/NC_000962.3.fasta	/home/ubuntu/hybrid_polishing/simulated_read_tests/polished_genomes/NC_000962.3/ntedit-short__ntedit-short.fasta.gz	4411532	4411464	236	99.994650434%	42.72	86	41	109	6	99.996196803%	44.20	230	99.994593084%	42.67	3.58%	0.41294	53	183	94%	99.4%	4107	1333238	324.626	174365746	433166365	-4197682.320173	-2.192990	-0.281719	-0.215249	0.088624
NC_000963.1	ntEdit-short+ntEdit-short	reference_genomes/NC_000963.1.fasta	/home/ubuntu/hybrid_polishing/simulated_read_tests/polished_genomes/NC_000963.1/ntedit-short__ntedit-short.fasta.gz	1111523	1111501	73	99.993432547%	41.83	13	19	41	0	100.000000000%	inf	73	99.993399065%	41.80	0.51%	0.00000	33	40	94%	99.4%	904	285193	315.479	44428607	109127993	-1198587.147655	-2.273017	-0.285269	-0.317547	0.091969
NC_000964.3	ntEdit-short+ntEdit-short	reference_genomes/NC_000964.3.fasta	/home/ubuntu/hybrid_polishing/simulated_read_tests/polished_genomes/NC_000964.3/ntedit-short__ntedit-short.fasta.gz	4215606	4215432	348	99.991745055%	40.83	76	49	223	16	99.983322215%	37.78	332	99.991941198%	40.94	2.28%	0.67422	151	197	93%	99.3%	4247	1236287	291.097	166866255	413854908	-3682090.175815	-2.274548	-0.281806	-0.111476	0.090149
NC_001318.1	ntEdit-short+ntEdit-short	reference_genomes/NC_001318.1.fasta	/home/ubuntu/hybrid_polishing/simulated_read_tests/polished_genomes/NC_001318.1/ntedit-short__ntedit-short.fasta.gz	910724	910652	128	99.985945541%	38.52	18	19	91	0	100.000000000%	inf	128	99.985810304%	38.48	0.95%	0.00000	85	43	95%	99.5%	848	281970	332.512	36194730	89372512	-1107366.210259	-2.517002	-0.286587	-0.379558	0.098131
NC_002163.1	ntEdit-short+ntEdit-short	reference_genomes/NC_002163.1.fasta	/home/ubuntu/hybrid_polishing/simulated_read_tests/polished_genomes/NC_002163.1/ntedit-short__ntedit-short.fasta.gz	1641481	1641368	179	99.989095353%	39.62	24	21	134	4	99.992333199%	41.15	175	99.988989064%	39.58	3.18%	0.41048	116	63	94%	99.4%	1690	512821	303.444	64450595	161109475	-1917548.168480	-2.370603	-0.281729	-0.369900	0.085808
NC_002516.2	ntEdit-short+ntEdit-short	reference_genomes/NC_002516.2.fasta	/home/ubuntu/hybrid_polishing/simulated_read_tests/polished_genomes/NC_002516.2/ntedit-short__ntedit-short.fasta.gz	6264404	6264307	306	99.995115302%	43.11	95	57	154	14	99.991923574%	40.93	292	99.995206134%	43.19	2.77%	0.62752	95	211	93%	99.1%	5689	1873388	329.300	248353183	615100503	-6053532.715753	-2.173926	-0.281267	-0.240956	0.093012
NC_002528.1	ntEdit-short+ntEdit-short	reference_genomes/NC_002528.1.fasta	/home/ubuntu/hybrid_polishing/simulated_read_tests/polished_genomes/NC_002528.1/ntedit-short__ntedit-short.fasta.gz	640681	640507	195	99.969563969%	35.17	7	7	181	0			195	99.969563969%	35.17	0.00%		178	17	95%	99.3%	614	185965	302.875	25630080	62795864	-942607.076545	-3.038174	-0.288261	-0.454686	0.092136
NC_002662.1	ntEdit-short+ntEdit-short	reference_genomes/NC_002662.1.fasta	/home/ubuntu/hybrid_polishing/simulated_read_tests/polished_genomes/NC_002662.1/ntedit-short__ntedit-short.fasta.gz	2365589	2365473	219	99.990742349%	40.33	59	22	138	8	99.994689960%	42.75	211	99.990473838%	40.21	6.37%	0.35791	109	110	94%	99.3%	2399	680682	283.736	91724881	232211774	-2379143.915592	-2.311111	-0.283119	-0.226227	0.085228
NC_002677.1	ntEdit-short+ntEdit-short	reference_genomes/NC_002677.1.fasta	/home/ubuntu/hybrid_polishing/simulated_read_tests/polished_genomes/NC_002677.1/ntedit-short__ntedit-short.fasta.gz	3268203	3268120	193	99.994094666%	42.29	52	29	112	5	99.995929366%	43.90	188	99.994023020%	42.24	3.76%	0.40513	50	143	92%	99.0%	3992	749647	187.787	128077556	320894406	-2695850.090159	-2.207315	-0.282669	-0.083098	0.088220
NC_002695.2	ntEdit-short+ntEdit-short	reference_genomes/NC_002695.2.fasta	/home/ubuntu/hybrid_polishing/simulated_read_tests/polished_genomes/NC_002695.2/ntedit-short__ntedit-short.fasta.gz	5498578	5498434	370	99.993271067%	41.72	96	65	209	78	99.985509831%	38.39	292	99.994113315%	42.30	9.79%	0.71111	150	220	94%	98.9%	5327	1607298	301.727	210302470	539849930	-4440742.746943	-2.218873	-0.281769	-0.057546	0.083475
NC_002696.2	ntEdit-short+ntEdit-short	reference_genomes/NC_002696.2.fasta	/home/ubuntu/hybrid_polishing/simulated_read_tests/polished_genomes/NC_002696.2/ntedit-short__ntedit-short.fasta.gz	4016947	4016700	723	99.982002063%	37.45	116	180	427	77	99.933484792%	31.77	646	99.983441689%	37.81	2.88%	0.80068	328	395	93%	99.1%	3738	1191180	318.668	159146993	394108539	-4521880.739569	-2.571253	-0.281732	-0.259851	0.085132
NC_002737.2	ntEdit-short+ntEdit-short	reference_genomes/NC_002737.2.fasta	/home/ubuntu/hybrid_polishing/simulated_read_tests/polished_genomes/NC_002737.2/ntedit-short__ntedit-short.fasta.gz	1852433	1852373	126	99.993198201%	41.67	30	18	78	13	99.983623079%	37.86	113	99.993626877%	41.96	4.29%	0.71986	47	79	95%	99.5%	1781	528868	296.950	72368959	181867237	-1658957.723327	-2.241522	-0.283429	-0.139602	0.085724
NC_002929.2	ntEdit-short+ntEdit-short	reference_genomes/NC_002929.2.fasta	/home/ubuntu/hybrid_polishing/simulated_read_tests/polished_genomes/NC_002929.2/ntedit-short__ntedit-short.fasta.gz	4086189	4086193	682	99.983310669%	37.78	178	254	250	234	99.936380196%	31.96	448	99.987952562%	39.19	9.00%	0.84078	194	488	94%	99.2%	3925	1224418	311.954	154115323	401032457	-5058203.902780	-2.464561	-0.282385	-0.308013	-0.014204
NC_002932.3	ntEdit-short+ntEdit-short	reference_genomes/NC_002932.3.fasta	/home/ubuntu/hybrid_polishing/simulated_read_tests/polished_genomes/NC_002932.3/ntedit-short__ntedit-short.fasta.gz	2154946	2154919	172	99.992018547%	40.98	45	50	77	14	99.976177512%	36.23	158	99.992462652%	41.23	2.73%	0.75965	55	117	94%	99.3%	2018	627259	310.832	85367880	211565605	-1854114.722830	-2.252108	-0.283628	-0.095154	0.079999
NC_002937.3	ntEdit-short+ntEdit-short	reference_genomes/NC_002937.3.fasta	/home/ubuntu/hybrid_polishing/simulated_read_tests/polished_genomes/NC_002937.3/ntedit-short__ntedit-short.fasta.gz	3570858	3570697	323	99.990954644%	40.44	92	35	196	24	99.980883349%	37.19	299	99.991321631%	40.62	3.52%	0.68777	144	179	94%	99.3%	3173	1022477	322.243	141358110	350537382	-3246832.689812	-2.305229	-0.282752	-0.133301	0.086700
NC_002939.5	ntEdit-short+ntEdit-short	reference_genomes/NC_002939.5.fasta	/home/ubuntu/hybrid_polishing/simulated_read_tests/polished_genomes/NC_002939.5/ntedit-short__ntedit-short.fasta.gz	3814128	3813843	395	99.989643840%	39.85	56	27	312	0	100.000000000%	inf	395	99.989397647%	39.75	2.32%	0.00000	267	128	94%	99.4%	3453	1152159	333.669	150718598	374372347	-3432716.195975	-2.332083	-0.282201	-0.117447	0.088889
NC_002942.5	ntEdit-short+ntEdit-short	reference_genomes/NC_002942.5.fasta	/home/ubuntu/hybrid_polishing/simulated_read_tests/polished_genomes/NC_002942.5/ntedit-short__ntedit-short.fasta.gz	3397754	3397697	407	99.988021954%	39.22	92	129	186	13	99.982209571%	37.50	394	99.988149699%	39.26	2.15%	0.60020	104	303	94%	99.3%	3084	1001735	324.817	134588025	333490934	-3249182.206560	-2.376089	-0.282841	-0.158153	0.088208
NC_002946.2	ntEdit-short+ntEdit-short	reference_genomes/NC_002946.2.fasta	/home/ubuntu/hybrid_polishing/simulated_read_tests/polished_genomes/NC_002946.2/ntedit-short__ntedit-short.fasta.gz	2153922	2153809	190	99.991178989%	40.54	25	26	139	99	99.956952966%	33.66	91	99.995270189%	43.25	10.68%	0.90100	123	67	94%	99.0%	2148	597700	278.259	82398413	211467911	-2037073.963241	-2.263666	-0.285673	-0.124998	0.029016
NC_002947.4	ntEdit-short+ntEdit-short	reference_genomes/NC_002947.4.fasta	/home/ubuntu/hybrid_polishing/simulated_read_tests/polished_genomes/NC_002947.4/ntedit-short__ntedit-short.fasta.gz	6181873	6181771	344	99.994435398%	42.55	120	61	163	26	99.989660301%	39.85	318	99.994637867%	42.71	4.07%	0.65850	99	245	94%	99.4%	5595	1826956	326.534	242959093	606972530	-5487322.978037	-2.203370	-0.281616	-0.149673	0.090362
NC_002967.9	ntEdit-short+ntEdit-short	reference_genomes/NC_002967.9.fasta	/home/ubuntu/hybrid_polishing/simulated_read_tests/polished_genomes/NC_002967.9/ntedit-short__ntedit-short.fasta.gz	2843201	2843020	541	99.980972934%	37.21	126	117	298	55	99.958242542%	33.79	486	99.982077036%	37.47	4.63%	0.69968	195	346	93%	98.9%	2662	867713	325.963	112536133	278949938	-3193108.047362	-2.593621	-0.282698	-0.245729	0.081419
NC_002971.4	ntEdit-short+ntEdit-short	reference_genomes/NC_002971.4.fasta	/home/ubuntu/hybrid_polishing/simulated_read_tests/polished_genomes/NC_002971.4/ntedit-short__ntedit-short.fasta.gz	1995488	1995376	348	99.982561356%	37.58	76	80	192	22	99.971494098%	35.45	326	99.983006593%	37.70	3.87%	0.62651	94	254	93%	99.2%	2059	590978	287.022	78540780	195796741	-2016486.119679	-2.579284	-0.283672	-0.138159	0.081948
NC_003030.1	ntEdit-short+ntEdit-short	reference_genomes/NC_003030.1.fasta	/home/ubuntu/hybrid_polishing/simulated_read_tests/polished_genomes/NC_003030.1/ntedit-short__ntedit-short.fasta.gz	3940880	3940751	305	99.992260692%	41.11	94	41	170	23	99.982626168%	37.60	282	99.992595584%	41.31	3.36%	0.70117	130	175	95%	99.5%	3741	1135135	303.431	155341079	386899391	-4013777.873257	-2.249918	-0.281774	-0.259277	0.084687
NC_003047.1	ntEdit-short+ntEdit-short	reference_genomes/NC_003047.1.fasta	/home/ubuntu/hybrid_polishing/simulated_read_tests/polished_genomes/NC_003047.1/ntedit-short__ntedit-short.fasta.gz	3654135	3654034	221	99.993952105%	42.18	62	29	130	29	99.978929778%	36.76	192	99.994540071%	42.63	3.77%	0.79420	88	133	94%	99.4%	3398	1051239	309.370	143688322	358769382	-3429166.730326	-2.216668	-0.282818	-0.193693	0.088418
NC_003098.1	ntEdit-short+ntEdit-short	reference_genomes/NC_003098.1.fasta	/home/ubuntu/hybrid_polishing/simulated_read_tests/polished_genomes/NC_003098.1/ntedit-short__ntedit-short.fasta.gz	2038615	2038530	156	99.992347832%	41.16	25	23	108	17	99.988635680%	39.44	139	99.992641792%	41.33	7.34%	0.60699	77	79	93%	99.2%	2003	582766	290.947	80256317	200129165	-1813283.964624	-2.278047	-0.283908	-0.119127	0.083669
NC_003143.1	ntEdit-short+ntEdit-short	reference_genomes/NC_003143.1.fasta	/home/ubuntu/hybrid_polishing/simulated_read_tests/polished_genomes/NC_003143.1/ntedit-short__ntedit-short.fasta.gz	4653728	4653539	438	99.990588310%	40.26	131	59	248	97	99.972364200%	35.59	341	99.992074915%	41.01	7.54%	0.77714	141	297	92%	96.3%	4119	1298890	315.341	179299277	456863889	-3832150.982726	-2.290249	-0.282875	-0.049194	0.083461
NC_003197.2	ntEdit-short+ntEdit-short	reference_genomes/NC_003197.2.fasta	/home/ubuntu/hybrid_polishing/simulated_read_tests/polished_genomes/NC_003197.2/ntedit-short__ntedit-short.fasta.gz	4857450	4857349	249	99.994873899%	42.90	62	43	144	20	99.987960221%	39.19	229	99.995118704%	43.11	3.42%	0.71153	100	149	94%	99.3%	4536	1414963	311.941	191530593	476952361	-3904230.704333	-2.169754	-0.282129	-0.077217	0.090762
NC_003210.1	ntEdit-short+ntEdit-short	reference_genomes/NC_003210.1.fasta	/home/ubuntu/hybrid_polishing/simulated_read_tests/polished_genomes/NC_003210.1/ntedit-short__ntedit-short.fasta.gz	2944528	2944440	191	99.993513447%	41.88	53	25	113	5	99.990850032%	40.39	186	99.993563809%	41.91	1.86%	0.58706	86	105	93%	99.3%	2885	876446	303.794	116482075	289098003	-2693142.614529	-2.210812	-0.282720	-0.171477	0.088021
NC_003450.3	ntEdit-short+ntEdit-short	reference_genomes/NC_003450.3.fasta	/home/ubuntu/hybrid_polishing/simulated_read_tests/polished_genomes/NC_003450.3/ntedit-short__ntedit-short.fasta.gz	3309401	3309326	189	99.994289040%	42.43	64	25	100	17	99.985735503%	38.46	172	99.994608571%	42.68	3.60%	0.72571	49	140	94%	99.2%	3082	963875	312.743	130156555	324941197	-2620943.701017	-2.209390	-0.282884	-0.048665	0.087474
NC_003454.1	ntEdit-short+ntEdit-short	reference_genomes/NC_003454.1.fasta	/home/ubuntu/hybrid_polishing/simulated_read_tests/polished_genomes/NC_003454.1/ntedit-short__ntedit-short.fasta.gz	2174500	2174294	306	99.985927968%	38.52	48	26	232	32	99.971786530%	35.50	274	99.986706160%	38.76	5.22%	0.67972	194	112	92%	99.2%	2054	656931	319.830	84582170	213398962	-2542330.135760	-2.443616	-0.284635	-0.329600	0.069831
NC_003888.3	ntEdit-short+ntEdit-short	reference_genomes/NC_003888.3.fasta	/home/ubuntu/hybrid_polishing/simulated_read_tests/polished_genomes/NC_003888.3/ntedit-short__ntedit-short.fasta.gz	8667507	8667184	929	99.989282060%	39.70	200	203	526	45	99.984827489%	38.19	884	99.989439885%	39.76	3.42%	0.58962	333	596	92%	99.2%	7765	2549648	328.351	342115697	850776451	-9217723.190545	-2.350501	-0.281745	-0.271481	0.085426
NC_003902.1	ntEdit-short+ntEdit-short	reference_genomes/NC_003902.1.fasta	/home/ubuntu/hybrid_polishing/simulated_read_tests/polished_genomes/NC_003902.1/ntedit-short__ntedit-short.fasta.gz	5076188	5076103	285	99.994385609%	42.51	94	53	138	27	99.987662614%	39.09	258	99.994688510%	42.75	4.31%	0.69905	60	225	93%	99.3%	4293	1444844	336.558	199875156	498431437	-4896579.178785	-2.178687	-0.282081	-0.234929	0.090563
NC_003997.3	ntEdit-short+ntEdit-short	reference_genomes/NC_003997.3.fasta	/home/ubuntu/hybrid_polishing/simulated_read_tests/polished_genomes/NC_003997.3/ntedit-short__ntedit-short.fasta.gz	5227293	5227097	399	99.992367077%	41.17	79	62	258	13	99.989903697%	39.96	386	99.992429287%	41.21	2.46%	0.57148	203	196	94%	99.2%	5497	1467705	267.001	207035409	513182560	-4915032.179698	-2.247080	-0.281631	-0.185984	0.088620
NC_004113.1	ntEdit-short+ntEdit-short	reference_genomes/NC_004113.1.fasta	/home/ubuntu/hybrid_polishing/simulated_read_tests/polished_genomes/NC_004113.1/ntedit-short__ntedit-short.fasta.gz	2593857	2593705	453	99.982536515%	37.58	47	127	279	24	99.985094371%	38.27	429	99.982367237%	37.54	6.21%	0.45809	170	283	93%	99.3%	2589	776499	299.922	101220042	254499772	-2436308.005386	-2.590260	-0.283389	-0.067410	0.086029
NC_004116.1	ntEdit-short+ntEdit-short	reference_genomes/NC_004116.1.fasta	/home/ubuntu/hybrid_polishing/simulated_read_tests/polished_genomes/NC_004116.1/ntedit-short__ntedit-short.fasta.gz	2160267	2160231	246	99.988612888%	39.44	70	70	106	7	99.992495712%	41.25	239	99.988437668%	39.37	4.32%	0.39358	64	182	95%	99.4%	2133	631808	296.206	83862018	212042212	-2122786.455642	-2.408647	-0.283523	-0.170436	0.085169
NC_004307.2	ntEdit-short+ntEdit-short	reference_genomes/NC_004307.2.fasta	/home/ubuntu/hybrid_polishing/simulated_read_tests/polished_genomes/NC_004307.2/ntedit-short__ntedit-short.fasta.gz	2256640	2256581	129	99.994283585%	42.43	32	19	78	7	99.990771016%	40.35	122	99.994405751%	42.52	3.36%	0.62260	53	76	95%	99.5%	1833	653941	356.760	88364030	221566385	-1969084.196256	-2.206718	-0.283663	-0.119894	0.077443
NC_004337.2	ntEdit-short+ntEdit-short	reference_genomes/NC_004337.2.fasta	/home/ubuntu/hybrid_polishing/simulated_read_tests/polished_genomes/NC_004337.2/ntedit-short__ntedit-short.fasta.gz	4607202	4607052	316	99.993141251%	41.64	62	52	202	116	99.978284799%	36.63	200	99.995089694%	43.09	11.59%	0.81558	156	160	89%	98.8%	4740	1330664	280.731	171560177	452348880	-3802141.821637	-2.210977	-0.282406	-0.057499	0.063386
NC_004347.2	ntEdit-short+ntEdit-short	reference_genomes/NC_004347.2.fasta	/home/ubuntu/hybrid_polishing/simulated_read_tests/polished_genomes/NC_004347.2/ntedit-short__ntedit-short.fasta.gz	4969811	4969705	269	99.994587369%	42.67	71	46	152	33	99.991291635%	40.60	236	99.994859408%	42.89	7.62%	0.62881	92	177	94%	99.4%	4443	1412461	317.907	191248671	487985611	-3982690.236516	-2.174676	-0.281702	-0.056324	0.073738
NC_004350.2	ntEdit-short+ntEdit-short	reference_genomes/NC_004350.2.fasta	/home/ubuntu/hybrid_polishing/simulated_read_tests/polished_genomes/NC_004350.2/ntedit-short__ntedit-short.fasta.gz	2032925	2032851	271	99.986669907%	38.75	59	69	143	22	99.970529531%	35.31	249	99.987285169%	38.96	3.67%	0.69860	57	214	93%	98.9%	1931	579947	300.335	79648691	199537073	-2051975.251367	-2.436899	-0.283763	-0.178340	0.075850
NC_004461.1	ntEdit-short+ntEdit-short	reference_genomes/NC_004461.1.fasta	/home/ubuntu/hybrid_polishing/simulated_read_tests/polished_genomes/NC_004461.1/ntedit-short__ntedit-short.fasta.gz	2499279	2499198	183	99.992677964%	41.35	50	26	107	15	99.986764901%	38.78	168	99.992958839%	41.52	4.53%	0.65274	80	103	95%	99.5%	2296	691680	301.254	98203067	245373011	-2482362.280112	-2.254833	-0.284321	-0.228532	0.081677
NC_004463.1	ntEdit-short+ntEdit-short	reference_genomes/NC_004463.1.fasta	/home/ubuntu/hybrid_polishing/simulated_read_tests/polished_genomes/NC_004463.1/ntedit-short__ntedit-short.fasta.gz	9105828	9105602	544	99.994025864%	42.24	136	91	317	40	99.988711566%	39.47	504	99.994241036%	42.40	3.89%	0.66218	219	325	91%	99.0%	8507	2586004	303.985	359843483	894033338	-8751643.923450	-2.196843	-0.281655	-0.219738	0.084808
NC_004567.2	ntEdit-short+ntEdit-short	reference_genomes/NC_004567.2.fasta	/home/ubuntu/hybrid_polishing/simulated_read_tests/polished_genomes/NC_004567.2/ntedit-short__ntedit-short.fasta.gz	3308273	3308205	223	99.993259425%	41.71	55	50	118	16	99.986477807%	38.69	207	99.993510970%	41.88	3.58%	0.67573	64	159	95%	99.3%	3105	929732	299.431	130690988	324815082	-2692406.111378	-2.232544	-0.282932	-0.066632	0.091281
NC_004578.1	ntEdit-short+ntEdit-short	reference_genomes/NC_004578.1.fasta	/home/ubuntu/hybrid_polishing/simulated_read_tests/polished_genomes/NC_004578.1/ntedit-short__ntedit-short.fasta.gz	6397126	6397002	329	99.994857116%	42.89	79	63	187	26	99.993817752%	42.09	303	99.994930253%	42.95	6.57%	0.54944	57	272	93%	99.3%	5728	1873194	327.024	247052119	628157601	-5356863.790633	-2.171387	-0.281530	-0.108179	0.088455
NC_004663.1	ntEdit-short+ntEdit-short	reference_genomes/NC_004663.1.fasta	/home/ubuntu/hybrid_polishing/simulated_read_tests/polished_genomes/NC_004663.1/ntedit-short__ntedit-short.fasta.gz	6260361	6260196	418	99.993323142%	41.75	115	69	234	39	99.981739521%	37.38	379	99.993732278%	42.03	3.41%	0.74447	113	305	87%	98.7%	4919	1874977	381.170	247269031	614657274	-5161723.695893	-2.221284	-0.282235	-0.075296	0.085307
NC_004668.1	ntEdit-short+ntEdit-short	reference_genomes/NC_004668.1.fasta	/home/ubuntu/hybrid_polishing/simulated_read_tests/polished_genomes/NC_004668.1/ntedit-short__ntedit-short.fasta.gz	3218031	3217856	283	99.991205871%	40.56	58	25	200	14	99.989334227%	39.72	269	99.991285460%	40.60	4.08%	0.55034	156	127	95%	99.4%	3135	941901	300.447	127044956	315901143	-3093861.187414	-2.296036	-0.282723	-0.187239	0.085403
NC_004722.1	ntEdit-short+ntEdit-short	reference_genomes/NC_004722.1.fasta	/home/ubuntu/hybrid_polishing/simulated_read_tests/polished_genomes/NC_004722.1/ntedit-short__ntedit-short.fasta.gz	5411809	5411555	834	99.984589832%	38.12	176	202	456	24	99.987979084%	39.20	810	99.984460011%	38.09	3.69%	0.43616	225	609	89%	98.9%	5611	1510889	269.273	213528200	531091744	-5575610.682376	-2.491544	-0.281693	-0.187715	0.081854
NC_005027.1	ntEdit-short+ntEdit-short	reference_genomes/NC_005027.1.fasta	/home/ubuntu/hybrid_polishing/simulated_read_tests/polished_genomes/NC_005027.1/ntedit-short__ntedit-short.fasta.gz	7145576	7145438	365	99.994891980%	42.92	127	50	188	31	99.986834226%	38.81	334	99.995166542%	43.16	3.30%	0.73146	69	296	93%	98.7%	5485	2115477	385.684	282937910	701649206	-5871589.904100	-2.166269	-0.281424	-0.092571	0.086768
NC_005042.1	ntEdit-short+ntEdit-short	reference_genomes/NC_005042.1.fasta	/home/ubuntu/hybrid_polishing/simulated_read_tests/polished_genomes/NC_005042.1/ntedit-short__ntedit-short.fasta.gz	1751080	1751054	96	99.994517719%	42.61	38	16	42	2	99.974073114%	35.86	94	99.994608181%	42.68	0.44%	0.82784	20	76	95%	99.5%	1922	519824	270.460	70027213	171935269	-1580234.555633	-2.202050	-0.284406	-0.159374	0.085752
NC_005125.1	ntEdit-short+ntEdit-short	reference_genomes/NC_005125.1.fasta	/home/ubuntu/hybrid_polishing/simulated_read_tests/polished_genomes/NC_005125.1/ntedit-short__ntedit-short.fasta.gz	4659019	4658756	405	99.991307261%	40.61	58	42	305	88	99.941799327%	32.35	317	99.992967838%	41.53	3.25%	0.89220	253	152	92%	99.2%	4542	1383182	304.531	185108511	457338234	-4263214.538758	-2.287654	-0.281311	-0.148423	0.089695
NC_005945.1	ntEdit-short+ntEdit-short	reference_genomes/NC_005945.1.fasta	/home/ubuntu/hybrid_polishing/simulated_read_tests/polished_genomes/NC_005945.1/ntedit-short__ntedit-short.fasta.gz	5228663	5228484	368	99.992961930%	41.53	103	43	222	11	99.991545160%	40.73	357	99.992998082%	41.55	2.49%	0.54700	172	196	95%	99.3%	5488	1467701	267.438	207096360	513319642	-4899151.606601	-2.234031	-0.282009	-0.185979	0.087688
NC_006055.1	ntEdit-short+ntEdit-short	reference_genomes/NC_006055.1.fasta	/home/ubuntu/hybrid_polishing/simulated_read_tests/polished_genomes/NC_006055.1/ntedit-short__ntedit-short.fasta.gz	793224	793158	106	99.986636982%	38.74	20	10	76	4	99.979698523%	36.92	102	99.986813715%	38.80	2.48%	0.60624	62	44	95%	99.2%	1480	180152	121.724	31295169	77845827	-932497.185662	-2.515979	-0.289190	-0.333530	0.092975
NC_006347.1	ntEdit-short+ntEdit-short	reference_genomes/NC_006347.1.fasta	/home/ubuntu/hybrid_polishing/simulated_read_tests/polished_genomes/NC_006347.1/ntedit-short__ntedit-short.fasta.gz	5277274	5277103	371	99.992969915%	41.53	110	45	216	34	99.977028890%	36.39	337	99.993429912%	41.82	2.80%	0.77760	145	226	92%	99.2%	4395	1564872	356.057	209077454	518120226	-4394931.765604	-2.228134	-0.281519	-0.071524	0.075271
NC_006461.1	ntEdit-short+ntEdit-short	reference_genomes/NC_006461.1.fasta	/home/ubuntu/hybrid_polishing/simulated_read_tests/polished_genomes/NC_006461.1/ntedit-short__ntedit-short.fasta.gz	1849742	1849416	452	99.975564741%	36.12	38	44	370	6	99.982149232%	37.48	446	99.975442882%	36.10	1.82%	0.42093	354	98	94%	99.0%	1979	576266	291.191	73290700	181391841	-2280694.484182	-2.785151	-0.284449	-0.298829	0.089011
NC_006570.2	ntEdit-short+ntEdit-short	reference_genomes/NC_006570.2.fasta	/home/ubuntu/hybrid_polishing/simulated_read_tests/polished_genomes/NC_006570.2/ntedit-short__ntedit-short.fasta.gz	1892775	1892707	123	99.993501667%	41.87	19	18	86	16	99.989415539%	39.75	107	99.993856323%	42.12	7.99%	0.63273	51	72	91%	99.1%	2043	562268	275.217	71019987	185847424	-1835393.518619	-2.203538	-0.284313	-0.221324	0.080918
NC_006814.3	ntEdit-short+ntEdit-short	reference_genomes/NC_006814.3.fasta	/home/ubuntu/hybrid_polishing/simulated_read_tests/polished_genomes/NC_006814.3/ntedit-short__ntedit-short.fasta.gz	1993560	1993487	144	99.992776821%	41.41	27	22	95	12	99.979633747%	36.91	132	99.993177099%	41.66	2.96%	0.74906	72	72	95%	99.4%	1890	588028	311.126	78693046	195718930	-1900977.213437	-2.257605	-0.284061	-0.193425	0.087084
NC_007005.1	ntEdit-short+ntEdit-short	reference_genomes/NC_007005.1.fasta	/home/ubuntu/hybrid_polishing/simulated_read_tests/polished_genomes/NC_007005.1/ntedit-short__ntedit-short.fasta.gz	6093698	6093562	331	99.994568203%	42.65	95	50	186	28	99.989224014%	39.68	303	99.994806229%	42.85	4.26%	0.67477	94	237	94%	99.4%	5221	1787415	342.351	242024260	598343019	-5161473.867381	-2.179372	-0.281752	-0.116241	0.089620
NC_007606.1	ntEdit-short+ntEdit-short	reference_genomes/NC_007606.1.fasta	/home/ubuntu/hybrid_polishing/simulated_read_tests/polished_genomes/NC_007606.1/ntedit-short__ntedit-short.fasta.gz	4369232	4369134	814	99.981371050%	37.30	94	311	409	589	99.917279812%	30.82	225	99.993848264%	42.11	16.29%	0.93078	583	231	93%	99.3%	5176	1246924	240.905	159854430	428857206	-5072210.981431	-2.405661	-0.283771	-0.058941	-0.205452
NC_007643.1	ntEdit-short+ntEdit-short	reference_genomes/NC_007643.1.fasta	/home/ubuntu/hybrid_polishing/simulated_read_tests/polished_genomes/NC_007643.1/ntedit-short__ntedit-short.fasta.gz	4352825	4352411	562	99.987088948%	38.89	78	35	449	15	99.984482009%	38.09	547	99.987148154%	38.91	2.22%	0.54699	403	159	91%	99.1%	3866	1282814	331.819	173145711	427179736	-4616493.192904	-2.416100	-0.281762	-0.249445	0.088142
NC_007644.1	ntEdit-short+ntEdit-short	reference_genomes/NC_007644.1.fasta	/home/ubuntu/hybrid_polishing/simulated_read_tests/polished_genomes/NC_007644.1/ntedit-short__ntedit-short.fasta.gz	2628784	2628676	403	99.984670336%	38.14	83	106	214	11	99.982436532%	37.55	392	99.984724853%	38.16	2.38%	0.53484	115	288	92%	99.2%	2693	772160	286.729	104296537	257977342	-2554791.222354	-2.514187	-0.283041	-0.127400	0.087953
NC_007677.1	ntEdit-short+ntEdit-short	reference_genomes/NC_007677.1.fasta	/home/ubuntu/hybrid_polishing/simulated_read_tests/polished_genomes/NC_007677.1/ntedit-short__ntedit-short.fasta.gz	3551823	3551610	359	99.989892628%	39.95	66	40	253	3	99.995331321%	43.31	356	99.989792422%	39.91	1.81%	0.31383	211	148	94%	99.2%	3027	1008094	333.034	141651135	348644336	-3463098.599884	-2.342520	-0.282633	-0.187184	0.087208
NC_007795.1	ntEdit-short+ntEdit-short	reference_genomes/NC_007795.1.fasta	/home/ubuntu/hybrid_polishing/simulated_read_tests/polished_genomes/NC_007795.1/ntedit-short__ntedit-short.fasta.gz	2821361	2821283	221	99.992167020%	41.06	57	43	121	40	99.968448287%	35.01	181	99.993282932%	41.73	4.49%	0.82448	68	153	82%	98.0%	2647	787838	297.634	111716282	276984032	-2778353.069103	-2.275347	-0.282688	-0.216979	0.084894
NC_007929.1	ntEdit-short+ntEdit-short	reference_genomes/NC_007929.1.fasta	/home/ubuntu/hybrid_polishing/simulated_read_tests/polished_genomes/NC_007929.1/ntedit-short__ntedit-short.fasta.gz	1827111	1827035	147	99.991954595%	40.94	33	19	95	19	99.983127159%	37.73	128	99.992534367%	41.27	6.16%	0.69326	87	60	94%	99.4%	1781	532434	298.952	70747611	179371427	-1783541.613538	-2.264897	-0.283596	-0.201508	0.074843
NC_008526.1	ntEdit-short+ntEdit-short	reference_genomes/NC_008526.1.fasta	/home/ubuntu/hybrid_polishing/simulated_read_tests/polished_genomes/NC_008526.1/ntedit-short__ntedit-short.fasta.gz	2895264	2895204	166	99.994266550%	42.42	54	26	86	19	99.990784036%	40.35	147	99.994533540%	42.62	7.12%	0.62769	48	118	95%	99.5%	2809	819904	291.885	111170423	284276915	-2355084.723139	-2.198641	-0.283447	-0.071644	0.085577
NC_008570.1	ntEdit-short+ntEdit-short	reference_genomes/NC_008570.1.fasta	/home/ubuntu/hybrid_polishing/simulated_read_tests/polished_genomes/NC_008570.1/ntedit-short__ntedit-short.fasta.gz	4744448	4744241	478	99.989925236%	39.97	111	80	287	13	99.989271892%	39.69	465	99.989942360%	39.98	2.55%	0.51613	200	278	92%	99.2%	4220	1376720	326.237	187355457	465718168	-4445381.708947	-2.335827	-0.281653	-0.153226	0.088750
NC_008596.1	ntEdit-short+ntEdit-short	reference_genomes/NC_008596.1.fasta	/home/ubuntu/hybrid_polishing/simulated_read_tests/polished_genomes/NC_008596.1/ntedit-short__ntedit-short.fasta.gz	6988209	6988069	1510	99.978393665%	36.65	406	482	622	586	99.813905632%	27.30	924	99.986154808%	38.59	4.50%	0.93075	129	1381	89%	95.4%	6785	2145923	316.275	272458196	685881456	-9136592.413892	-2.442898	-0.282172	-0.222987	-0.176085
NC_008800.1	ntEdit-short+ntEdit-short	reference_genomes/NC_008800.1.fasta	/home/ubuntu/hybrid_polishing/simulated_read_tests/polished_genomes/NC_008800.1/ntedit-short__ntedit-short.fasta.gz	4615899	4615732	330	99.992850854%	41.46	89	37	204	43	99.979339538%	36.85	287	99.993488829%	41.86	4.51%	0.76037	116	214	94%	99.4%	4188	1310006	312.800	181299457	453186509	-3708851.861954	-2.225277	-0.281610	-0.056198	0.088332
NC_009009.1	ntEdit-short+ntEdit-short	reference_genomes/NC_009009.1.fasta	/home/ubuntu/hybrid_polishing/simulated_read_tests/polished_genomes/NC_009009.1/ntedit-short__ntedit-short.fasta.gz	2388435	2388385	121	99.994933964%	42.95	31	20	70	11	99.985740397%	38.46	110	99.995240802%	43.22	3.23%	0.74976	63	58	95%	99.5%	2277	708170	311.010	94715218	234509992	-1965148.847299	-2.171219	-0.282975	-0.092119	0.087407
NC_009089.1	ntEdit-short+ntEdit-short	reference_genomes/NC_009089.1.fasta	/home/ubuntu/hybrid_polishing/simulated_read_tests/polished_genomes/NC_009089.1/ntedit-short__ntedit-short.fasta.gz	4290252	4290046	381	99.991119519%	40.52	63	56	262	36	99.987287103%	38.96	345	99.991390349%	40.65	6.60%	0.59622	215	166	94%	99.4%	3853	1184034	307.302	166749742	421141420	-4516867.292122	-2.284533	-0.281965	-0.278424	0.081090
NC_009495.1	ntEdit-short+ntEdit-short	reference_genomes/NC_009495.1.fasta	/home/ubuntu/hybrid_polishing/simulated_read_tests/polished_genomes/NC_009495.1/ntedit-short__ntedit-short.fasta.gz	3886916	3886728	343	99.991175614%	40.54	75	40	228	10	99.993793484%	42.07	333	99.991062406%	40.49	4.15%	0.40983	180	163	95%	99.3%	3585	1054684	294.194	153580787	381572360	-4237644.576199	-2.278538	-0.282008	-0.327744	0.091013
NC_009613.3	ntEdit-short+ntEdit-short	reference_genomes/NC_009613.3.fasta	/home/ubuntu/hybrid_polishing/simulated_read_tests/polished_genomes/NC_009613.3/ntedit-short__ntedit-short.fasta.gz	2860382	2860160	328	99.988533124%	39.41	44	31	253	42	99.977952640%	36.57	286	99.989288044%	39.70	6.66%	0.67301	227	101	95%	99.4%	2537	828186	326.443	110906732	280737657	-3169660.429845	-2.368322	-0.283201	-0.307246	0.082944
NC_009636.1	ntEdit-short+ntEdit-short	reference_genomes/NC_009636.1.fasta	/home/ubuntu/hybrid_polishing/simulated_read_tests/polished_genomes/NC_009636.1/ntedit-short__ntedit-short.fasta.gz	3781904	3781861	156	99.995875124%	43.85	57	28	71	2	99.996957064%	45.17	154	99.995855989%	43.83	1.74%	0.42340	34	122	95%	99.5%	3608	1104940	306.247	150091902	371364015	-3386821.757546	-2.161234	-0.282263	-0.168541	0.087503
NC_010175.1	ntEdit-short+ntEdit-short	reference_genomes/NC_010175.1.fasta	/home/ubuntu/hybrid_polishing/simulated_read_tests/polished_genomes/NC_010175.1/ntedit-short__ntedit-short.fasta.gz	5258541	5258217	676	99.987145014%	38.91	114	119	443	220	99.936244450%	31.95	456	99.990719620%	40.32	6.56%	0.87293	311	365	91%	97.5%	4378	1470054	335.782	209061839	516109841	-4678314.861663	-2.402762	-0.282658	-0.079854	0.085333
NC_010397.1	ntEdit-short+ntEdit-short	reference_genomes/NC_010397.1.fasta	/home/ubuntu/hybrid_polishing/simulated_read_tests/polished_genomes/NC_010397.1/ntedit-short__ntedit-short.fasta.gz	5067172	5067108	244	99.995184735%	43.17	88	46	110	2	99.996019584%	44.00	242	99.995176373%	43.17	0.99%	0.45211	47	197	95%	99.5%	4972	1569826	315.733	202595351	497554249	-4561149.718587	-2.182083	-0.281609	-0.167107	0.088198
NC_011661.1	ntEdit-short+ntEdit-short	reference_genomes/NC_011661.1.fasta	/home/ubuntu/hybrid_polishing/simulated_read_tests/polished_genomes/NC_011661.1/ntedit-short__ntedit-short.fasta.gz	1855560	1855514	220	99.988144169%	39.26	40	67	113	12	99.969945150%	35.22	208	99.988544363%	39.41	2.15%	0.72403	73	147	93%	99.1%	1847	582224	315.227	73582129	182129205	-1912848.079894	-2.406117	-0.284864	-0.223776	0.089893
NC_011750.1	ntEdit-short+ntEdit-short	reference_genomes/NC_011750.1.fasta	/home/ubuntu/hybrid_polishing/simulated_read_tests/polished_genomes/NC_011750.1/ntedit-short__ntedit-short.fasta.gz	5132068	5131934	309	99.993979094%	42.20	75	50	184	42	99.988673536%	39.46	267	99.994392294%	42.51	7.23%	0.66885	112	197	92%	99.2%	4882	1508190	308.929	197468983	503888107	-4127357.183344	-2.201634	-0.281699	-0.058325	0.081872
NC_011751.1	ntEdit-short+ntEdit-short	reference_genomes/NC_011751.1.fasta	/home/ubuntu/hybrid_polishing/simulated_read_tests/polished_genomes/NC_011751.1/ntedit-short__ntedit-short.fasta.gz	5202090	5201978	286	99.994502259%	42.60	80	47	159	24	99.990023528%	40.01	262	99.994719414%	42.77	4.62%	0.65389	101	185	95%	99.5%	4840	1526647	315.423	205439395	510764617	-4127246.245399	-2.190923	-0.281716	-0.059376	0.090208
NC_012587.1	ntEdit-short+ntEdit-short	reference_genomes/NC_012587.1.fasta	/home/ubuntu/hybrid_polishing/simulated_read_tests/polished_genomes/NC_012587.1/ntedit-short__ntedit-short.fasta.gz	3925702	3925553	336	99.991441126%	40.68	91	48	197	14	99.989459577%	39.77	322	99.991510516%	40.71	3.38%	0.55389	131	205	86%	98.2%	3626	1136497	313.430	154382634	385384841	-3823718.105069	-2.284608	-0.281822	-0.204747	0.086196
NC_012926.1	ntEdit-short+ntEdit-short	reference_genomes/NC_012926.1.fasta	/home/ubuntu/hybrid_polishing/simulated_read_tests/polished_genomes/NC_012926.1/ntedit-short__ntedit-short.fasta.gz	2146229	2146151	174	99.991892867%	40.91	38	29	107	31	99.983242881%	37.76	143	99.992708776%	41.37	8.62%	0.69681	70	104	91%	99.1%	2045	627018	306.610	83304631	210697640	-1896364.633122	-2.299003	-0.283781	-0.101412	0.078753
NC_013172.1	ntEdit-short+ntEdit-short	reference_genomes/NC_013172.1.fasta	/home/ubuntu/hybrid_polishing/simulated_read_tests/polished_genomes/NC_013172.1/ntedit-short__ntedit-short.fasta.gz	3614992	3614837	275	99.992392860%	41.19	54	33	188	3	99.993940373%	42.18	272	99.992371373%	41.18	1.37%	0.44269	113	162	93%	99.3%	3131	1079988	344.934	143568114	354897490	-3652490.329550	-2.262433	-0.282515	-0.252814	0.090748
NC_013522.1	ntEdit-short+ntEdit-short	reference_genomes/NC_013522.1.fasta	/home/ubuntu/hybrid_polishing/simulated_read_tests/polished_genomes/NC_013522.1/ntedit-short__ntedit-short.fasta.gz	1848474	1848152	430	99.976737971%	36.33	44	32	354	3	99.993250236%	41.71	427	99.976331164%	36.26	2.40%	0.22190	328	102	93%	99.2%	1811	568806	314.084	73212249	181273063	-2089446.337822	-2.759389	-0.284014	-0.205118	0.089197
NC_013853.1	ntEdit-short+ntEdit-short	reference_genomes/NC_013853.1.fasta	/home/ubuntu/hybrid_polishing/simulated_read_tests/polished_genomes/NC_013853.1/ntedit-short__ntedit-short.fasta.gz	2146611	2146569	146	99.993198680%	41.67	42	31	73	19	99.989793781%	39.91	127	99.993521998%	41.89	8.67%	0.61173	54	92	92%	99.2%	2054	627016	305.266	82153912	210752587	-1876465.936955	-2.248285	-0.284455	-0.115930	0.086021
NC_014121.1	ntEdit-short+ntEdit-short	reference_genomes/NC_014121.1.fasta	/home/ubuntu/hybrid_polishing/simulated_read_tests/polished_genomes/NC_014121.1/ntedit-short__ntedit-short.fasta.gz	5314581	5314417	365	99.993132177%	41.63	85	58	222	31	99.985808525%	38.48	334	99.993446095%	41.83	4.11%	0.68408	173	192	95%	99.3%	5133	1580268	307.864	208150115	521758089	-4411347.564972	-2.235245	-0.281703	-0.077967	0.086903
NC_014318.1	ntEdit-short+ntEdit-short	reference_genomes/NC_014318.1.fasta	/home/ubuntu/hybrid_polishing/simulated_read_tests/polished_genomes/NC_014318.1/ntedit-short__ntedit-short.fasta.gz	10236715	10236475	603	99.994109492%	42.30	177	93	333	23	99.989661760%	39.86	580	99.994208301%	42.37	2.17%	0.64093	176	427	94%	99.4%	9533	3090117	324.149	407610966	1005097883	-10497663.175472	-2.192169	-0.281301	-0.290210	0.089210
NC_014638.1	ntEdit-short+ntEdit-short	reference_genomes/NC_014638.1.fasta	/home/ubuntu/hybrid_polishing/simulated_read_tests/polished_genomes/NC_014638.1/ntedit-short__ntedit-short.fasta.gz	2214656	2214573	318	99.985641604%	38.43	83	76	159	4	99.989495798%	39.79	314	99.985574175%	38.41	1.72%	0.42135	63	255	94%	99.3%	1860	630582	339.023	87937757	217356868	-2235552.904300	-2.507508	-0.283973	-0.162529	0.083579
NC_014644.1	ntEdit-short+ntEdit-short	reference_genomes/NC_014644.1.fasta	/home/ubuntu/hybrid_polishing/simulated_read_tests/polished_genomes/NC_014644.1/ntedit-short__ntedit-short.fasta.gz	1667350	1667313	104	99.993762621%	42.05	33	17	54	13	99.975242339%	36.06	91	99.994364830%	42.49	3.15%	0.81459	32	72	95%	99.2%	1302	482656	370.704	66235344	163708267	-1417114.254388	-2.225799	-0.284252	-0.100353	0.087111
NC_014923.1	ntEdit-short+ntEdit-short	reference_genomes/NC_014923.1.fasta	/home/ubuntu/hybrid_polishing/simulated_read_tests/polished_genomes/NC_014923.1/ntedit-short__ntedit-short.fasta.gz	6264489	6264273	457	99.992704986%	41.37	113	64	280	39	99.951012410%	33.10	418	99.993241649%	41.70	1.27%	0.87877	192	265	89%	98.9%	6002	1833660	305.508	249964852	615026861	-5979194.170343	-2.240134	-0.281560	-0.200016	0.086117
NC_015663.1	ntEdit-short+ntEdit-short	reference_genomes/NC_015663.1.fasta	/home/ubuntu/hybrid_polishing/simulated_read_tests/polished_genomes/NC_015663.1/ntedit-short__ntedit-short.fasta.gz	5280350	5280253	244	99.995379130%	43.35	65	41	138	11	99.993379118%	41.79	233	99.995444102%	43.41	3.15%	0.59238	80	164	94%	99.4%	4884	1550784	317.523	209313265	518480023	-4368639.082849	-2.153506	-0.281291	-0.105878	0.090137
NC_016603.1	ntEdit-short+ntEdit-short	reference_genomes/NC_016603.1.fasta	/home/ubuntu/hybrid_polishing/simulated_read_tests/polished_genomes/NC_016603.1/ntedit-short__ntedit-short.fasta.gz	3862530	3862413	230	99.994045392%	42.25	63	25	142	8	99.989952021%	39.98	222	99.994131544%	42.31	2.06%	0.63130	100	130	95%	99.5%	3598	1132927	314.877	154093369	379232597	-3413468.646567	-2.197163	-0.282785	-0.144311	0.087219
NC_016845.1	ntEdit-short+ntEdit-short	reference_genomes/NC_016845.1.fasta	/home/ubuntu/hybrid_polishing/simulated_read_tests/polished_genomes/NC_016845.1/ntedit-short__ntedit-short.fasta.gz	5333942	5333825	316	99.994075727%	42.27	107	46	163	13	99.991357245%	40.63	303	99.994154611%	42.33	2.82%	0.59654	111	205	95%	99.4%	5071	1563933	308.407	210570511	523710552	-4649685.045655	-2.197598	-0.281803	-0.132008	0.086758
NC_017384.1	ntEdit-short+ntEdit-short	reference_genomes/NC_017384.1.fasta	/home/ubuntu/hybrid_polishing/simulated_read_tests/polished_genomes/NC_017384.1/ntedit-short__ntedit-short.fasta.gz	2766400	2766331	164	99.994071767%	42.27	49	23	92	6	99.987179487%	38.92	158	99.994190371%	42.36	1.69%	0.68816	65	99	94%	99.4%	2714	847612	312.311	109611293	271611257	-2602554.469045	-2.209445	-0.283411	-0.200967	0.091140
NC_017634.1	ntEdit-short+ntEdit-short	reference_genomes/NC_017634.1.fasta	/home/ubuntu/hybrid_polishing/simulated_read_tests/polished_genomes/NC_017634.1/ntedit-short__ntedit-short.fasta.gz	4747819	4747715	225	99.995261019%	43.24	47	37	141	10	99.990522136%	40.23	215	99.995368722%	43.34	2.22%	0.67175	81	144	95%	99.5%	4402	1398597	317.719	188172677	466188970	-3743118.169843	-2.171777	-0.281632	-0.059703	0.089119
NC_017960.1	ntEdit-short+ntEdit-short	reference_genomes/NC_017960.1.fasta	/home/ubuntu/hybrid_polishing/simulated_read_tests/polished_genomes/NC_017960.1/ntedit-short__ntedit-short.fasta.gz	2698137	2698005	255	99.990549174%	40.25	43	40	172	40	99.978340914%	36.64	215	99.991446180%	40.68	6.84%	0.71688	137	118	95%	99.3%	2588	764435	295.377	104328248	264854227	-2564161.168853	-2.303974	-0.283170	-0.168278	0.080305
NC_018828.1	ntEdit-short+ntEdit-short	reference_genomes/NC_018828.1.fasta	/home/ubuntu/hybrid_polishing/simulated_read_tests/polished_genomes/NC_018828.1/ntedit-short__ntedit-short.fasta.gz	4887379	4887299	697	99.985739472%	38.46	141	238	318	32	99.978641891%	36.70	665	99.985963923%	38.53	3.07%	0.60344	99	598	86%	98.6%	4730	1469589	310.695	191938424	479682183	-5583370.454339	-2.448396	-0.282102	-0.311631	0.079386
NC_000117.1	ntEdit-short+ntEdit-short+ntEdit-short	reference_genomes/NC_000117.1.fasta	/home/ubuntu/hybrid_polishing/simulated_read_tests/polished_genomes/NC_000117.1/ntedit-short__ntedit-short__ntedit-short.fasta.gz	1042519	1042475	75	99.992805949%	41.43	13	9	53	2	99.983718658%	37.88	73	99.992914300%	41.50	1.18%	0.69677	48	27	95%	99.5%	903	312928	346.543	41310943	102345849	-913240.129481	-2.283622	-0.285033	-0.112350	0.092570
NC_000853.1	ntEdit-short+ntEdit-short+ntEdit-short	reference_genomes/NC_000853.1.fasta	/home/ubuntu/hybrid_polishing/simulated_read_tests/polished_genomes/NC_000853.1/ntedit-short__ntedit-short__ntedit-short.fasta.gz	1860725	1860689	126	99.993228526%	41.69	46	22	58	7	99.980097805%	37.01	119	99.993481506%	41.86	1.89%	0.75328	48	78	95%	99.5%	1875	591791	315.622	74259636	182685563	-1644162.372676	-2.224110	-0.284012	-0.132828	0.085252
NC_000907.1	ntEdit-short+ntEdit-short+ntEdit-short	reference_genomes/NC_000907.1.fasta	/home/ubuntu/hybrid_polishing/simulated_read_tests/polished_genomes/NC_000907.1/ntedit-short__ntedit-short__ntedit-short.fasta.gz	1830138	1830089	170	99.990711286%	40.32	41	40	89	10	99.987850513%	39.15	160	99.990846001%	40.38	4.50%	0.57031	46	124	94%	99.4%	1764	535406	303.518	71424665	179668188	-1750761.619052	-2.296352	-0.284520	-0.179055	0.082713
NC_000912.1	ntEdit-short+ntEdit-short+ntEdit-short	reference_genomes/NC_000912.1.fasta	/home/ubuntu/hybrid_polishing/simulated_read_tests/polished_genomes/NC_000912.1/ntedit-short__ntedit-short__ntedit-short.fasta.gz	816394	816378	48	99.994120565%	42.31	10	11	27	5	99.994602938%	42.68	43	99.994058820%	42.26	11.35%	0.47601	17	31	94%	99.4%	1409	213952	151.847	32497760	80157501	-750605.142923	-2.256007	-0.287884	-0.155977	0.084520
NC_000913.3	ntEdit-short+ntEdit-short+ntEdit-short	reference_genomes/NC_000913.3.fasta	/home/ubuntu/hybrid_polishing/simulated_read_tests/polished_genomes/NC_000913.3/ntedit-short__ntedit-short__ntedit-short.fasta.gz	4641652	4641559	388	99.991641085%	40.78	97	99	192	24	99.985938928%	38.52	364	99.991858767%	40.89	3.68%	0.63332	113	275	94%	99.2%	4353	1356102	311.533	182847920	455684989	-3842205.086992	-2.279891	-0.281733	-0.059807	0.085915
NC_000915.1	ntEdit-short+ntEdit-short+ntEdit-short	reference_genomes/NC_000915.1.fasta	/home/ubuntu/hybrid_polishing/simulated_read_tests/polished_genomes/NC_000915.1/ntedit-short__ntedit-short__ntedit-short.fasta.gz	1667867	1667687	244	99.985370685%	38.35	30	17	197	38	99.960954759%	34.08	206	99.986883668%	38.82	5.84%	0.74854	170	74	89%	98.8%	1602	504189	314.725	64703744	163671257	-1812507.845123	-2.466867	-0.287976	-0.248360	0.079954
NC_000918.1	ntEdit-short+ntEdit-short+ntEdit-short	reference_genomes/NC_000918.1.fasta	/home/ubuntu/hybrid_polishing/simulated_read_tests/polished_genomes/NC_000918.1/ntedit-short__ntedit-short__ntedit-short.fasta.gz	1551335	1551291	92	99.994069658%	42.27	30	9	53	4	99.987611113%	39.07	88	99.994206932%	42.37	2.08%	0.68138	31	61	95%	99.5%	1713	495496	289.256	61549454	152315284	-1400866.284207	-2.222782	-0.285766	-0.147609	0.080826
NC_000922.1	ntEdit-short+ntEdit-short+ntEdit-short	reference_genomes/NC_000922.1.fasta	/home/ubuntu/hybrid_polishing/simulated_read_tests/polished_genomes/NC_000922.1/ntedit-short__ntedit-short__ntedit-short.fasta.gz	1230230	1230175	107	99.991302581%	40.61	12	20	75	1	99.993664069%	41.98	106	99.991271891%	40.59	1.28%	0.42060	53	54	94%	99.4%	1081	367008	339.508	48998201	120767554	-1100120.792727	-2.318392	-0.284362	-0.116714	0.090053
NC_000962.3	ntEdit-short+ntEdit-short+ntEdit-short	reference_genomes/NC_000962.3.fasta	/home/ubuntu/hybrid_polishing/simulated_read_tests/polished_genomes/NC_000962.3/ntedit-short__ntedit-short__ntedit-short.fasta.gz	4411532	4411464	236	99.994650434%	42.72	86	41	109	6	99.996196803%	44.20	230	99.994593084%	42.67	3.58%	0.41294	53	183	94%	99.4%	4107	1333238	324.626	174365746	433166365	-4197682.320173	-2.192990	-0.281719	-0.215249	0.088624
NC_000963.1	ntEdit-short+ntEdit-short+ntEdit-short	reference_genomes/NC_000963.1.fasta	/home/ubuntu/hybrid_polishing/simulated_read_tests/polished_genomes/NC_000963.1/ntedit-short__ntedit-short__ntedit-short.fasta.gz	1111523	1111501	73	99.993432547%	41.83	13	19	41	0	100.000000000%	inf	73	99.993399065%	41.80	0.51%	0.00000	33	40	94%	99.4%	904	285193	315.479	44428607	109127993	-1198587.147655	-2.273017	-0.285269	-0.317547	0.091969
NC_000964.3	ntEdit-short+ntEdit-short+ntEdit-short	reference_genomes/NC_000964.3.fasta	/home/ubuntu/hybrid_polishing/simulated_read_tests/polished_genomes/NC_000964.3/ntedit-short__ntedit-short__ntedit-short.fasta.gz	4215606	4215432	348	99.991745055%	40.83	76	49	223	16	99.983322215%	37.78	332	99.991941198%	40.94	2.28%	0.67422	151	197	93%	99.3%	4247	1236287	291.097	166866255	413854908	-3682090.175815	-2.274548	-0.281806	-0.111476	0.090149
NC_001318.1	ntEdit-short+ntEdit-short+ntEdit-short	reference_genomes/NC_001318.1.fasta	/home/ubuntu/hybrid_polishing/simulated_read_tests/polished_genomes/NC_001318.1/ntedit-short__ntedit-short__ntedit-short.fasta.gz	910724	910652	128	99.985945541%	38.52	18	19	91	0	100.000000000%	inf	128	99.985810304%	38.48	0.95%	0.00000	85	43	95%	99.5%	848	281970	332.512	36194730	89372512	-1107366.210259	-2.517002	-0.286587	-0.379558	0.098131
NC_002163.1	ntEdit-short+ntEdit-short+ntEdit-short	reference_genomes/NC_002163.1.fasta	/home/ubuntu/hybrid_polishing/simulated_read_tests/polished_genomes/NC_002163.1/ntedit-short__ntedit-short__ntedit-short.fasta.gz	1641481	1641368	179	99.989095353%	39.62	24	21	134	4	99.992333199%	41.15	175	99.988989064%	39.58	3.18%	0.41048	116	63	94%	99.4%	1690	512821	303.444	64450595	161109475	-1917548.168480	-2.370603	-0.281729	-0.369900	0.085808
NC_002516.2	ntEdit-short+ntEdit-short+ntEdit-short	reference_genomes/NC_002516.2.fasta	/home/ubuntu/hybrid_polishing/simulated_read_tests/polished_genomes/NC_002516.2/ntedit-short__ntedit-short__ntedit-short.fasta.gz	6264404	6264307	306	99.995115302%	43.11	95	57	154	14	99.991923574%	40.93	292	99.995206134%	43.19	2.77%	0.62752	95	211	93%	99.1%	5689	1873388	329.300	248353183	615100503	-6053532.715753	-2.173926	-0.281267	-0.240956	0.093012
NC_002528.1	ntEdit-short+ntEdit-short+ntEdit-short	reference_genomes/NC_002528.1.fasta	/home/ubuntu/hybrid_polishing/simulated_read_tests/polished_genomes/NC_002528.1/ntedit-short__ntedit-short__ntedit-short.fasta.gz	640681	640507	195	99.969563969%	35.17	7	7	181	0			195	99.969563969%	35.17	0.00%		178	17	95%	99.3%	614	185965	302.875	25630080	62795864	-942607.076545	-3.038174	-0.288261	-0.454686	0.092136
NC_002662.1	ntEdit-short+ntEdit-short+ntEdit-short	reference_genomes/NC_002662.1.fasta	/home/ubuntu/hybrid_polishing/simulated_read_tests/polished_genomes/NC_002662.1/ntedit-short__ntedit-short__ntedit-short.fasta.gz	2365589	2365473	219	99.990742349%	40.33	59	22	138	8	99.994689960%	42.75	211	99.990473838%	40.21	6.37%	0.35791	109	110	94%	99.3%	2399	680682	283.736	91724881	232211774	-2379143.915592	-2.311111	-0.283119	-0.226227	0.085228
NC_002677.1	ntEdit-short+ntEdit-short+ntEdit-short	reference_genomes/NC_002677.1.fasta	/home/ubuntu/hybrid_polishing/simulated_read_tests/polished_genomes/NC_002677.1/ntedit-short__ntedit-short__ntedit-short.fasta.gz	3268203	3268120	193	99.994094666%	42.29	52	29	112	5	99.995929366%	43.90	188	99.994023020%	42.24	3.76%	0.40513	50	143	92%	99.0%	3992	749647	187.787	128077556	320894406	-2695850.090159	-2.207315	-0.282669	-0.083098	0.088220
NC_002695.2	ntEdit-short+ntEdit-short+ntEdit-short	reference_genomes/NC_002695.2.fasta	/home/ubuntu/hybrid_polishing/simulated_read_tests/polished_genomes/NC_002695.2/ntedit-short__ntedit-short__ntedit-short.fasta.gz	5498578	5498434	370	99.993271067%	41.72	96	65	209	78	99.985509831%	38.39	292	99.994113315%	42.30	9.79%	0.71111	150	220	94%	98.9%	5327	1607298	301.727	210302470	539849930	-4440742.746943	-2.218873	-0.281769	-0.057546	0.083475
NC_002696.2	ntEdit-short+ntEdit-short+ntEdit-short	reference_genomes/NC_002696.2.fasta	/home/ubuntu/hybrid_polishing/simulated_read_tests/polished_genomes/NC_002696.2/ntedit-short__ntedit-short__ntedit-short.fasta.gz	4016947	4016700	723	99.982002063%	37.45	116	180	427	77	99.933484792%	31.77	646	99.983441689%	37.81	2.88%	0.80068	328	395	93%	99.1%	3738	1191180	318.668	159146993	394108539	-4521880.739569	-2.571253	-0.281732	-0.259851	0.085132
[truncated: 10,281 more rows]
