# Supplementary material for: Polypolish: Short-read polishing of long-read bacterial genome assemblies
Source: PLoS Comput Biol. 2022 Jan 24;18(1):e1009802. doi: 10.1371/journal.pcbi.1009802 (PMC8812927; doi:10.1371/journal.pcbi.1009802)
Supplement: S3 Table — (TSV) [file pcbi.1009802.s017.tsv]

genome	polisher	true_positives	true_negatives	false_positives	false_negatives
NC_000117.1	HyPo	1441	1041076	0	2
NC_000853.1	HyPo	1823	1858901	0	1
NC_000907.1	HyPo	2189	1827908	2	39
NC_000912.1	HyPo	896	815498	0	0
NC_000913.3	HyPo	4184	4637424	1	43
NC_000915.1	HyPo	3898	1663942	0	27
NC_000918.1	HyPo	1671	1549653	0	11
NC_000922.1	HyPo	1672	1228556	0	2
NC_000962.3	HyPo	3557	4407962	1	12
NC_000963.1	HyPo	1566	1109956	0	1
NC_000964.3	HyPo	5824	4209754	1	27
NC_001318.1	HyPo	2334	908387	0	3
NC_002163.1	HyPo	3051	1638415	0	15
NC_002516.2	HyPo	4178	6260191	0	35
NC_002528.1	HyPo	2766	637915	0	0
NC_002662.1	HyPo	3443	2362102	0	44
NC_002677.1	HyPo	2349	3265831	0	23
NC_002695.2	HyPo	5397	5493027	2	152
NC_002696.2	HyPo	3662	4013267	1	17
NC_002737.2	HyPo	2339	1850063	0	31
NC_002929.2	HyPo	2875	4083117	0	197
NC_002932.3	HyPo	2061	2152879	0	6
NC_002937.3	HyPo	5011	3565821	0	26
NC_002939.5	HyPo	7245	3806854	0	29
NC_002942.5	HyPo	4961	3392777	0	16
NC_002946.2	HyPo	2256	2151589	1	76
NC_002947.4	HyPo	4900	6176936	1	36
NC_002967.9	HyPo	5716	2837467	0	18
NC_002971.4	HyPo	3316	1992143	0	29
NC_003030.1	HyPo	6162	3934685	0	33
NC_003047.1	HyPo	2696	3651406	0	33
NC_003098.1	HyPo	2195	2036401	0	19
NC_003143.1	HyPo	6093	4647492	0	143
NC_003197.2	HyPo	4930	4852448	0	72
NC_003210.1	HyPo	3877	2940629	0	22
NC_003450.3	HyPo	2492	3306880	0	29
NC_003454.1	HyPo	4637	2169822	1	40
NC_003888.3	HyPo	9753	8657683	0	71
NC_003902.1	HyPo	2906	5073248	0	34
NC_003997.3	HyPo	7287	5219969	1	36
NC_004113.1	HyPo	5408	2588430	0	19
NC_004116.1	HyPo	2609	2157616	0	42
NC_004307.2	HyPo	1570	2255033	0	37
NC_004337.2	HyPo	4248	4602782	1	171
NC_004347.2	HyPo	4315	4965376	3	117
NC_004350.2	HyPo	2451	2030437	0	37
NC_004461.1	HyPo	3046	2496216	1	16
NC_004463.1	HyPo	6178	9099604	1	45
NC_004567.2	HyPo	2825	3305426	0	22
NC_004578.1	HyPo	4569	6392478	0	79
NC_004663.1	HyPo	6031	6254288	0	42
NC_004668.1	HyPo	4929	3213083	0	19
NC_004722.1	HyPo	7601	5404167	0	41
NC_005027.1	HyPo	4718	7140822	0	36
NC_005042.1	HyPo	1995	1749084	0	1
NC_005125.1	HyPo	6379	4652628	0	12
NC_005945.1	HyPo	7241	5221400	1	21
NC_006055.1	HyPo	1492	791727	0	5
NC_006347.1	HyPo	5611	5271631	1	31
NC_006461.1	HyPo	6168	1843559	0	15
NC_006570.2	HyPo	2184	1890484	2	105
NC_006814.3	HyPo	2292	1991261	0	7
NC_007005.1	HyPo	4170	6089498	0	30
NC_007606.1	HyPo	4219	4364901	3	109
NC_007643.1	HyPo	7519	4345281	0	25
NC_007644.1	HyPo	4181	2624597	0	6
NC_007677.1	HyPo	6701	3545122	0	0
NC_007795.1	HyPo	2933	2818413	0	15
NC_007929.1	HyPo	2123	1824957	1	30
NC_008526.1	HyPo	2423	2892801	1	39
NC_008570.1	HyPo	7067	4737325	0	56
NC_008596.1	HyPo	4405	6982788	0	1016
NC_008800.1	HyPo	4940	4610881	0	78
NC_009009.1	HyPo	2325	2386095	0	15
NC_009089.1	HyPo	6989	4283178	0	85
NC_009495.1	HyPo	6729	3880139	15	33
NC_009613.3	HyPo	5826	2854496	0	60
NC_009636.1	HyPo	2753	3779127	0	24
NC_010175.1	HyPo	4759	5253768	1	13
NC_010397.1	HyPo	3962	5063210	0	0
NC_011661.1	HyPo	2712	1852842	0	6
NC_011750.1	HyPo	4828	5127080	0	160
NC_011751.1	HyPo	5012	5197023	0	55
NC_012587.1	HyPo	2970	3922708	0	24
NC_012926.1	HyPo	2093	2144095	1	40
NC_013172.1	HyPo	4029	3610948	0	15
NC_013522.1	HyPo	6089	1842376	1	8
NC_013853.1	HyPo	2148	2144418	0	45
NC_014121.1	HyPo	5611	5308911	1	58
NC_014318.1	HyPo	7956	10228746	0	13
NC_014638.1	HyPo	1676	2212959	0	21
NC_014644.1	HyPo	1227	1666111	1	11
NC_014923.1	HyPo	4131	6260338	1	19
NC_015663.1	HyPo	4760	5275537	1	52
NC_016603.1	HyPo	4165	3858361	0	4
NC_016845.1	HyPo	5514	5328362	0	66
NC_017384.1	HyPo	2631	2763746	0	23
NC_017634.1	HyPo	4330	4743448	0	41
NC_017960.1	HyPo	4092	2693990	2	53
NC_018828.1	HyPo	3337	4883994	0	48
NC_000117.1	NextPolish	1444	1041075	0	0
NC_000853.1	NextPolish	1823	1858902	0	0
NC_000907.1	NextPolish	2195	1827908	0	35
NC_000912.1	NextPolish	896	815498	0	0
NC_000913.3	NextPolish	4213	4637422	0	17
NC_000915.1	NextPolish	3906	1663944	1	16
NC_000918.1	NextPolish	1676	1549653	0	6
NC_000922.1	NextPolish	1674	1228556	0	0
NC_000962.3	NextPolish	3562	4407963	0	7
NC_000963.1	NextPolish	1566	1109957	0	0
NC_000964.3	NextPolish	5821	4209758	1	26
NC_001318.1	NextPolish	2335	908387	0	2
NC_002163.1	NextPolish	3051	1638417	1	12
NC_002516.2	NextPolish	4181	6260192	0	31
NC_002528.1	NextPolish	2766	637915	0	0
NC_002662.1	NextPolish	3449	2362104	1	35
NC_002677.1	NextPolish	2359	3265830	1	13
NC_002695.2	NextPolish	5477	5493027	3	71
NC_002696.2	NextPolish	3675	4013266	0	6
NC_002737.2	NextPolish	2355	1850063	2	13
NC_002929.2	NextPolish	2955	4083114	3	117
NC_002932.3	NextPolish	2068	2152876	0	2
NC_002937.3	NextPolish	5027	3565821	0	10
NC_002939.5	NextPolish	7257	3806853	0	18
NC_002942.5	NextPolish	4969	3392778	0	7
NC_002946.2	NextPolish	2282	2151589	1	50
NC_002947.4	NextPolish	4917	6176937	0	19
NC_002967.9	NextPolish	5709	2837463	4	25
NC_002971.4	NextPolish	3328	1992144	0	16
NC_003030.1	NextPolish	6170	3934682	0	28
NC_003047.1	NextPolish	2706	3651407	1	21
NC_003098.1	NextPolish	2204	2036399	0	12
NC_003143.1	NextPolish	6119	4647491	5	113
NC_003197.2	NextPolish	4962	4852446	1	41
NC_003210.1	NextPolish	3883	2940626	0	19
NC_003450.3	NextPolish	2505	3306880	0	16
NC_003454.1	NextPolish	4655	2169821	1	23
NC_003888.3	NextPolish	9792	8657680	0	35
NC_003902.1	NextPolish	2919	5073248	0	21
NC_003997.3	NextPolish	7290	5219972	1	30
NC_004113.1	NextPolish	5415	2588431	0	11
NC_004116.1	NextPolish	2612	2157613	2	40
NC_004307.2	NextPolish	1585	2255031	1	23
NC_004337.2	NextPolish	4326	4602779	3	94
NC_004347.2	NextPolish	4362	4965377	2	70
NC_004350.2	NextPolish	2461	2030436	0	28
NC_004461.1	NextPolish	3056	2496216	1	6
NC_004463.1	NextPolish	6197	9099605	1	25
NC_004567.2	NextPolish	2828	3305417	6	22
NC_004578.1	NextPolish	4583	6392475	1	67
NC_004663.1	NextPolish	6046	6254287	0	28
NC_004668.1	NextPolish	4939	3213080	0	12
NC_004722.1	NextPolish	7604	5404168	0	37
NC_005027.1	NextPolish	4721	7140817	4	34
NC_005042.1	NextPolish	1995	1749084	0	1
NC_005125.1	NextPolish	6384	4652627	1	7
NC_005945.1	NextPolish	7247	5221398	0	18
NC_006055.1	NextPolish	1495	791726	0	3
NC_006347.1	NextPolish	5616	5271634	1	23
NC_006461.1	NextPolish	6178	1843555	1	8
NC_006570.2	NextPolish	2237	1890484	1	53
NC_006814.3	NextPolish	2296	1991261	0	3
NC_007005.1	NextPolish	4188	6089495	0	15
NC_007606.1	NextPolish	4264	4364903	0	65
NC_007643.1	NextPolish	7519	4345279	2	25
NC_007644.1	NextPolish	4183	2624597	1	3
NC_007677.1	NextPolish	6701	3545122	0	0
NC_007795.1	NextPolish	2940	2818413	0	8
NC_007929.1	NextPolish	2128	1824959	0	24
NC_008526.1	NextPolish	2442	2892799	2	21
NC_008570.1	NextPolish	7083	4737324	1	40
NC_008596.1	NextPolish	4411	6982786	2	1010
NC_008800.1	NextPolish	4979	4610883	1	36
NC_009009.1	NextPolish	2332	2386096	2	5
NC_009089.1	NextPolish	7019	4283180	1	52
NC_009495.1	NextPolish	6736	3880153	0	27
NC_009613.3	NextPolish	5842	2854498	2	40
NC_009636.1	NextPolish	2767	3779119	3	15
NC_010175.1	NextPolish	4755	5253765	3	18
NC_010397.1	NextPolish	3962	5063210	0	0
NC_011661.1	NextPolish	2714	1852842	0	4
NC_011750.1	NextPolish	4868	5127077	2	121
NC_011751.1	NextPolish	5035	5197024	0	31
NC_012587.1	NextPolish	2978	3922708	3	13
NC_012926.1	NextPolish	2106	2144094	1	28
NC_013172.1	NextPolish	4031	3610945	2	14
NC_013522.1	NextPolish	6093	1842376	1	4
NC_013853.1	NextPolish	2170	2144414	2	25
NC_014121.1	NextPolish	5640	5308904	2	35
NC_014318.1	NextPolish	7961	10228743	0	11
NC_014638.1	NextPolish	1686	2212959	1	10
NC_014644.1	NextPolish	1235	1666110	1	4
NC_014923.1	NextPolish	4125	6260326	10	28
NC_015663.1	NextPolish	4790	5275539	1	20
NC_016603.1	NextPolish	4170	3858360	0	0
NC_016845.1	NextPolish	5533	5328363	1	45
NC_017384.1	NextPolish	2644	2763746	0	10
NC_017634.1	NextPolish	4356	4743446	0	17
NC_017960.1	NextPolish	4107	2693989	2	39
NC_018828.1	NextPolish	3360	4883992	1	26
NC_000117.1	ntEdit	1350	1041077	0	92
NC_000853.1	ntEdit	1687	1858905	1	132
NC_000907.1	ntEdit	2052	1827909	0	177
NC_000912.1	ntEdit	849	815497	0	48
NC_000913.3	ntEdit	3826	4637421	0	405
NC_000915.1	ntEdit	3639	1663943	0	285
NC_000918.1	ntEdit	1566	1549652	0	117
NC_000922.1	ntEdit	1549	1228556	1	124
NC_000962.3	ntEdit	3313	4407963	0	256
NC_000963.1	ntEdit	1486	1109956	0	81
NC_000964.3	ntEdit	5452	4209759	1	394
NC_001318.1	ntEdit	2183	908387	0	154
NC_002163.1	ntEdit	2853	1638414	1	213
NC_002516.2	ntEdit	3860	6260192	0	352
NC_002528.1	ntEdit	2530	637914	0	237
NC_002662.1	ntEdit	3227	2362104	0	258
NC_002677.1	ntEdit	2164	3265829	0	210
NC_002695.2	ntEdit	5143	5493023	2	410
NC_002696.2	ntEdit	2932	4013265	1	749
NC_002737.2	ntEdit	2224	1850066	0	143
NC_002929.2	ntEdit	2472	4083049	67	601
NC_002932.3	ntEdit	1904	2152876	1	165
NC_002937.3	ntEdit	4677	3565811	7	363
NC_002939.5	ntEdit	6810	3806849	0	469
NC_002942.5	ntEdit	4566	3392776	0	412
NC_002946.2	ntEdit	2130	2151577	14	201
NC_002947.4	ntEdit	4548	6176936	0	389
NC_002967.9	ntEdit	5167	2837466	2	566
NC_002971.4	ntEdit	2959	1992143	0	386
NC_003030.1	ntEdit	5834	3934682	0	364
NC_003047.1	ntEdit	2487	3651407	1	240
NC_003098.1	ntEdit	2033	2036400	0	182
NC_003143.1	ntEdit	5768	4647485	10	465
NC_003197.2	ntEdit	4739	4852446	0	265
NC_003210.1	ntEdit	3687	2940626	1	214
NC_003450.3	ntEdit	2319	3306874	4	204
NC_003454.1	ntEdit	4305	2169823	1	371
NC_003888.3	ntEdit	8829	8657676	5	997
NC_003902.1	ntEdit	2626	5073242	3	317
NC_003997.3	ntEdit	6865	5219970	0	458
NC_004113.1	ntEdit	4936	2588425	1	495
NC_004116.1	ntEdit	2386	2157615	0	266
NC_004307.2	ntEdit	1464	2255033	0	143
NC_004337.2	ntEdit	4069	4602774	9	350
NC_004347.2	ntEdit	4133	4965377	1	300
NC_004350.2	ntEdit	2211	2030437	0	277
NC_004461.1	ntEdit	2850	2496219	0	210
NC_004463.1	ntEdit	5611	9099601	0	616
NC_004567.2	ntEdit	2619	3305427	0	227
NC_004578.1	ntEdit	4304	6392478	0	344
NC_004663.1	ntEdit	5593	6254290	0	478
NC_004668.1	ntEdit	4605	3213080	1	345
NC_004722.1	ntEdit	6767	5404166	1	875
NC_005027.1	ntEdit	4353	7140819	2	402
NC_005042.1	ntEdit	1896	1749084	0	100
NC_005125.1	ntEdit	5941	4652625	2	451
NC_005945.1	ntEdit	6841	5221399	0	423
NC_006055.1	ntEdit	1374	791727	0	123
NC_006347.1	ntEdit	5207	5271634	1	432
NC_006461.1	ntEdit	5616	1843559	0	567
NC_006570.2	ntEdit	2148	1890485	0	142
NC_006814.3	ntEdit	2132	1991262	0	166
NC_007005.1	ntEdit	3840	6089493	0	365
NC_007606.1	ntEdit	3768	4364746	159	559
NC_007643.1	ntEdit	6863	4345272	5	685
NC_007644.1	ntEdit	3751	2624598	0	435
NC_007677.1	ntEdit	6270	3545124	0	429
NC_007795.1	ntEdit	2710	2818410	1	240
NC_007929.1	ntEdit	1992	1824957	1	161
NC_008526.1	ntEdit	2275	2892801	0	188
NC_008570.1	ntEdit	6579	4737323	0	546
NC_008596.1	ntEdit	3907	6982788	0	1514
NC_008800.1	ntEdit	4641	4610884	0	374
NC_009009.1	ntEdit	2197	2386094	2	142
NC_009089.1	ntEdit	6606	4283181	0	465
NC_009495.1	ntEdit	6362	3880152	0	402
NC_009613.3	ntEdit	5487	2854500	5	390
NC_009636.1	ntEdit	2604	3779123	0	177
NC_010175.1	ntEdit	4097	5253747	22	675
NC_010397.1	ntEdit	3685	5063216	0	271
NC_011661.1	ntEdit	2483	1852842	1	234
NC_011750.1	ntEdit	4644	5127078	0	346
NC_011751.1	ntEdit	4748	5197021	1	320
NC_012587.1	ntEdit	2629	3922711	0	362
NC_012926.1	ntEdit	1946	2144092	5	186
NC_013172.1	ntEdit	3730	3610947	2	313
NC_013522.1	ntEdit	5560	1842377	0	537
NC_013853.1	ntEdit	2030	2144416	0	165
NC_014121.1	ntEdit	5244	5308898	14	425
NC_014318.1	ntEdit	7332	10228736	6	641
NC_014638.1	ntEdit	1381	2212958	0	317
NC_014644.1	ntEdit	1130	1666113	0	107
NC_014923.1	ntEdit	3589	6260351	0	549
NC_015663.1	ntEdit	4537	5275538	1	274
NC_016603.1	ntEdit	3920	3858363	0	247
NC_016845.1	ntEdit	5222	5328360	0	360
NC_017384.1	ntEdit	2466	2763745	0	189
NC_017634.1	ntEdit	4118	4743449	0	252
NC_017960.1	ntEdit	3842	2693991	5	299
NC_018828.1	ntEdit	2710	4883996	0	673
NC_000117.1	Pilon	1440	1041072	3	4
NC_000853.1	Pilon	1819	1858895	10	1
NC_000907.1	Pilon	2188	1827901	8	41
NC_000912.1	Pilon	896	815495	3	0
NC_000913.3	Pilon	4183	4637397	29	43
NC_000915.1	Pilon	3898	1663927	15	27
NC_000918.1	Pilon	1663	1549637	17	18
NC_000922.1	Pilon	1665	1228542	12	11
NC_000962.3	Pilon	3550	4407944	17	21
NC_000963.1	Pilon	1562	1109952	5	4
NC_000964.3	Pilon	5800	4209737	24	45
NC_001318.1	Pilon	2326	908376	11	11
NC_002163.1	Pilon	3041	1638404	14	22
NC_002516.2	Pilon	4170	6260173	20	41
NC_002528.1	Pilon	2747	637903	11	20
NC_002662.1	Pilon	3432	2362085	19	53
NC_002677.1	Pilon	2342	3265824	5	32
NC_002695.2	Pilon	5436	5492995	34	113
NC_002696.2	Pilon	3649	4013252	16	30
NC_002737.2	Pilon	2343	1850052	12	26
NC_002929.2	Pilon	2874	4083095	22	198
NC_002932.3	Pilon	2062	2152869	7	8
NC_002937.3	Pilon	5017	3565801	19	21
NC_002939.5	Pilon	7245	3806809	37	37
NC_002942.5	Pilon	4958	3392751	28	17
NC_002946.2	Pilon	2256	2151571	18	77
NC_002947.4	Pilon	4890	6176908	33	42
NC_002967.9	Pilon	5682	2837439	33	47
NC_002971.4	Pilon	3316	1992135	8	29
NC_003030.1	Pilon	6153	3934651	33	43
NC_003047.1	Pilon	2698	3651392	14	31
NC_003098.1	Pilon	2202	2036386	11	16
NC_003143.1	Pilon	6093	4647464	31	140
NC_003197.2	Pilon	4952	4852403	42	53
NC_003210.1	Pilon	3874	2940610	19	25
NC_003450.3	Pilon	2495	3306868	13	25
NC_003454.1	Pilon	4622	2169792	29	57
NC_003888.3	Pilon	9744	8657618	61	84
NC_003902.1	Pilon	2910	5073237	11	30
NC_003997.3	Pilon	7273	5219934	39	47
NC_004113.1	Pilon	5397	2587759	668	33
NC_004116.1	Pilon	2606	2157603	11	47
NC_004307.2	Pilon	1574	2255023	11	32
NC_004337.2	Pilon	4281	4602743	36	142
NC_004347.2	Pilon	4333	4965360	20	98
NC_004350.2	Pilon	2443	2030411	25	46
NC_004461.1	Pilon	3046	2496202	17	14
NC_004463.1	Pilon	6161	9099579	23	65
NC_004567.2	Pilon	2822	3305399	24	28
NC_004578.1	Pilon	4564	6392457	23	82
NC_004663.1	Pilon	6026	6254260	29	46
NC_004668.1	Pilon	4919	3213070	14	28
NC_004722.1	Pilon	7581	5404125	42	61
NC_005027.1	Pilon	4714	7140794	26	42
NC_005042.1	Pilon	1994	1749071	10	5
NC_005125.1	Pilon	6365	4652600	31	23
NC_005945.1	Pilon	7235	5221359	37	32
NC_006055.1	Pilon	1491	791722	4	7
NC_006347.1	Pilon	5591	5271605	34	44
NC_006461.1	Pilon	6140	1843542	19	41
NC_006570.2	Pilon	2202	1890471	13	89
NC_006814.3	Pilon	2290	1991245	16	9
NC_007005.1	Pilon	4160	6089486	14	38
NC_007606.1	Pilon	4226	4364871	32	103
NC_007643.1	Pilon	7470	4345248	34	73
NC_007644.1	Pilon	4167	2624573	20	24
NC_007677.1	Pilon	6683	3545085	38	17
NC_007795.1	Pilon	2932	2818400	13	16
NC_007929.1	Pilon	2114	1824951	8	38
NC_008526.1	Pilon	2429	2892791	11	33
NC_008570.1	Pilon	7055	4737279	43	71
NC_008596.1	Pilon	4387	6982762	26	1034
NC_008800.1	Pilon	4954	4610857	23	65
NC_009009.1	Pilon	2326	2386086	12	11
NC_009089.1	Pilon	6995	4283149	31	77
NC_009495.1	Pilon	6719	3880114	35	48
NC_009613.3	Pilon	5801	2854474	27	80
NC_009636.1	Pilon	2761	3779107	14	22
NC_010175.1	Pilon	4739	5253743	21	38
NC_010397.1	Pilon	3953	5063205	9	5
NC_011661.1	Pilon	2708	1852818	23	11
NC_011750.1	Pilon	4842	5127044	33	149
NC_011751.1	Pilon	5010	5197001	22	57
NC_012587.1	Pilon	2971	3922698	12	21
NC_012926.1	Pilon	2095	2144080	17	37
NC_013172.1	Pilon	4008	3610927	21	36
NC_013522.1	Pilon	6065	1842360	17	32
NC_013853.1	Pilon	2157	2144397	18	39
NC_014121.1	Pilon	5615	5308891	15	60
NC_014318.1	Pilon	7942	10228705	40	28
NC_014638.1	Pilon	1675	2212947	11	23
NC_014644.1	Pilon	1235	1666105	5	5
NC_014923.1	Pilon	4108	6260309	29	43
NC_015663.1	Pilon	4777	5275511	28	34
NC_016603.1	Pilon	4161	3858336	25	8
NC_016845.1	Pilon	5515	5328333	29	65
NC_017384.1	Pilon	2639	2763728	15	18
NC_017634.1	Pilon	4336	4743434	19	30
NC_017960.1	Pilon	4088	2693972	22	55
NC_018828.1	Pilon	3334	4883975	22	48
NC_000117.1	POLCA	1444	1041075	0	0
NC_000853.1	POLCA	1819	1858903	0	3
NC_000907.1	POLCA	2178	1827910	0	50
NC_000912.1	POLCA	893	815498	0	3
NC_000913.3	POLCA	4176	4637423	2	51
NC_000915.1	POLCA	3883	1663943	0	41
NC_000918.1	POLCA	1664	1549656	0	15
NC_000922.1	POLCA	1669	1228556	0	5
NC_000962.3	POLCA	3523	4407965	0	44
NC_000963.1	POLCA	1565	1109957	0	1
NC_000964.3	POLCA	5809	4209754	2	41
NC_001318.1	POLCA	2334	908387	0	3
NC_002163.1	POLCA	3036	1638419	0	26
NC_002516.2	POLCA	4164	6260190	0	50
NC_002528.1	POLCA	2766	637915	0	0
NC_002662.1	POLCA	3419	2362100	0	70
NC_002677.1	POLCA	2318	3265830	0	55
NC_002695.2	POLCA	5364	5493028	0	186
NC_002696.2	POLCA	3659	4013266	0	22
NC_002737.2	POLCA	2332	1850065	0	36
NC_002929.2	POLCA	2853	4083117	0	219
NC_002932.3	POLCA	2061	2152877	0	8
NC_002937.3	POLCA	4993	3565820	0	45
NC_002939.5	POLCA	7252	3806854	0	22
NC_002942.5	POLCA	4952	3392777	0	25
NC_002946.2	POLCA	2189	2151591	0	142
NC_002947.4	POLCA	4864	6176938	0	71
NC_002967.9	POLCA	5691	2837464	4	42
NC_002971.4	POLCA	3291	1992143	0	54
NC_003030.1	POLCA	6155	3934680	1	44
NC_003047.1	POLCA	2678	3651404	0	53
NC_003098.1	POLCA	2192	2036400	0	23
NC_003143.1	POLCA	5988	4647489	0	251
NC_003197.2	POLCA	4928	4852447	0	75
NC_003210.1	POLCA	3875	2940629	0	24
NC_003450.3	POLCA	2473	3306881	0	47
NC_003454.1	POLCA	4617	2169820	0	63
NC_003888.3	POLCA	9742	8657680	0	85
NC_003902.1	POLCA	2891	5073247	0	50
NC_003997.3	POLCA	7269	5219971	1	52
NC_004113.1	POLCA	5376	2588426	0	55
NC_004116.1	POLCA	2597	2157615	0	55
NC_004307.2	POLCA	1564	2255032	1	43
NC_004337.2	POLCA	4139	4602778	0	285
NC_004347.2	POLCA	4276	4965375	0	160
NC_004350.2	POLCA	2439	2030437	0	49
NC_004461.1	POLCA	3022	2496218	1	38
NC_004463.1	POLCA	6144	9099602	0	82
NC_004567.2	POLCA	2818	3305419	5	31
NC_004578.1	POLCA	4538	6392478	0	110
NC_004663.1	POLCA	5988	6254290	0	83
NC_004668.1	POLCA	4913	3213079	0	39
NC_004722.1	POLCA	7584	5404165	0	60
NC_005027.1	POLCA	4683	7140821	0	72
NC_005042.1	POLCA	1995	1749084	0	1
NC_005125.1	POLCA	6365	4652625	1	28
NC_005945.1	POLCA	7233	5221395	1	34
NC_006055.1	POLCA	1491	791727	0	6
NC_006347.1	POLCA	5591	5271634	0	49
NC_006461.1	POLCA	6153	1843558	0	31
NC_006570.2	POLCA	2179	1890486	0	110
NC_006814.3	POLCA	2289	1991262	0	9
NC_007005.1	POLCA	4163	6089497	0	38
NC_007606.1	POLCA	3657	4364898	2	675
NC_007643.1	POLCA	7512	4345284	0	29
NC_007644.1	POLCA	4159	2624594	1	30
NC_007677.1	POLCA	6686	3545122	0	15
NC_007795.1	POLCA	2923	2818411	1	26
NC_007929.1	POLCA	2106	1824958	0	47
NC_008526.1	POLCA	2394	2892799	0	71
NC_008570.1	POLCA	7066	4737321	0	61
NC_008596.1	POLCA	4358	6982785	0	1066
NC_008800.1	POLCA	4917	4610884	1	97
NC_009009.1	POLCA	2318	2386097	0	20
NC_009089.1	POLCA	6990	4283181	0	81
NC_009495.1	POLCA	6723	3880154	0	39
NC_009613.3	POLCA	5789	2854501	0	92
NC_009636.1	POLCA	2759	3779123	0	22
NC_010175.1	POLCA	4715	5253772	0	54
NC_010397.1	POLCA	3962	5063210	0	0
NC_011661.1	POLCA	2692	1852843	0	25
NC_011750.1	POLCA	4788	5127081	0	199
NC_011751.1	POLCA	4995	5197023	0	72
NC_012587.1	POLCA	2952	3922709	1	40
NC_012926.1	POLCA	2078	2144096	0	55
NC_013172.1	POLCA	4026	3610944	2	20
NC_013522.1	POLCA	6083	1842374	0	17
NC_013853.1	POLCA	2085	2144417	0	109
NC_014121.1	POLCA	5560	5308912	0	109
NC_014318.1	POLCA	7934	10228744	0	37
NC_014638.1	POLCA	1680	2212961	0	15
NC_014644.1	POLCA	1235	1666110	0	5
NC_014923.1	POLCA	4101	6260328	10	50
NC_015663.1	POLCA	4761	5275538	0	51
NC_016603.1	POLCA	4159	3858361	0	10
NC_016845.1	POLCA	5507	5328362	0	73
NC_017384.1	POLCA	2633	2763746	0	21
NC_017634.1	POLCA	4334	4743449	0	36
NC_017960.1	POLCA	4063	2693992	0	82
NC_018828.1	POLCA	3332	4883995	0	52
NC_000117.1	Polypolish	1441	1041076	0	2
NC_000853.1	Polypolish	1814	1858906	0	5
NC_000907.1	Polypolish	2206	1827909	0	23
NC_000912.1	Polypolish	877	815498	0	19
NC_000913.3	Polypolish	4197	4637422	0	33
NC_000915.1	Polypolish	3890	1663943	0	34
NC_000918.1	Polypolish	1677	1549655	0	3
NC_000922.1	Polypolish	1662	1228556	0	12
NC_000962.3	Polypolish	3567	4407963	0	2
NC_000963.1	Polypolish	1566	1109957	0	0
NC_000964.3	Polypolish	5817	4209758	0	31
NC_001318.1	Polypolish	2336	908387	0	1
NC_002163.1	Polypolish	3054	1638417	0	10
NC_002516.2	Polypolish	4197	6260191	0	16
NC_002528.1	Polypolish	2762	637915	0	4
NC_002662.1	Polypolish	3450	2362102	0	37
NC_002677.1	Polypolish	2324	3265831	0	48
NC_002695.2	Polypolish	5383	5493028	0	167
NC_002696.2	Polypolish	3674	4013265	0	8
NC_002737.2	Polypolish	2356	1850066	0	11
NC_002929.2	Polypolish	2652	4083118	0	419
NC_002932.3	Polypolish	2055	2152878	0	13
NC_002937.3	Polypolish	5015	3565820	0	23
NC_002939.5	Polypolish	7271	3806851	0	6
NC_002942.5	Polypolish	4971	3392777	0	6
NC_002946.2	Polypolish	2212	2151593	0	117
NC_002947.4	Polypolish	4905	6176937	0	31
NC_002967.9	Polypolish	5702	2837468	2	29
NC_002971.4	Polypolish	3278	1992143	0	67
NC_003030.1	Polypolish	6159	3934681	0	40
NC_003047.1	Polypolish	2713	3651405	0	17
NC_003098.1	Polypolish	2188	2036401	0	26
NC_003143.1	Polypolish	5934	4647494	0	300
NC_003197.2	Polypolish	4980	4852445	0	25
NC_003210.1	Polypolish	3899	2940625	0	4
NC_003450.3	Polypolish	2507	3306880	0	14
NC_003454.1	Polypolish	4632	2169823	0	45
NC_003888.3	Polypolish	9808	8657680	0	19
NC_003902.1	Polypolish	2909	5073248	0	31
NC_003997.3	Polypolish	7286	5219973	0	34
NC_004113.1	Polypolish	5357	2588432	0	68
NC_004116.1	Polypolish	2639	2157616	0	12
NC_004307.2	Polypolish	1607	2255032	0	1
NC_004337.2	Polypolish	4130	4602783	0	289
NC_004347.2	Polypolish	4321	4965385	0	105
NC_004350.2	Polypolish	2480	2030438	0	7
NC_004461.1	Polypolish	3016	2496218	0	45
NC_004463.1	Polypolish	6180	9099605	0	43
NC_004567.2	Polypolish	2829	3305427	0	17
NC_004578.1	Polypolish	4531	6392477	0	118
NC_004663.1	Polypolish	6025	6254287	0	49
NC_004668.1	Polypolish	4928	3213081	0	22
NC_004722.1	Polypolish	7582	5404168	0	59
NC_005027.1	Polypolish	4708	7140821	0	47
NC_005042.1	Polypolish	1995	1749084	0	1
NC_005125.1	Polypolish	6374	4652624	0	21
NC_005945.1	Polypolish	7235	5221394	0	34
NC_006055.1	Polypolish	1498	791725	0	1
NC_006347.1	Polypolish	5603	5271635	0	36
NC_006461.1	Polypolish	6176	1843556	0	10
NC_006570.2	Polypolish	2212	1890486	0	77
NC_006814.3	Polypolish	2294	1991262	0	4
NC_007005.1	Polypolish	4146	6089495	0	57
NC_007606.1	Polypolish	3543	4364904	0	785
NC_007643.1	Polypolish	7513	4345277	0	35
NC_007644.1	Polypolish	4182	2624597	0	5
NC_007677.1	Polypolish	6690	3545123	0	10
NC_007795.1	Polypolish	2916	2818414	0	31
NC_007929.1	Polypolish	2109	1824958	0	44
NC_008526.1	Polypolish	2432	2892802	0	30
NC_008570.1	Polypolish	7089	4737321	0	38
NC_008596.1	Polypolish	5324	6982787	0	98
NC_008800.1	Polypolish	4974	4610884	0	41
NC_009009.1	Polypolish	2333	2386097	0	5
NC_009089.1	Polypolish	7007	4283183	0	62
NC_009495.1	Polypolish	6732	3880154	0	30
NC_009613.3	Polypolish	5800	2854504	0	78
NC_009636.1	Polypolish	2779	3779121	0	4
NC_010175.1	Polypolish	4656	5253768	0	117
NC_010397.1	Polypolish	3957	5063214	0	1
NC_011661.1	Polypolish	2714	1852843	0	3
NC_011750.1	Polypolish	4796	5127079	0	193
NC_011751.1	Polypolish	5016	5197022	0	52
NC_012587.1	Polypolish	2983	3922710	0	9
NC_012926.1	Polypolish	2104	2144097	0	28
NC_013172.1	Polypolish	4039	3610947	0	6
NC_013522.1	Polypolish	6092	1842378	0	4
NC_013853.1	Polypolish	2106	2144417	0	88
NC_014121.1	Polypolish	5604	5308912	0	65
NC_014318.1	Polypolish	7960	10228743	0	12
NC_014638.1	Polypolish	1697	2212959	0	0
NC_014644.1	Polypolish	1229	1666112	0	9
NC_014923.1	Polypolish	4117	6260339	0	33
NC_015663.1	Polypolish	4769	5275539	0	42
NC_016603.1	Polypolish	4159	3858362	0	9
NC_016845.1	Polypolish	5554	5328362	0	26
NC_017384.1	Polypolish	2652	2763745	0	3
NC_017634.1	Polypolish	4361	4743448	0	10
NC_017960.1	Polypolish	4094	2693993	0	50
NC_018828.1	Polypolish	3353	4883995	0	31
NC_000117.1	Racon	1441	1041072	3	3
NC_000853.1	Racon	1809	1858897	6	13
NC_000907.1	Racon	2176	1827903	6	53
NC_000912.1	Racon	891	815496	2	5
NC_000913.3	Racon	4171	4637402	22	57
NC_000915.1	Racon	3874	1663941	4	48
NC_000918.1	Racon	1661	1549645	6	23
NC_000922.1	Racon	1662	1228554	4	10
NC_000962.3	Racon	3521	4407947	15	49
NC_000963.1	Racon	1563	1109951	5	4
NC_000964.3	Racon	5788	4209393	368	57
NC_001318.1	Racon	2327	908384	3	10
NC_002163.1	Racon	3031	1638411	7	32
NC_002516.2	Racon	4155	6260171	22	56
NC_002528.1	Racon	2764	637909	5	3
NC_002662.1	Racon	3408	2362056	46	79
NC_002677.1	Racon	2307	3265818	14	64
NC_002695.2	Racon	5356	5492782	244	196
NC_002696.2	Racon	3650	4013256	12	29
NC_002737.2	Racon	2329	1850056	8	40
NC_002929.2	Racon	2819	4083017	101	252
NC_002932.3	Racon	2055	2152868	10	13
NC_002937.3	Racon	4997	3565808	13	40
NC_002939.5	Racon	7232	3806838	15	43
NC_002942.5	Racon	4948	3392768	11	27
NC_002946.2	Racon	2191	2151582	8	141
NC_002947.4	Racon	4863	6176919	18	73
NC_002967.9	Racon	5673	2837449	16	63
NC_002971.4	Racon	3289	1992131	11	57
NC_003030.1	Racon	6140	3934672	11	57
NC_003047.1	Racon	2674	3651395	12	54
NC_003098.1	Racon	2190	2036396	6	23
NC_003143.1	Racon	5977	4647228	264	259
NC_003197.2	Racon	4914	4852435	13	88
NC_003210.1	Racon	3871	2940623	5	29
NC_003450.3	Racon	2476	3306872	9	44
NC_003454.1	Racon	4608	2169811	8	73
NC_003888.3	Racon	9723	8657643	36	105
NC_003902.1	Racon	2886	5073196	51	55
NC_003997.3	Racon	7268	5219963	8	54
NC_004113.1	Racon	5380	2588426	4	47
NC_004116.1	Racon	2599	2157609	4	55
NC_004307.2	Racon	1567	2255023	8	42
NC_004337.2	Racon	4129	4602431	350	292
NC_004347.2	Racon	4266	4965365	13	167
NC_004350.2	Racon	2446	2030433	3	43
NC_004461.1	Racon	3012	2495966	253	48
NC_004463.1	Racon	6127	9099401	203	97
NC_004567.2	Racon	2812	3305407	15	39
NC_004578.1	Racon	4536	6392268	207	115
NC_004663.1	Racon	5988	6254235	55	83
NC_004668.1	Racon	4909	3213045	33	44
NC_004722.1	Racon	7576	5404146	18	69
NC_005027.1	Racon	4669	7140796	26	85
NC_005042.1	Racon	1987	1749070	12	11
NC_005125.1	Racon	6358	4652491	135	35
NC_005945.1	Racon	7224	5221369	28	42
NC_006055.1	Racon	1492	791723	2	7
NC_006347.1	Racon	5582	5271619	13	60
NC_006461.1	Racon	6135	1843349	206	52
NC_006570.2	Racon	2181	1890482	3	109
NC_006814.3	Racon	2280	1991260	2	18
NC_007005.1	Racon	4148	6089488	11	51
NC_007606.1	Racon	3654	4364334	566	678
NC_007643.1	Racon	7497	4345268	14	46
NC_007644.1	Racon	4158	2624591	7	28
NC_007677.1	Racon	6678	3545110	13	22
NC_007795.1	Racon	2920	2818402	13	26
NC_007929.1	Racon	2108	1824956	3	44
NC_008526.1	Racon	2397	2892791	8	68
NC_008570.1	Racon	7051	4737309	16	72
NC_008596.1	Racon	4379	6982755	30	1045
NC_008800.1	Racon	4909	4610757	126	107
NC_009009.1	Racon	2308	2386091	7	29
NC_009089.1	Racon	6972	4283160	20	100
NC_009495.1	Racon	6716	3880139	12	49
NC_009613.3	Racon	5774	2854484	12	112
NC_009636.1	Racon	2755	3779108	14	27
NC_010175.1	Racon	4717	5253743	27	54
NC_010397.1	Racon	3943	5063201	17	11
NC_011661.1	Racon	2693	1852836	6	25
NC_011750.1	Racon	4781	5126706	372	209
NC_011751.1	Racon	4989	5196997	22	82
NC_012587.1	Racon	2964	3922487	215	36
NC_012926.1	Racon	2080	2144085	10	54
NC_013172.1	Racon	4015	3610932	15	30
NC_013522.1	Racon	6069	1842366	12	27
NC_013853.1	Racon	2093	2144407	10	101
NC_014121.1	Racon	5548	5308714	195	124
NC_014318.1	Racon	7927	10228703	38	47
NC_014638.1	Racon	1675	2212953	5	23
NC_014644.1	Racon	1231	1666107	3	9
NC_014923.1	Racon	4106	6260304	34	45
NC_015663.1	Racon	4748	5275517	19	66
NC_016603.1	Racon	4156	3858352	10	12
NC_016845.1	Racon	5497	5328345	13	87
NC_017384.1	Racon	2630	2763736	12	22
NC_017634.1	Racon	4336	4743331	112	40
NC_017960.1	Racon	4055	2693986	7	89
NC_018828.1	Racon	3326	4883878	114	61
NC_000117.1	wtpoa	1443	1040420	653	3
NC_000853.1	wtpoa	1820	1851531	7371	3
NC_000907.1	wtpoa	2179	1822724	5180	55
NC_000912.1	wtpoa	889	813604	1891	10
NC_000913.3	wtpoa	4189	4627988	9432	43
NC_000915.1	wtpoa	3877	1658916	5020	54
NC_000918.1	wtpoa	1661	1546472	3184	18
NC_000922.1	wtpoa	1670	1227252	1302	6
NC_000962.3	wtpoa	3360	4247184	160750	238
NC_000963.1	wtpoa	1488	1074080	35862	93
NC_000964.3	wtpoa	5803	4203958	5793	52
NC_001318.1	wtpoa	2202	877086	31265	171
NC_002163.1	wtpoa	2950	1607133	31257	141
NC_002516.2	wtpoa	3958	5898931	361229	286
NC_002528.1	wtpoa	2574	610160	27710	237
NC_002662.1	wtpoa	3425	2350698	11399	67
NC_002677.1	wtpoa	2343	3253161	12668	31
NC_002695.2	wtpoa	5431	5480203	12822	122
NC_002696.2	wtpoa	3505	3822941	190306	195
NC_002737.2	wtpoa	2346	1845304	4760	23
NC_002929.2	wtpoa	2648	3757295	325800	446
NC_002932.3	wtpoa	2052	2136850	16028	16
NC_002937.3	wtpoa	4931	3515915	49882	130
NC_002939.5	wtpoa	7194	3781090	25744	100
NC_002942.5	wtpoa	4944	3386369	6402	39
NC_002946.2	wtpoa	2260	2144013	7576	73
NC_002947.4	wtpoa	4798	6065355	111565	155
NC_002967.9	wtpoa	5657	2822357	15101	86
NC_002971.4	wtpoa	3312	1989467	2677	32
NC_003030.1	wtpoa	5952	3845846	88777	305
NC_003047.1	wtpoa	2651	3578261	73133	90
NC_003098.1	wtpoa	2198	2030177	6222	18
NC_003143.1	wtpoa	6105	4641561	5925	137
NC_003197.2	wtpoa	4941	4840273	12168	68
NC_003210.1	wtpoa	3872	2933383	7237	36
NC_003450.3	wtpoa	2492	3296873	10007	29
NC_003454.1	wtpoa	4200	2052571	117171	558
NC_003888.3	wtpoa	8583	7654585	1002836	1503
NC_003902.1	wtpoa	2779	4805771	267466	172
NC_003997.3	wtpoa	7223	5190317	29636	117
NC_004113.1	wtpoa	5405	2584066	4357	29
NC_004116.1	wtpoa	2596	2147934	9675	62
NC_004307.2	wtpoa	1559	2225013	30013	55
NC_004337.2	wtpoa	4262	4597132	5647	161
NC_004347.2	wtpoa	4325	4958435	6940	111
NC_004350.2	wtpoa	2432	2022577	7848	68
NC_004461.1	wtpoa	2979	2453365	42834	101
NC_004463.1	wtpoa	5943	8725501	374078	306
NC_004567.2	wtpoa	2820	3295811	9614	28
NC_004578.1	wtpoa	4544	6337470	55002	110
NC_004663.1	wtpoa	6015	6243913	10370	63
NC_004668.1	wtpoa	4893	3199872	13188	78
NC_004722.1	wtpoa	7499	5362157	41986	167
NC_005027.1	wtpoa	4701	7111219	29590	66
NC_005042.1	wtpoa	1986	1740544	8535	15
NC_005125.1	wtpoa	6331	4617285	35317	86
NC_005945.1	wtpoa	7195	5189933	31436	99
NC_006055.1	wtpoa	1393	748337	43362	132
NC_006347.1	wtpoa	5585	5263215	8414	60
NC_006461.1	wtpoa	5956	1802712	40767	307
NC_006570.2	wtpoa	2154	1864194	26277	150
NC_006814.3	wtpoa	2272	1974675	16573	40
NC_007005.1	wtpoa	4125	6015950	73540	83
NC_007606.1	wtpoa	4139	4357969	6927	197
NC_007643.1	wtpoa	7266	4226053	119178	328
NC_007644.1	wtpoa	4172	2616919	7672	21
NC_007677.1	wtpoa	6543	3465110	79973	197
NC_007795.1	wtpoa	2864	2766446	51932	119
NC_007929.1	wtpoa	2067	1795099	29842	103
NC_008526.1	wtpoa	2422	2888474	4329	39
NC_008570.1	wtpoa	6962	4662145	75136	205
NC_008596.1	wtpoa	4102	6548287	434464	1356
NC_008800.1	wtpoa	4953	4605283	5595	68
NC_009009.1	wtpoa	2322	2377192	8895	26
NC_009089.1	wtpoa	6538	4077909	205162	643
NC_009495.1	wtpoa	6296	3686534	193484	602
NC_009613.3	wtpoa	5687	2819013	35438	244
NC_009636.1	wtpoa	2730	3733957	45158	59
NC_010175.1	wtpoa	4603	5187047	66698	193
NC_010397.1	wtpoa	3879	4978469	84732	92
NC_011661.1	wtpoa	2687	1837695	15140	38
NC_011750.1	wtpoa	4843	5117017	10055	153
NC_011751.1	wtpoa	5006	5184874	12152	58
NC_012587.1	wtpoa	2920	3826688	96016	78
NC_012926.1	wtpoa	2085	2137832	6262	50
NC_013172.1	wtpoa	3511	3190633	420216	632
NC_013522.1	wtpoa	6020	1827824	14533	97
NC_013853.1	wtpoa	2143	2135413	9004	51
NC_014121.1	wtpoa	5591	5294656	14253	81
NC_014318.1	wtpoa	6886	8896756	1331835	1238
NC_014638.1	wtpoa	1623	2141425	71532	76
NC_014644.1	wtpoa	1217	1656938	9174	21
NC_014923.1	wtpoa	4042	6096600	163731	116
NC_015663.1	wtpoa	4752	5253650	21884	64
NC_016603.1	wtpoa	4142	3844318	14034	36
NC_016845.1	wtpoa	5496	5296015	32336	95
NC_017384.1	wtpoa	2587	2722019	41716	78
NC_017634.1	wtpoa	4337	4733217	10225	40
NC_017960.1	wtpoa	4075	2682765	11219	78
NC_018828.1	wtpoa	3089	4486687	397270	333
