# Supplementary material for: Polypolish: Short-read polishing of long-read bacterial genome assemblies
Source: PLoS Comput Biol. 2022 Jan 24;18(1):e1009802. doi: 10.1371/journal.pcbi.1009802 (PMC8812927; doi:10.1371/journal.pcbi.1009802)
Supplement: S5 Table — (XLSX) [file pcbi.1009802.s019.xlsx]

## Sheet: Results
	Isolate	Set	Polishing	Chromosome size	Total distance	Polisher distance	ALE score	Isolate mean ALE score	Isolate relative ALE score	Polisher mean ALE score	Polisher relative ALE score
long-read assembly	Acinetobacter_baumannii_J9	a	Trycycler	3798400	1488	12484	-9.81833e+06	-8.73966e+06	-137485	-1.47131e+07	-162978
	Acinetobacter_baumannii_J9	b	Trycycler	3798287			-9.9802e+06
	Acinetobacter_baumannii_J9	c	Trycycler	3798452			-7.49684e+06
	Acinetobacter_baumannii_J9	d	Trycycler	3798312			-7.66326e+06
	Citrobacter_koseri_MINF_9D	a	Trycycler	4758359	1480		-7.96757e+06	-1.45081e+07	-154736
	Citrobacter_koseri_MINF_9D	b	Trycycler	4758580			-7.83817e+06
	Citrobacter_koseri_MINF_9D	c	Trycycler	4758638			-2.11151e+07
	Citrobacter_koseri_MINF_9D	d	Trycycler	4758453			-2.11115e+07
	Enterobacter_kobei_MSB1_1B	a	Trycycler	4837344	5752		-1.10119e+07	-1.00231e+07	-165448
	Enterobacter_kobei_MSB1_1B	b	Trycycler	4837390			-1.10017e+07
	Enterobacter_kobei_MSB1_1B	c	Trycycler	4837590			-9.06236e+06
	Enterobacter_kobei_MSB1_1B	d	Trycycler	4837331			-9.01653e+06
	Haemophilus_M1C132_1	a	Trycycler	2051655	570		-1.72193e+07	-2.8802e+07	-147724
	Haemophilus_M1C132_1	b	Trycycler	2051750			-1.67687e+07
	Haemophilus_M1C132_1	c	Trycycler	2051780			-4.05128e+07
	Haemophilus_M1C132_1	d	Trycycler	2051693			-4.07073e+07
	Klebsiella_oxytoca_MSB1_2C	a	Trycycler	5803780	1039		-2.77792e+07	-1.66451e+07	-213032
	Klebsiella_oxytoca_MSB1_2C	c	Trycycler	5804095			-1.10266e+07
	Klebsiella_oxytoca_MSB1_2C	d	Trycycler	5803874			-1.11294e+07
	Klebsiella_variicola_INF345	a	Trycycler	5416567	2155		-1.07232e+07	-1.00439e+07	-171957
	Klebsiella_variicola_INF345	b	Trycycler	5416800			-1.08587e+07
	Klebsiella_variicola_INF345	c	Trycycler	5416902			-9.2879e+06
	Klebsiella_variicola_INF345	d	Trycycler	5416715			-9.30553e+06
	Acinetobacter_baumannii_J9	a	Trycycler+Medaka-long	3798591	894	7635	-9.66259e+06	-8.60217e+06	0	-1.45502e+07	0
	Acinetobacter_baumannii_J9	b	Trycycler+Medaka-long	3798524			-9.76629e+06
	Acinetobacter_baumannii_J9	c	Trycycler+Medaka-long	3798620			-7.43076e+06
	Acinetobacter_baumannii_J9	d	Trycycler+Medaka-long	3798564			-7.54905e+06
	Citrobacter_koseri_MINF_9D	a	Trycycler+Medaka-long	4758792	642		-7.72138e+06	-1.43533e+07	0
	Citrobacter_koseri_MINF_9D	b	Trycycler+Medaka-long	4758830			-7.71272e+06
	Citrobacter_koseri_MINF_9D	c	Trycycler+Medaka-long	4758858			-2.10198e+07
	Citrobacter_koseri_MINF_9D	d	Trycycler+Medaka-long	4758829			-2.09594e+07
	Enterobacter_kobei_MSB1_1B	a	Trycycler+Medaka-long	4837793	4626		-1.07679e+07	-9.85765e+06	0
	Enterobacter_kobei_MSB1_1B	b	Trycycler+Medaka-long	4837810			-1.08234e+07
	Enterobacter_kobei_MSB1_1B	c	Trycycler+Medaka-long	4837875			-8.9642e+06
	Enterobacter_kobei_MSB1_1B	d	Trycycler+Medaka-long	4837791			-8.8751e+06
	Haemophilus_M1C132_1	a	Trycycler+Medaka-long	2051842	202		-1.70346e+07	-2.86543e+07	0
	Haemophilus_M1C132_1	b	Trycycler+Medaka-long	2051865			-1.66357e+07
	Haemophilus_M1C132_1	c	Trycycler+Medaka-long	2051871			-4.0376e+07
	Haemophilus_M1C132_1	d	Trycycler+Medaka-long	2051855			-4.0571e+07
	Klebsiella_oxytoca_MSB1_2C	a	Trycycler+Medaka-long	5804320	376		-2.73657e+07	-1.6432e+07	0
	Klebsiella_oxytoca_MSB1_2C	c	Trycycler+Medaka-long	5804401			-1.09374e+07
	Klebsiella_oxytoca_MSB1_2C	d	Trycycler+Medaka-long	5804324			-1.09931e+07
	Klebsiella_variicola_INF345	a	Trycycler+Medaka-long	5417129	895		-1.05127e+07	-9.87189e+06	0
	Klebsiella_variicola_INF345	b	Trycycler+Medaka-long	5417153			-1.0702e+07
	Klebsiella_variicola_INF345	c	Trycycler+Medaka-long	5417225			-9.17091e+06
	Klebsiella_variicola_INF345	d	Trycycler+Medaka-long	5417153			-9.10194e+06
single-tool polishing: HyPo	Acinetobacter_baumannii_J9	a	Trycycler+Medaka-long+HyPo-short	3798645	9	115	-9.59974e+06	-8.52342e+06	78751	-1.44387e+07	111416
	Acinetobacter_baumannii_J9	b	Trycycler+Medaka-long+HyPo-short	3798644			-9.55975e+06
	Acinetobacter_baumannii_J9	c	Trycycler+Medaka-long+HyPo-short	3798645			-7.41784e+06
	Acinetobacter_baumannii_J9	d	Trycycler+Medaka-long+HyPo-short	3798644			-7.51634e+06
	Citrobacter_koseri_MINF_9D	a	Trycycler+Medaka-long+HyPo-short	4758905	18		-7.65166e+06	-1.43027e+07	50586.9
	Citrobacter_koseri_MINF_9D	b	Trycycler+Medaka-long+HyPo-short	4758907			-7.65044e+06
	Citrobacter_koseri_MINF_9D	c	Trycycler+Medaka-long+HyPo-short	4758908			-2.09908e+07
	Citrobacter_koseri_MINF_9D	d	Trycycler+Medaka-long+HyPo-short	4758908			-2.09181e+07
	Enterobacter_kobei_MSB1_1B	a	Trycycler+Medaka-long+HyPo-short	4837926	33		-1.05644e+07	-9.52366e+06	333995
	Enterobacter_kobei_MSB1_1B	b	Trycycler+Medaka-long+HyPo-short	4837927			-1.03916e+07
	Enterobacter_kobei_MSB1_1B	c	Trycycler+Medaka-long+HyPo-short	4837926			-8.60365e+06
	Enterobacter_kobei_MSB1_1B	d	Trycycler+Medaka-long+HyPo-short	4837926			-8.53495e+06
	Haemophilus_M1C132_1	a	Trycycler+Medaka-long+HyPo-short	2051881	27		-1.68593e+07	-2.85572e+07	97069.9
	Haemophilus_M1C132_1	b	Trycycler+Medaka-long+HyPo-short	2051882			-1.65599e+07
	Haemophilus_M1C132_1	c	Trycycler+Medaka-long+HyPo-short	2051882			-4.03424e+07
	Haemophilus_M1C132_1	d	Trycycler+Medaka-long+HyPo-short	2051882			-4.04672e+07
	Klebsiella_oxytoca_MSB1_2C	a	Trycycler+Medaka-long+HyPo-short	5804451	16		-2.72756e+07	-1.63832e+07	48821.8
	Klebsiella_oxytoca_MSB1_2C	c	Trycycler+Medaka-long+HyPo-short	5804452			-1.09147e+07
	Klebsiella_oxytoca_MSB1_2C	d	Trycycler+Medaka-long+HyPo-short	5804451			-1.09593e+07
	Klebsiella_variicola_INF345	a	Trycycler+Medaka-long+HyPo-short	5417255	12		-1.04541e+07	-9.82827e+06	43621.8
	Klebsiella_variicola_INF345	b	Trycycler+Medaka-long+HyPo-short	5417255			-1.06462e+07
	Klebsiella_variicola_INF345	c	Trycycler+Medaka-long+HyPo-short	5417255			-9.14613e+06
	Klebsiella_variicola_INF345	d	Trycycler+Medaka-long+HyPo-short	5417255			-9.06661e+06
	Acinetobacter_baumannii_J9	a	Trycycler+Medaka-long+HyPo-short+HyPo-short	3798645	9	176	-9.59974e+06	-8.52342e+06	78751	-1.44391e+07	111013
	Acinetobacter_baumannii_J9	b	Trycycler+Medaka-long+HyPo-short+HyPo-short	3798644			-9.55975e+06
	Acinetobacter_baumannii_J9	c	Trycycler+Medaka-long+HyPo-short+HyPo-short	3798645			-7.41784e+06
	Acinetobacter_baumannii_J9	d	Trycycler+Medaka-long+HyPo-short+HyPo-short	3798644			-7.51634e+06
	Citrobacter_koseri_MINF_9D	a	Trycycler+Medaka-long+HyPo-short+HyPo-short	4758905	24		-7.65166e+06	-1.43033e+07	50050.5
	Citrobacter_koseri_MINF_9D	b	Trycycler+Medaka-long+HyPo-short+HyPo-short	4758907			-7.65044e+06
	Citrobacter_koseri_MINF_9D	c	Trycycler+Medaka-long+HyPo-short+HyPo-short	4758908			-2.09929e+07
	Citrobacter_koseri_MINF_9D	d	Trycycler+Medaka-long+HyPo-short+HyPo-short	4758908			-2.09181e+07
	Enterobacter_kobei_MSB1_1B	a	Trycycler+Medaka-long+HyPo-short+HyPo-short	4837926	33		-1.05644e+07	-9.52374e+06	333916
	Enterobacter_kobei_MSB1_1B	b	Trycycler+Medaka-long+HyPo-short+HyPo-short	4837927			-1.03919e+07
	Enterobacter_kobei_MSB1_1B	c	Trycycler+Medaka-long+HyPo-short+HyPo-short	4837926			-8.60365e+06
	Enterobacter_kobei_MSB1_1B	d	Trycycler+Medaka-long+HyPo-short+HyPo-short	4837926			-8.53495e+06
	Haemophilus_M1C132_1	a	Trycycler+Medaka-long+HyPo-short+HyPo-short	2051881	78		-1.68637e+07	-2.85586e+07	95690.2
	Haemophilus_M1C132_1	b	Trycycler+Medaka-long+HyPo-short+HyPo-short	2051882			-1.65626e+07
	Haemophilus_M1C132_1	c	Trycycler+Medaka-long+HyPo-short+HyPo-short	2051882			-4.03409e+07
	Haemophilus_M1C132_1	d	Trycycler+Medaka-long+HyPo-short+HyPo-short	2051882			-4.04672e+07
	Klebsiella_oxytoca_MSB1_2C	a	Trycycler+Medaka-long+HyPo-short+HyPo-short	5804451	20		-2.72756e+07	-1.63836e+07	48395.1
	Klebsiella_oxytoca_MSB1_2C	c	Trycycler+Medaka-long+HyPo-short+HyPo-short	5804452			-1.09147e+07
	Klebsiella_oxytoca_MSB1_2C	d	Trycycler+Medaka-long+HyPo-short+HyPo-short	5804451			-1.09606e+07
	Klebsiella_variicola_INF345	a	Trycycler+Medaka-long+HyPo-short+HyPo-short	5417255	12		-1.04541e+07	-9.82827e+06	43621.8
	Klebsiella_variicola_INF345	b	Trycycler+Medaka-long+HyPo-short+HyPo-short	5417255			-1.06462e+07
	Klebsiella_variicola_INF345	c	Trycycler+Medaka-long+HyPo-short+HyPo-short	5417255			-9.14613e+06
	Klebsiella_variicola_INF345	d	Trycycler+Medaka-long+HyPo-short+HyPo-short	5417255			-9.06661e+06
	Acinetobacter_baumannii_J9	a	Trycycler+Medaka-long+HyPo-short+HyPo-short+HyPo-short	3798645	9	212	-9.59974e+06	-8.52342e+06	78751	-1.44395e+07	110696
	Acinetobacter_baumannii_J9	b	Trycycler+Medaka-long+HyPo-short+HyPo-short+HyPo-short	3798644			-9.55975e+06
	Acinetobacter_baumannii_J9	c	Trycycler+Medaka-long+HyPo-short+HyPo-short+HyPo-short	3798645			-7.41784e+06
	Acinetobacter_baumannii_J9	d	Trycycler+Medaka-long+HyPo-short+HyPo-short+HyPo-short	3798644			-7.51634e+06
	Citrobacter_koseri_MINF_9D	a	Trycycler+Medaka-long+HyPo-short+HyPo-short+HyPo-short	4758905	30		-7.65166e+06	-1.43035e+07	49830.1
	Citrobacter_koseri_MINF_9D	b	Trycycler+Medaka-long+HyPo-short+HyPo-short+HyPo-short	4758907			-7.65044e+06
	Citrobacter_koseri_MINF_9D	c	Trycycler+Medaka-long+HyPo-short+HyPo-short+HyPo-short	4758908			-2.09938e+07
	Citrobacter_koseri_MINF_9D	d	Trycycler+Medaka-long+HyPo-short+HyPo-short+HyPo-short	4758908			-2.09181e+07
	Enterobacter_kobei_MSB1_1B	a	Trycycler+Medaka-long+HyPo-short+HyPo-short+HyPo-short	4837926	33		-1.05644e+07	-9.52374e+06	333916
	Enterobacter_kobei_MSB1_1B	b	Trycycler+Medaka-long+HyPo-short+HyPo-short+HyPo-short	4837927			-1.03919e+07
	Enterobacter_kobei_MSB1_1B	c	Trycycler+Medaka-long+HyPo-short+HyPo-short+HyPo-short	4837926			-8.60365e+06
	Enterobacter_kobei_MSB1_1B	d	Trycycler+Medaka-long+HyPo-short+HyPo-short+HyPo-short	4837926			-8.53495e+06
	Haemophilus_M1C132_1	a	Trycycler+Medaka-long+HyPo-short+HyPo-short+HyPo-short	2051881	108		-1.68637e+07	-2.85602e+07	94087.3
	Haemophilus_M1C132_1	b	Trycycler+Medaka-long+HyPo-short+HyPo-short+HyPo-short	2051882			-1.65689e+07
	Haemophilus_M1C132_1	c	Trycycler+Medaka-long+HyPo-short+HyPo-short+HyPo-short	2051883			-4.0341e+07
	Haemophilus_M1C132_1	d	Trycycler+Medaka-long+HyPo-short+HyPo-short+HyPo-short	2051882			-4.04672e+07
	Klebsiella_oxytoca_MSB1_2C	a	Trycycler+Medaka-long+HyPo-short+HyPo-short+HyPo-short	5804451	20		-2.72756e+07	-1.63836e+07	48395.1
	Klebsiella_oxytoca_MSB1_2C	c	Trycycler+Medaka-long+HyPo-short+HyPo-short+HyPo-short	5804452			-1.09147e+07
	Klebsiella_oxytoca_MSB1_2C	d	Trycycler+Medaka-long+HyPo-short+HyPo-short+HyPo-short	5804451			-1.09606e+07
	Klebsiella_variicola_INF345	a	Trycycler+Medaka-long+HyPo-short+HyPo-short+HyPo-short	5417255	12		-1.04541e+07	-9.82827e+06	43621.8
	Klebsiella_variicola_INF345	b	Trycycler+Medaka-long+HyPo-short+HyPo-short+HyPo-short	5417255			-1.06462e+07
	Klebsiella_variicola_INF345	c	Trycycler+Medaka-long+HyPo-short+HyPo-short+HyPo-short	5417255			-9.14613e+06
	Klebsiella_variicola_INF345	d	Trycycler+Medaka-long+HyPo-short+HyPo-short+HyPo-short	5417255			-9.06661e+06
single-tool polishing: NextPolish	Acinetobacter_baumannii_J9	a	Trycycler+Medaka-long+NextPolish-short	3798645	33	71	-9.59651e+06	-8.52106e+06	81111	-1.44366e+07	113567
	Acinetobacter_baumannii_J9	b	Trycycler+Medaka-long+NextPolish-short	3798644			-9.55866e+06
	Acinetobacter_baumannii_J9	c	Trycycler+Medaka-long+NextPolish-short	3798645			-7.41595e+06
	Acinetobacter_baumannii_J9	d	Trycycler+Medaka-long+NextPolish-short	3798644			-7.51311e+06
	Citrobacter_koseri_MINF_9D	a	Trycycler+Medaka-long+NextPolish-short	4758905	12		-7.65131e+06	-1.43023e+07	51075.6
	Citrobacter_koseri_MINF_9D	b	Trycycler+Medaka-long+NextPolish-short	4758907			-7.65044e+06
	Citrobacter_koseri_MINF_9D	c	Trycycler+Medaka-long+NextPolish-short	4758908			-2.09891e+07
	Citrobacter_koseri_MINF_9D	d	Trycycler+Medaka-long+NextPolish-short	4758908			-2.09182e+07
	Enterobacter_kobei_MSB1_1B	a	Trycycler+Medaka-long+NextPolish-short	4837926	12		-1.05577e+07	-9.51802e+06	339635
	Enterobacter_kobei_MSB1_1B	b	Trycycler+Medaka-long+NextPolish-short	4837927			-1.0391e+07
	Enterobacter_kobei_MSB1_1B	c	Trycycler+Medaka-long+NextPolish-short	4837926			-8.59535e+06
	Enterobacter_kobei_MSB1_1B	d	Trycycler+Medaka-long+NextPolish-short	4837926			-8.52802e+06
	Haemophilus_M1C132_1	a	Trycycler+Medaka-long+NextPolish-short	2051881	9		-1.68551e+07	-2.85555e+07	98784.5
	Haemophilus_M1C132_1	b	Trycycler+Medaka-long+NextPolish-short	2051882			-1.65593e+07
	Haemophilus_M1C132_1	c	Trycycler+Medaka-long+NextPolish-short	2051882			-4.03405e+07
	Haemophilus_M1C132_1	d	Trycycler+Medaka-long+NextPolish-short	2051882			-4.04672e+07
	Klebsiella_oxytoca_MSB1_2C	a	Trycycler+Medaka-long+NextPolish-short	5804451	5		-2.7275e+07	-1.63813e+07	50783
	Klebsiella_oxytoca_MSB1_2C	c	Trycycler+Medaka-long+NextPolish-short	5804452			-1.09144e+07
	Klebsiella_oxytoca_MSB1_2C	d	Trycycler+Medaka-long+NextPolish-short	5804453			-1.09544e+07
	Klebsiella_variicola_INF345	a	Trycycler+Medaka-long+NextPolish-short	5417255	0		-1.04577e+07	-9.82758e+06	44316.8
	Klebsiella_variicola_INF345	b	Trycycler+Medaka-long+NextPolish-short	5417255			-1.06462e+07
	Klebsiella_variicola_INF345	c	Trycycler+Medaka-long+NextPolish-short	5417255			-9.14157e+06
	Klebsiella_variicola_INF345	d	Trycycler+Medaka-long+NextPolish-short	5417255			-9.06482e+06
	Acinetobacter_baumannii_J9	a	Trycycler+Medaka-long+NextPolish-short+NextPolish-short	3798645	33	74	-9.59651e+06	-8.52106e+06	81111	-1.44368e+07	113385
	Acinetobacter_baumannii_J9	b	Trycycler+Medaka-long+NextPolish-short+NextPolish-short	3798644			-9.55866e+06
	Acinetobacter_baumannii_J9	c	Trycycler+Medaka-long+NextPolish-short+NextPolish-short	3798645			-7.41595e+06
	Acinetobacter_baumannii_J9	d	Trycycler+Medaka-long+NextPolish-short+NextPolish-short	3798644			-7.51311e+06
	Citrobacter_koseri_MINF_9D	a	Trycycler+Medaka-long+NextPolish-short+NextPolish-short	4758905	12		-7.65131e+06	-1.43023e+07	51075.6
	Citrobacter_koseri_MINF_9D	b	Trycycler+Medaka-long+NextPolish-short+NextPolish-short	4758907			-7.65044e+06
	Citrobacter_koseri_MINF_9D	c	Trycycler+Medaka-long+NextPolish-short+NextPolish-short	4758908			-2.09891e+07
	Citrobacter_koseri_MINF_9D	d	Trycycler+Medaka-long+NextPolish-short+NextPolish-short	4758908			-2.09182e+07
	Enterobacter_kobei_MSB1_1B	a	Trycycler+Medaka-long+NextPolish-short+NextPolish-short	4837926	15		-1.05577e+07	-9.51798e+06	339677
	Enterobacter_kobei_MSB1_1B	b	Trycycler+Medaka-long+NextPolish-short+NextPolish-short	4837927			-1.03911e+07
	Enterobacter_kobei_MSB1_1B	c	Trycycler+Medaka-long+NextPolish-short+NextPolish-short	4837926			-8.59508e+06
	Enterobacter_kobei_MSB1_1B	d	Trycycler+Medaka-long+NextPolish-short+NextPolish-short	4837926			-8.52802e+06
	Haemophilus_M1C132_1	a	Trycycler+Medaka-long+NextPolish-short+NextPolish-short	2051881	9		-1.68551e+07	-2.85555e+07	98784.5
	Haemophilus_M1C132_1	b	Trycycler+Medaka-long+NextPolish-short+NextPolish-short	2051882			-1.65593e+07
	Haemophilus_M1C132_1	c	Trycycler+Medaka-long+NextPolish-short+NextPolish-short	2051882			-4.03405e+07
	Haemophilus_M1C132_1	d	Trycycler+Medaka-long+NextPolish-short+NextPolish-short	2051882			-4.04672e+07
	Klebsiella_oxytoca_MSB1_2C	a	Trycycler+Medaka-long+NextPolish-short+NextPolish-short	5804451	5		-2.7275e+07	-1.63813e+07	50783
	Klebsiella_oxytoca_MSB1_2C	c	Trycycler+Medaka-long+NextPolish-short+NextPolish-short	5804452			-1.09144e+07
	Klebsiella_oxytoca_MSB1_2C	d	Trycycler+Medaka-long+NextPolish-short+NextPolish-short	5804453			-1.09544e+07
	Klebsiella_variicola_INF345	a	Trycycler+Medaka-long+NextPolish-short+NextPolish-short	5417255	0		-1.04577e+07	-9.82867e+06	43228.5
	Klebsiella_variicola_INF345	b	Trycycler+Medaka-long+NextPolish-short+NextPolish-short	5417255			-1.06462e+07
	Klebsiella_variicola_INF345	c	Trycycler+Medaka-long+NextPolish-short+NextPolish-short	5417255			-9.14157e+06
	Klebsiella_variicola_INF345	d	Trycycler+Medaka-long+NextPolish-short+NextPolish-short	5417255			-9.06918e+06
	Acinetobacter_baumannii_J9	a	Trycycler+Medaka-long+NextPolish-short+NextPolish-short+NextPolish-short	3798645	33	74	-9.59651e+06	-8.52106e+06	81111	-1.44368e+07	113366
	Acinetobacter_baumannii_J9	b	Trycycler+Medaka-long+NextPolish-short+NextPolish-short+NextPolish-short	3798644			-9.55866e+06
	Acinetobacter_baumannii_J9	c	Trycycler+Medaka-long+NextPolish-short+NextPolish-short+NextPolish-short	3798645			-7.41595e+06
	Acinetobacter_baumannii_J9	d	Trycycler+Medaka-long+NextPolish-short+NextPolish-short+NextPolish-short	3798644			-7.51311e+06
	Citrobacter_koseri_MINF_9D	a	Trycycler+Medaka-long+NextPolish-short+NextPolish-short+NextPolish-short	4758905	12		-7.65131e+06	-1.43023e+07	51075.6
	Citrobacter_koseri_MINF_9D	b	Trycycler+Medaka-long+NextPolish-short+NextPolish-short+NextPolish-short	4758907			-7.65044e+06
	Citrobacter_koseri_MINF_9D	c	Trycycler+Medaka-long+NextPolish-short+NextPolish-short+NextPolish-short	4758908			-2.09891e+07
	Citrobacter_koseri_MINF_9D	d	Trycycler+Medaka-long+NextPolish-short+NextPolish-short+NextPolish-short	4758908			-2.09182e+07
	Enterobacter_kobei_MSB1_1B	a	Trycycler+Medaka-long+NextPolish-short+NextPolish-short+NextPolish-short	4837926	15		-1.05577e+07	-9.51809e+06	339568
	Enterobacter_kobei_MSB1_1B	b	Trycycler+Medaka-long+NextPolish-short+NextPolish-short+NextPolish-short	4837927			-1.03911e+07
	Enterobacter_kobei_MSB1_1B	c	Trycycler+Medaka-long+NextPolish-short+NextPolish-short+NextPolish-short	4837926			-8.59508e+06
	Enterobacter_kobei_MSB1_1B	d	Trycycler+Medaka-long+NextPolish-short+NextPolish-short+NextPolish-short	4837926			-8.52846e+06
	Haemophilus_M1C132_1	a	Trycycler+Medaka-long+NextPolish-short+NextPolish-short+NextPolish-short	2051881	9		-1.68551e+07	-2.85555e+07	98784.5
	Haemophilus_M1C132_1	b	Trycycler+Medaka-long+NextPolish-short+NextPolish-short+NextPolish-short	2051882			-1.65593e+07
	Haemophilus_M1C132_1	c	Trycycler+Medaka-long+NextPolish-short+NextPolish-short+NextPolish-short	2051882			-4.03405e+07
	Haemophilus_M1C132_1	d	Trycycler+Medaka-long+NextPolish-short+NextPolish-short+NextPolish-short	2051882			-4.04672e+07
	Klebsiella_oxytoca_MSB1_2C	a	Trycycler+Medaka-long+NextPolish-short+NextPolish-short+NextPolish-short	5804451	5		-2.7275e+07	-1.63813e+07	50783
	Klebsiella_oxytoca_MSB1_2C	c	Trycycler+Medaka-long+NextPolish-short+NextPolish-short+NextPolish-short	5804452			-1.09144e+07
	Klebsiella_oxytoca_MSB1_2C	d	Trycycler+Medaka-long+NextPolish-short+NextPolish-short+NextPolish-short	5804453			-1.09544e+07
	Klebsiella_variicola_INF345	a	Trycycler+Medaka-long+NextPolish-short+NextPolish-short+NextPolish-short	5417255	0		-1.04577e+07	-9.82867e+06	43228.5
	Klebsiella_variicola_INF345	b	Trycycler+Medaka-long+NextPolish-short+NextPolish-short+NextPolish-short	5417255			-1.06462e+07
	Klebsiella_variicola_INF345	c	Trycycler+Medaka-long+NextPolish-short+NextPolish-short+NextPolish-short	5417255			-9.14157e+06
	Klebsiella_variicola_INF345	d	Trycycler+Medaka-long+NextPolish-short+NextPolish-short+NextPolish-short	5417255			-9.06918e+06
single-tool polishing: ntEdit	Acinetobacter_baumannii_J9	a	Trycycler+Medaka-long+ntEdit-short	3798643	55	2519	-9.60006e+06	-8.52224e+06	79932.8	-1.44624e+07	87747.6
	Acinetobacter_baumannii_J9	b	Trycycler+Medaka-long+ntEdit-short	3798640			-9.56023e+06
	Acinetobacter_baumannii_J9	c	Trycycler+Medaka-long+ntEdit-short	3798645			-7.41683e+06
	Acinetobacter_baumannii_J9	d	Trycycler+Medaka-long+ntEdit-short	3798645			-7.51184e+06
	Citrobacter_koseri_MINF_9D	a	Trycycler+Medaka-long+ntEdit-short	4758907	44		-7.64526e+06	-1.43014e+07	51893
	Citrobacter_koseri_MINF_9D	b	Trycycler+Medaka-long+ntEdit-short	4758908			-7.6477e+06
	Citrobacter_koseri_MINF_9D	c	Trycycler+Medaka-long+ntEdit-short	4758906			-2.0993e+07
	Citrobacter_koseri_MINF_9D	d	Trycycler+Medaka-long+ntEdit-short	4758908			-2.09198e+07
	Enterobacter_kobei_MSB1_1B	a	Trycycler+Medaka-long+ntEdit-short	4837921	2334		-1.06284e+07	-9.67076e+06	186899
	Enterobacter_kobei_MSB1_1B	b	Trycycler+Medaka-long+ntEdit-short	4837948			-1.05832e+07
	Enterobacter_kobei_MSB1_1B	c	Trycycler+Medaka-long+ntEdit-short	4837925			-8.79871e+06
	Enterobacter_kobei_MSB1_1B	d	Trycycler+Medaka-long+ntEdit-short	4837924			-8.67273e+06
	Haemophilus_M1C132_1	a	Trycycler+Medaka-long+ntEdit-short	2051880	16		-1.68486e+07	-2.85542e+07	100055
	Haemophilus_M1C132_1	b	Trycycler+Medaka-long+ntEdit-short	2051881			-1.656e+07
	Haemophilus_M1C132_1	c	Trycycler+Medaka-long+ntEdit-short	2051880			-4.03409e+07
	Haemophilus_M1C132_1	d	Trycycler+Medaka-long+ntEdit-short	2051880			-4.04675e+07
	Klebsiella_oxytoca_MSB1_2C	a	Trycycler+Medaka-long+ntEdit-short	5804453	12		-2.7263e+07	-1.63763e+07	55761.2
	Klebsiella_oxytoca_MSB1_2C	c	Trycycler+Medaka-long+ntEdit-short	5804451			-1.0911e+07
	Klebsiella_oxytoca_MSB1_2C	d	Trycycler+Medaka-long+ntEdit-short	5804452			-1.09548e+07
	Klebsiella_variicola_INF345	a	Trycycler+Medaka-long+ntEdit-short	5417256	58		-1.04558e+07	-9.82794e+06	43948.9
	Klebsiella_variicola_INF345	b	Trycycler+Medaka-long+ntEdit-short	5417257			-1.06484e+07
	Klebsiella_variicola_INF345	c	Trycycler+Medaka-long+ntEdit-short	5417257			-9.14826e+06
	Klebsiella_variicola_INF345	d	Trycycler+Medaka-long+ntEdit-short	5417255			-9.05924e+06
	Acinetobacter_baumannii_J9	a	Trycycler+Medaka-long+ntEdit-short+ntEdit-short	3798643	55	2519	-9.60006e+06	-8.52224e+06	79932.8	-1.44624e+07	87740.4
	Acinetobacter_baumannii_J9	b	Trycycler+Medaka-long+ntEdit-short+ntEdit-short	3798640			-9.56023e+06
	Acinetobacter_baumannii_J9	c	Trycycler+Medaka-long+ntEdit-short+ntEdit-short	3798645			-7.41683e+06
	Acinetobacter_baumannii_J9	d	Trycycler+Medaka-long+ntEdit-short+ntEdit-short	3798645			-7.51184e+06
	Citrobacter_koseri_MINF_9D	a	Trycycler+Medaka-long+ntEdit-short+ntEdit-short	4758907	44		-7.64526e+06	-1.43014e+07	51893
	Citrobacter_koseri_MINF_9D	b	Trycycler+Medaka-long+ntEdit-short+ntEdit-short	4758908			-7.6477e+06
	Citrobacter_koseri_MINF_9D	c	Trycycler+Medaka-long+ntEdit-short+ntEdit-short	4758906			-2.0993e+07
	Citrobacter_koseri_MINF_9D	d	Trycycler+Medaka-long+ntEdit-short+ntEdit-short	4758908			-2.09198e+07
	Enterobacter_kobei_MSB1_1B	a	Trycycler+Medaka-long+ntEdit-short+ntEdit-short	4837921	2334		-1.06284e+07	-9.67076e+06	186899
	Enterobacter_kobei_MSB1_1B	b	Trycycler+Medaka-long+ntEdit-short+ntEdit-short	4837948			-1.05832e+07
	Enterobacter_kobei_MSB1_1B	c	Trycycler+Medaka-long+ntEdit-short+ntEdit-short	4837925			-8.79871e+06
	Enterobacter_kobei_MSB1_1B	d	Trycycler+Medaka-long+ntEdit-short+ntEdit-short	4837924			-8.67273e+06
	Haemophilus_M1C132_1	a	Trycycler+Medaka-long+ntEdit-short+ntEdit-short	2051880	16		-1.68486e+07	-2.85542e+07	100055
	Haemophilus_M1C132_1	b	Trycycler+Medaka-long+ntEdit-short+ntEdit-short	2051881			-1.656e+07
	Haemophilus_M1C132_1	c	Trycycler+Medaka-long+ntEdit-short+ntEdit-short	2051880			-4.03409e+07
	Haemophilus_M1C132_1	d	Trycycler+Medaka-long+ntEdit-short+ntEdit-short	2051880			-4.04675e+07
	Klebsiella_oxytoca_MSB1_2C	a	Trycycler+Medaka-long+ntEdit-short+ntEdit-short	5804453	12		-2.7263e+07	-1.63763e+07	55761.2
	Klebsiella_oxytoca_MSB1_2C	c	Trycycler+Medaka-long+ntEdit-short+ntEdit-short	5804451			-1.0911e+07
	Klebsiella_oxytoca_MSB1_2C	d	Trycycler+Medaka-long+ntEdit-short+ntEdit-short	5804452			-1.09548e+07
	Klebsiella_variicola_INF345	a	Trycycler+Medaka-long+ntEdit-short+ntEdit-short	5417256	58		-1.0456e+07	-9.82799e+06	43907.5
	Klebsiella_variicola_INF345	b	Trycycler+Medaka-long+ntEdit-short+ntEdit-short	5417257			-1.06484e+07
	Klebsiella_variicola_INF345	c	Trycycler+Medaka-long+ntEdit-short+ntEdit-short	5417257			-9.14826e+06
	Klebsiella_variicola_INF345	d	Trycycler+Medaka-long+ntEdit-short+ntEdit-short	5417255			-9.05924e+06
	Acinetobacter_baumannii_J9	a	Trycycler+Medaka-long+ntEdit-short+ntEdit-short+ntEdit-short	3798643	55	2519	-9.60006e+06	-8.52224e+06	79932.8	-1.44624e+07	87707.3
	Acinetobacter_baumannii_J9	b	Trycycler+Medaka-long+ntEdit-short+ntEdit-short+ntEdit-short	3798640			-9.56023e+06
	Acinetobacter_baumannii_J9	c	Trycycler+Medaka-long+ntEdit-short+ntEdit-short+ntEdit-short	3798645			-7.41683e+06
	Acinetobacter_baumannii_J9	d	Trycycler+Medaka-long+ntEdit-short+ntEdit-short+ntEdit-short	3798645			-7.51184e+06
	Citrobacter_koseri_MINF_9D	a	Trycycler+Medaka-long+ntEdit-short+ntEdit-short+ntEdit-short	4758907	44		-7.64526e+06	-1.43014e+07	51893
	Citrobacter_koseri_MINF_9D	b	Trycycler+Medaka-long+ntEdit-short+ntEdit-short+ntEdit-short	4758908			-7.6477e+06
	Citrobacter_koseri_MINF_9D	c	Trycycler+Medaka-long+ntEdit-short+ntEdit-short+ntEdit-short	4758906			-2.0993e+07
	Citrobacter_koseri_MINF_9D	d	Trycycler+Medaka-long+ntEdit-short+ntEdit-short+ntEdit-short	4758908			-2.09198e+07
	Enterobacter_kobei_MSB1_1B	a	Trycycler+Medaka-long+ntEdit-short+ntEdit-short+ntEdit-short	4837921	2334		-1.06284e+07	-9.67076e+06	186899
	Enterobacter_kobei_MSB1_1B	b	Trycycler+Medaka-long+ntEdit-short+ntEdit-short+ntEdit-short	4837948			-1.05832e+07
	Enterobacter_kobei_MSB1_1B	c	Trycycler+Medaka-long+ntEdit-short+ntEdit-short+ntEdit-short	4837925			-8.79871e+06
	Enterobacter_kobei_MSB1_1B	d	Trycycler+Medaka-long+ntEdit-short+ntEdit-short+ntEdit-short	4837924			-8.67273e+06
	Haemophilus_M1C132_1	a	Trycycler+Medaka-long+ntEdit-short+ntEdit-short+ntEdit-short	2051880	16		-1.68486e+07	-2.85544e+07	99864.1
	Haemophilus_M1C132_1	b	Trycycler+Medaka-long+ntEdit-short+ntEdit-short+ntEdit-short	2051881			-1.656e+07
	Haemophilus_M1C132_1	c	Trycycler+Medaka-long+ntEdit-short+ntEdit-short+ntEdit-short	2051880			-4.03415e+07
	Haemophilus_M1C132_1	d	Trycycler+Medaka-long+ntEdit-short+ntEdit-short+ntEdit-short	2051880			-4.04676e+07
	Klebsiella_oxytoca_MSB1_2C	a	Trycycler+Medaka-long+ntEdit-short+ntEdit-short+ntEdit-short	5804453	12		-2.7263e+07	-1.63763e+07	55761.2
	Klebsiella_oxytoca_MSB1_2C	c	Trycycler+Medaka-long+ntEdit-short+ntEdit-short+ntEdit-short	5804451			-1.0911e+07
	Klebsiella_oxytoca_MSB1_2C	d	Trycycler+Medaka-long+ntEdit-short+ntEdit-short+ntEdit-short	5804452			-1.09548e+07
	Klebsiella_variicola_INF345	a	Trycycler+Medaka-long+ntEdit-short+ntEdit-short+ntEdit-short	5417256	58		-1.0456e+07	-9.82799e+06	43907.5
	Klebsiella_variicola_INF345	b	Trycycler+Medaka-long+ntEdit-short+ntEdit-short+ntEdit-short	5417257			-1.06484e+07
	Klebsiella_variicola_INF345	c	Trycycler+Medaka-long+ntEdit-short+ntEdit-short+ntEdit-short	5417257			-9.14826e+06
	Klebsiella_variicola_INF345	d	Trycycler+Medaka-long+ntEdit-short+ntEdit-short+ntEdit-short	5417255			-9.05924e+06
single-tool polishing: Pilon	Acinetobacter_baumannii_J9	a	Trycycler+Medaka-long+Pilon-short	3798645	9	1778	-9.59974e+06	-8.52357e+06	78599.1	-1.44373e+07	112879
	Acinetobacter_baumannii_J9	b	Trycycler+Medaka-long+Pilon-short	3798644			-9.56063e+06
	Acinetobacter_baumannii_J9	c	Trycycler+Medaka-long+Pilon-short	3798645			-7.41784e+06
	Acinetobacter_baumannii_J9	d	Trycycler+Medaka-long+Pilon-short	3798644			-7.51608e+06
	Citrobacter_koseri_MINF_9D	a	Trycycler+Medaka-long+Pilon-short	4758905	15		-7.65131e+06	-1.43024e+07	50942.3
	Citrobacter_koseri_MINF_9D	b	Trycycler+Medaka-long+Pilon-short	4758906			-7.65083e+06
	Citrobacter_koseri_MINF_9D	c	Trycycler+Medaka-long+Pilon-short	4758908			-2.09893e+07
	Citrobacter_koseri_MINF_9D	d	Trycycler+Medaka-long+Pilon-short	4758908			-2.09181e+07
	Enterobacter_kobei_MSB1_1B	a	Trycycler+Medaka-long+Pilon-short	4837926	15		-1.05599e+07	-9.52047e+06	337180
	Enterobacter_kobei_MSB1_1B	b	Trycycler+Medaka-long+Pilon-short	4837928			-1.03961e+07
	Enterobacter_kobei_MSB1_1B	c	Trycycler+Medaka-long+Pilon-short	4837926			-8.59423e+06
	Enterobacter_kobei_MSB1_1B	d	Trycycler+Medaka-long+Pilon-short	4837926			-8.53166e+06
	Haemophilus_M1C132_1	a	Trycycler+Medaka-long+Pilon-short	2051880	7		-1.68551e+07	-2.8553e+07	101255
	Haemophilus_M1C132_1	b	Trycycler+Medaka-long+Pilon-short	2051881			-1.65595e+07
	Haemophilus_M1C132_1	c	Trycycler+Medaka-long+Pilon-short	2051882			-4.03345e+07
	Haemophilus_M1C132_1	d	Trycycler+Medaka-long+Pilon-short	2051882			-4.04631e+07
	Klebsiella_oxytoca_MSB1_2C	a	Trycycler+Medaka-long+Pilon-short	5804307	293		-2.72741e+07	-1.63808e+07	51230.5
	Klebsiella_oxytoca_MSB1_2C	c	Trycycler+Medaka-long+Pilon-short	5804452			-1.09142e+07
	Klebsiella_oxytoca_MSB1_2C	d	Trycycler+Medaka-long+Pilon-short	5804453			-1.09541e+07
	Klebsiella_variicola_INF345	a	Trycycler+Medaka-long+Pilon-short	5416850	1439		-1.04636e+07	-9.82924e+06	42654.1
	Klebsiella_variicola_INF345	b	Trycycler+Medaka-long+Pilon-short	5417033			-1.06509e+07
	Klebsiella_variicola_INF345	c	Trycycler+Medaka-long+Pilon-short	5417255			-9.14519e+06
	Klebsiella_variicola_INF345	d	Trycycler+Medaka-long+Pilon-short	5417255			-9.05729e+06
	Acinetobacter_baumannii_J9	a	Trycycler+Medaka-long+Pilon-short+Pilon-short	3798645	6	1775	-9.59974e+06	-8.52335e+06	78819.3	-1.44371e+07	113056
	Acinetobacter_baumannii_J9	b	Trycycler+Medaka-long+Pilon-short+Pilon-short	3798644			-9.55975e+06
	Acinetobacter_baumannii_J9	c	Trycycler+Medaka-long+Pilon-short+Pilon-short	3798645			-7.41784e+06
	Acinetobacter_baumannii_J9	d	Trycycler+Medaka-long+Pilon-short+Pilon-short	3798644			-7.51608e+06
	Citrobacter_koseri_MINF_9D	a	Trycycler+Medaka-long+Pilon-short+Pilon-short	4758905	15		-7.65131e+06	-1.43024e+07	50942.3
	Citrobacter_koseri_MINF_9D	b	Trycycler+Medaka-long+Pilon-short+Pilon-short	4758906			-7.65083e+06
	Citrobacter_koseri_MINF_9D	c	Trycycler+Medaka-long+Pilon-short+Pilon-short	4758908			-2.09893e+07
	Citrobacter_koseri_MINF_9D	d	Trycycler+Medaka-long+Pilon-short+Pilon-short	4758908			-2.09181e+07
	Enterobacter_kobei_MSB1_1B	a	Trycycler+Medaka-long+Pilon-short+Pilon-short	4837926	15		-1.05599e+07	-9.52047e+06	337180
	Enterobacter_kobei_MSB1_1B	b	Trycycler+Medaka-long+Pilon-short+Pilon-short	4837928			-1.03961e+07
	Enterobacter_kobei_MSB1_1B	c	Trycycler+Medaka-long+Pilon-short+Pilon-short	4837926			-8.59423e+06
	Enterobacter_kobei_MSB1_1B	d	Trycycler+Medaka-long+Pilon-short+Pilon-short	4837926			-8.53166e+06
	Haemophilus_M1C132_1	a	Trycycler+Medaka-long+Pilon-short+Pilon-short	2051880	7		-1.68551e+07	-2.8553e+07	101255
	Haemophilus_M1C132_1	b	Trycycler+Medaka-long+Pilon-short+Pilon-short	2051881			-1.65595e+07
	Haemophilus_M1C132_1	c	Trycycler+Medaka-long+Pilon-short+Pilon-short	2051882			-4.03345e+07
	Haemophilus_M1C132_1	d	Trycycler+Medaka-long+Pilon-short+Pilon-short	2051882			-4.04631e+07
	Klebsiella_oxytoca_MSB1_2C	a	Trycycler+Medaka-long+Pilon-short+Pilon-short	5804307	293		-2.72741e+07	-1.63808e+07	51230.5
	Klebsiella_oxytoca_MSB1_2C	c	Trycycler+Medaka-long+Pilon-short+Pilon-short	5804452			-1.09142e+07
	Klebsiella_oxytoca_MSB1_2C	d	Trycycler+Medaka-long+Pilon-short+Pilon-short	5804453			-1.09541e+07
	Klebsiella_variicola_INF345	a	Trycycler+Medaka-long+Pilon-short+Pilon-short	5416850	1439		-1.04634e+07	-9.82844e+06	43455.4
	Klebsiella_variicola_INF345	b	Trycycler+Medaka-long+Pilon-short+Pilon-short	5417033			-1.06509e+07
	Klebsiella_variicola_INF345	c	Trycycler+Medaka-long+Pilon-short+Pilon-short	5417255			-9.14218e+06
	Klebsiella_variicola_INF345	d	Trycycler+Medaka-long+Pilon-short+Pilon-short	5417255			-9.05729e+06
	Acinetobacter_baumannii_J9	a	Trycycler+Medaka-long+Pilon-short+Pilon-short+Pilon-short	3798645	6	1775	-9.59974e+06	-8.52335e+06	78819.3	-1.44371e+07	113056
	Acinetobacter_baumannii_J9	b	Trycycler+Medaka-long+Pilon-short+Pilon-short+Pilon-short	3798644			-9.55975e+06
	Acinetobacter_baumannii_J9	c	Trycycler+Medaka-long+Pilon-short+Pilon-short+Pilon-short	3798645			-7.41784e+06
	Acinetobacter_baumannii_J9	d	Trycycler+Medaka-long+Pilon-short+Pilon-short+Pilon-short	3798644			-7.51608e+06
	Citrobacter_koseri_MINF_9D	a	Trycycler+Medaka-long+Pilon-short+Pilon-short+Pilon-short	4758905	15		-7.65131e+06	-1.43024e+07	50942.3
	Citrobacter_koseri_MINF_9D	b	Trycycler+Medaka-long+Pilon-short+Pilon-short+Pilon-short	4758906			-7.65083e+06
	Citrobacter_koseri_MINF_9D	c	Trycycler+Medaka-long+Pilon-short+Pilon-short+Pilon-short	4758908			-2.09893e+07
	Citrobacter_koseri_MINF_9D	d	Trycycler+Medaka-long+Pilon-short+Pilon-short+Pilon-short	4758908			-2.09181e+07
	Enterobacter_kobei_MSB1_1B	a	Trycycler+Medaka-long+Pilon-short+Pilon-short+Pilon-short	4837926	15		-1.05599e+07	-9.52047e+06	337180
	Enterobacter_kobei_MSB1_1B	b	Trycycler+Medaka-long+Pilon-short+Pilon-short+Pilon-short	4837928			-1.03961e+07
	Enterobacter_kobei_MSB1_1B	c	Trycycler+Medaka-long+Pilon-short+Pilon-short+Pilon-short	4837926			-8.59423e+06
	Enterobacter_kobei_MSB1_1B	d	Trycycler+Medaka-long+Pilon-short+Pilon-short+Pilon-short	4837926			-8.53166e+06
	Haemophilus_M1C132_1	a	Trycycler+Medaka-long+Pilon-short+Pilon-short+Pilon-short	2051880	7		-1.68551e+07	-2.8553e+07	101255
	Haemophilus_M1C132_1	b	Trycycler+Medaka-long+Pilon-short+Pilon-short+Pilon-short	2051881			-1.65595e+07
	Haemophilus_M1C132_1	c	Trycycler+Medaka-long+Pilon-short+Pilon-short+Pilon-short	2051882			-4.03345e+07
	Haemophilus_M1C132_1	d	Trycycler+Medaka-long+Pilon-short+Pilon-short+Pilon-short	2051882			-4.04631e+07
	Klebsiella_oxytoca_MSB1_2C	a	Trycycler+Medaka-long+Pilon-short+Pilon-short+Pilon-short	5804307	293		-2.72741e+07	-1.63808e+07	51230.5
	Klebsiella_oxytoca_MSB1_2C	c	Trycycler+Medaka-long+Pilon-short+Pilon-short+Pilon-short	5804452			-1.09142e+07
	Klebsiella_oxytoca_MSB1_2C	d	Trycycler+Medaka-long+Pilon-short+Pilon-short+Pilon-short	5804453			-1.09541e+07
	Klebsiella_variicola_INF345	a	Trycycler+Medaka-long+Pilon-short+Pilon-short+Pilon-short	5416850	1439		-1.04634e+07	-9.82844e+06	43455.4
	Klebsiella_variicola_INF345	b	Trycycler+Medaka-long+Pilon-short+Pilon-short+Pilon-short	5417033			-1.06509e+07
	Klebsiella_variicola_INF345	c	Trycycler+Medaka-long+Pilon-short+Pilon-short+Pilon-short	5417255			-9.14218e+06
	Klebsiella_variicola_INF345	d	Trycycler+Medaka-long+Pilon-short+Pilon-short+Pilon-short	5417255			-9.05729e+06
single-tool polishing: POLCA	Acinetobacter_baumannii_J9	a	Trycycler+Medaka-long+POLCA-short	3798645	6	128	-9.5967e+06	-8.52138e+06	80787	-1.44371e+07	113061
	Acinetobacter_baumannii_J9	b	Trycycler+Medaka-long+POLCA-short	3798644			-9.55805e+06
	Acinetobacter_baumannii_J9	c	Trycycler+Medaka-long+POLCA-short	3798645			-7.41478e+06
	Acinetobacter_baumannii_J9	d	Trycycler+Medaka-long+POLCA-short	3798644			-7.51601e+06
	Citrobacter_koseri_MINF_9D	a	Trycycler+Medaka-long+POLCA-short	4758905	12		-7.65131e+06	-1.43023e+07	51039.1
	Citrobacter_koseri_MINF_9D	b	Trycycler+Medaka-long+POLCA-short	4758907			-7.65044e+06
	Citrobacter_koseri_MINF_9D	c	Trycycler+Medaka-long+POLCA-short	4758908			-2.09893e+07
	Citrobacter_koseri_MINF_9D	d	Trycycler+Medaka-long+POLCA-short	4758908			-2.09181e+07
	Enterobacter_kobei_MSB1_1B	a	Trycycler+Medaka-long+POLCA-short	4837926	100		-1.05566e+07	-9.52339e+06	334269
	Enterobacter_kobei_MSB1_1B	b	Trycycler+Medaka-long+POLCA-short	4837935			-1.04107e+07
	Enterobacter_kobei_MSB1_1B	c	Trycycler+Medaka-long+POLCA-short	4837926			-8.59438e+06
	Enterobacter_kobei_MSB1_1B	d	Trycycler+Medaka-long+POLCA-short	4837926			-8.53186e+06
	Haemophilus_M1C132_1	a	Trycycler+Medaka-long+POLCA-short	2051881	3		-1.68551e+07	-2.85558e+07	98538.9
	Haemophilus_M1C132_1	b	Trycycler+Medaka-long+POLCA-short	2051882			-1.65595e+07
	Haemophilus_M1C132_1	c	Trycycler+Medaka-long+POLCA-short	2051882			-4.03405e+07
	Haemophilus_M1C132_1	d	Trycycler+Medaka-long+POLCA-short	2051882			-4.0468e+07
	Klebsiella_oxytoca_MSB1_2C	a	Trycycler+Medaka-long+POLCA-short	5804452	4		-2.72676e+07	-1.63788e+07	53252.2
	Klebsiella_oxytoca_MSB1_2C	c	Trycycler+Medaka-long+POLCA-short	5804452			-1.09144e+07
	Klebsiella_oxytoca_MSB1_2C	d	Trycycler+Medaka-long+POLCA-short	5804453			-1.09544e+07
	Klebsiella_variicola_INF345	a	Trycycler+Medaka-long+POLCA-short	5417254	3		-1.04557e+07	-9.82637e+06	45524.9
	Klebsiella_variicola_INF345	b	Trycycler+Medaka-long+POLCA-short	5417255			-1.06462e+07
	Klebsiella_variicola_INF345	c	Trycycler+Medaka-long+POLCA-short	5417255			-9.14527e+06
	Klebsiella_variicola_INF345	d	Trycycler+Medaka-long+POLCA-short	5417255			-9.05822e+06
	Acinetobacter_baumannii_J9	a	Trycycler+Medaka-long+POLCA-short+POLCA-short	3798645	6	128	-9.5967e+06	-8.52138e+06	80787	-1.44371e+07	113061
	Acinetobacter_baumannii_J9	b	Trycycler+Medaka-long+POLCA-short+POLCA-short	3798644			-9.55805e+06
	Acinetobacter_baumannii_J9	c	Trycycler+Medaka-long+POLCA-short+POLCA-short	3798645			-7.41478e+06
	Acinetobacter_baumannii_J9	d	Trycycler+Medaka-long+POLCA-short+POLCA-short	3798644			-7.51601e+06
	Citrobacter_koseri_MINF_9D	a	Trycycler+Medaka-long+POLCA-short+POLCA-short	4758905	12		-7.65131e+06	-1.43023e+07	51039.1
	Citrobacter_koseri_MINF_9D	b	Trycycler+Medaka-long+POLCA-short+POLCA-short	4758907			-7.65044e+06
	Citrobacter_koseri_MINF_9D	c	Trycycler+Medaka-long+POLCA-short+POLCA-short	4758908			-2.09893e+07
	Citrobacter_koseri_MINF_9D	d	Trycycler+Medaka-long+POLCA-short+POLCA-short	4758908			-2.09181e+07
	Enterobacter_kobei_MSB1_1B	a	Trycycler+Medaka-long+POLCA-short+POLCA-short	4837926	100		-1.05566e+07	-9.52339e+06	334269
	Enterobacter_kobei_MSB1_1B	b	Trycycler+Medaka-long+POLCA-short+POLCA-short	4837935			-1.04107e+07
	Enterobacter_kobei_MSB1_1B	c	Trycycler+Medaka-long+POLCA-short+POLCA-short	4837926			-8.59438e+06
	Enterobacter_kobei_MSB1_1B	d	Trycycler+Medaka-long+POLCA-short+POLCA-short	4837926			-8.53186e+06
	Haemophilus_M1C132_1	a	Trycycler+Medaka-long+POLCA-short+POLCA-short	2051881	3		-1.68551e+07	-2.85558e+07	98538.9
	Haemophilus_M1C132_1	b	Trycycler+Medaka-long+POLCA-short+POLCA-short	2051882			-1.65595e+07
	Haemophilus_M1C132_1	c	Trycycler+Medaka-long+POLCA-short+POLCA-short	2051882			-4.03405e+07
	Haemophilus_M1C132_1	d	Trycycler+Medaka-long+POLCA-short+POLCA-short	2051882			-4.0468e+07
	Klebsiella_oxytoca_MSB1_2C	a	Trycycler+Medaka-long+POLCA-short+POLCA-short	5804452	4		-2.72676e+07	-1.63788e+07	53252.2
	Klebsiella_oxytoca_MSB1_2C	c	Trycycler+Medaka-long+POLCA-short+POLCA-short	5804452			-1.09144e+07
	Klebsiella_oxytoca_MSB1_2C	d	Trycycler+Medaka-long+POLCA-short+POLCA-short	5804453			-1.09544e+07
	Klebsiella_variicola_INF345	a	Trycycler+Medaka-long+POLCA-short+POLCA-short	5417254	3		-1.04557e+07	-9.82637e+06	45524.9
	Klebsiella_variicola_INF345	b	Trycycler+Medaka-long+POLCA-short+POLCA-short	5417255			-1.06462e+07
	Klebsiella_variicola_INF345	c	Trycycler+Medaka-long+POLCA-short+POLCA-short	5417255			-9.14527e+06
	Klebsiella_variicola_INF345	d	Trycycler+Medaka-long+POLCA-short+POLCA-short	5417255			-9.05822e+06
	Acinetobacter_baumannii_J9	a	Trycycler+Medaka-long+POLCA-short+POLCA-short+POLCA-short	3798645	6	128	-9.5967e+06	-8.52138e+06	80787	-1.44371e+07	113061
	Acinetobacter_baumannii_J9	b	Trycycler+Medaka-long+POLCA-short+POLCA-short+POLCA-short	3798644			-9.55805e+06
	Acinetobacter_baumannii_J9	c	Trycycler+Medaka-long+POLCA-short+POLCA-short+POLCA-short	3798645			-7.41478e+06
	Acinetobacter_baumannii_J9	d	Trycycler+Medaka-long+POLCA-short+POLCA-short+POLCA-short	3798644			-7.51601e+06
	Citrobacter_koseri_MINF_9D	a	Trycycler+Medaka-long+POLCA-short+POLCA-short+POLCA-short	4758905	12		-7.65131e+06	-1.43023e+07	51039.1
	Citrobacter_koseri_MINF_9D	b	Trycycler+Medaka-long+POLCA-short+POLCA-short+POLCA-short	4758907			-7.65044e+06
	Citrobacter_koseri_MINF_9D	c	Trycycler+Medaka-long+POLCA-short+POLCA-short+POLCA-short	4758908			-2.09893e+07
	Citrobacter_koseri_MINF_9D	d	Trycycler+Medaka-long+POLCA-short+POLCA-short+POLCA-short	4758908			-2.09181e+07
	Enterobacter_kobei_MSB1_1B	a	Trycycler+Medaka-long+POLCA-short+POLCA-short+POLCA-short	4837926	100		-1.05566e+07	-9.52339e+06	334269
	Enterobacter_kobei_MSB1_1B	b	Trycycler+Medaka-long+POLCA-short+POLCA-short+POLCA-short	4837935			-1.04107e+07
	Enterobacter_kobei_MSB1_1B	c	Trycycler+Medaka-long+POLCA-short+POLCA-short+POLCA-short	4837926			-8.59438e+06
	Enterobacter_kobei_MSB1_1B	d	Trycycler+Medaka-long+POLCA-short+POLCA-short+POLCA-short	4837926			-8.53186e+06
	Haemophilus_M1C132_1	a	Trycycler+Medaka-long+POLCA-short+POLCA-short+POLCA-short	2051881	3		-1.68551e+07	-2.85558e+07	98538.9
	Haemophilus_M1C132_1	b	Trycycler+Medaka-long+POLCA-short+POLCA-short+POLCA-short	2051882			-1.65595e+07
	Haemophilus_M1C132_1	c	Trycycler+Medaka-long+POLCA-short+POLCA-short+POLCA-short	2051882			-4.03405e+07
	Haemophilus_M1C132_1	d	Trycycler+Medaka-long+POLCA-short+POLCA-short+POLCA-short	2051882			-4.0468e+07
	Klebsiella_oxytoca_MSB1_2C	a	Trycycler+Medaka-long+POLCA-short+POLCA-short+POLCA-short	5804452	4		-2.72676e+07	-1.63788e+07	53252.2
	Klebsiella_oxytoca_MSB1_2C	c	Trycycler+Medaka-long+POLCA-short+POLCA-short+POLCA-short	5804452			-1.09144e+07
	Klebsiella_oxytoca_MSB1_2C	d	Trycycler+Medaka-long+POLCA-short+POLCA-short+POLCA-short	5804453			-1.09544e+07
	Klebsiella_variicola_INF345	a	Trycycler+Medaka-long+POLCA-short+POLCA-short+POLCA-short	5417254	3		-1.04557e+07	-9.82637e+06	45524.9
	Klebsiella_variicola_INF345	b	Trycycler+Medaka-long+POLCA-short+POLCA-short+POLCA-short	5417255			-1.06462e+07
	Klebsiella_variicola_INF345	c	Trycycler+Medaka-long+POLCA-short+POLCA-short+POLCA-short	5417255			-9.14527e+06
	Klebsiella_variicola_INF345	d	Trycycler+Medaka-long+POLCA-short+POLCA-short+POLCA-short	5417255			-9.05822e+06
single-tool polishing: Polypolish	Acinetobacter_baumannii_J9	a	Trycycler+Medaka-long+Polypolish-short	3798645	3	28	-9.59974e+06	-8.52165e+06	80518.7	-1.44345e+07	115623
	Acinetobacter_baumannii_J9	b	Trycycler+Medaka-long+Polypolish-short	3798645			-9.55296e+06
	Acinetobacter_baumannii_J9	c	Trycycler+Medaka-long+Polypolish-short	3798645			-7.41784e+06
	Acinetobacter_baumannii_J9	d	Trycycler+Medaka-long+Polypolish-short	3798644			-7.51608e+06
	Citrobacter_koseri_MINF_9D	a	Trycycler+Medaka-long+Polypolish-short	4758908	3		-7.64002e+06	-1.42987e+07	54638.1
	Citrobacter_koseri_MINF_9D	b	Trycycler+Medaka-long+Polypolish-short	4758909			-7.64637e+06
	Citrobacter_koseri_MINF_9D	c	Trycycler+Medaka-long+Polypolish-short	4758909			-2.09898e+07
	Citrobacter_koseri_MINF_9D	d	Trycycler+Medaka-long+Polypolish-short	4758909			-2.09186e+07
	Enterobacter_kobei_MSB1_1B	a	Trycycler+Medaka-long+Polypolish-short	4837926	8		-1.05608e+07	-9.5162e+06	341450
	Enterobacter_kobei_MSB1_1B	b	Trycycler+Medaka-long+Polypolish-short	4837924			-1.03804e+07
	Enterobacter_kobei_MSB1_1B	c	Trycycler+Medaka-long+Polypolish-short	4837926			-8.59181e+06
	Enterobacter_kobei_MSB1_1B	d	Trycycler+Medaka-long+Polypolish-short	4837924			-8.5318e+06
	Haemophilus_M1C132_1	a	Trycycler+Medaka-long+Polypolish-short	2051880	6		-1.68479e+07	-2.85538e+07	100475
	Haemophilus_M1C132_1	b	Trycycler+Medaka-long+Polypolish-short	2051881			-1.65595e+07
	Haemophilus_M1C132_1	c	Trycycler+Medaka-long+Polypolish-short	2051881			-4.03406e+07
	Haemophilus_M1C132_1	d	Trycycler+Medaka-long+Polypolish-short	2051882			-4.04672e+07
	Klebsiella_oxytoca_MSB1_2C	a	Trycycler+Medaka-long+Polypolish-short	5804452	2		-2.72635e+07	-1.63762e+07	55839
	Klebsiella_oxytoca_MSB1_2C	c	Trycycler+Medaka-long+Polypolish-short	5804453			-1.09108e+07
	Klebsiella_oxytoca_MSB1_2C	d	Trycycler+Medaka-long+Polypolish-short	5804453			-1.09543e+07
	Klebsiella_variicola_INF345	a	Trycycler+Medaka-long+Polypolish-short	5417255	6		-1.04542e+07	-9.82602e+06	45872.3
	Klebsiella_variicola_INF345	b	Trycycler+Medaka-long+Polypolish-short	5417254			-1.06464e+07
	Klebsiella_variicola_INF345	c	Trycycler+Medaka-long+Polypolish-short	5417255			-9.14584e+06
	Klebsiella_variicola_INF345	d	Trycycler+Medaka-long+Polypolish-short	5417254			-9.0577e+06
	Acinetobacter_baumannii_J9	a	Trycycler+Medaka-long+Polypolish-short+Polypolish-short	3798645	3	28	-9.59974e+06	-8.52165e+06	80518.7	-1.44345e+07	115623
	Acinetobacter_baumannii_J9	b	Trycycler+Medaka-long+Polypolish-short+Polypolish-short	3798645			-9.55296e+06
	Acinetobacter_baumannii_J9	c	Trycycler+Medaka-long+Polypolish-short+Polypolish-short	3798645			-7.41784e+06
	Acinetobacter_baumannii_J9	d	Trycycler+Medaka-long+Polypolish-short+Polypolish-short	3798644			-7.51608e+06
	Citrobacter_koseri_MINF_9D	a	Trycycler+Medaka-long+Polypolish-short+Polypolish-short	4758908	3		-7.64002e+06	-1.42987e+07	54638.1
	Citrobacter_koseri_MINF_9D	b	Trycycler+Medaka-long+Polypolish-short+Polypolish-short	4758909			-7.64637e+06
	Citrobacter_koseri_MINF_9D	c	Trycycler+Medaka-long+Polypolish-short+Polypolish-short	4758909			-2.09898e+07
	Citrobacter_koseri_MINF_9D	d	Trycycler+Medaka-long+Polypolish-short+Polypolish-short	4758909			-2.09186e+07
	Enterobacter_kobei_MSB1_1B	a	Trycycler+Medaka-long+Polypolish-short+Polypolish-short	4837926	8		-1.05608e+07	-9.5162e+06	341450
	Enterobacter_kobei_MSB1_1B	b	Trycycler+Medaka-long+Polypolish-short+Polypolish-short	4837924			-1.03804e+07
	Enterobacter_kobei_MSB1_1B	c	Trycycler+Medaka-long+Polypolish-short+Polypolish-short	4837926			-8.59181e+06
	Enterobacter_kobei_MSB1_1B	d	Trycycler+Medaka-long+Polypolish-short+Polypolish-short	4837924			-8.5318e+06
	Haemophilus_M1C132_1	a	Trycycler+Medaka-long+Polypolish-short+Polypolish-short	2051880	6		-1.68479e+07	-2.85538e+07	100475
	Haemophilus_M1C132_1	b	Trycycler+Medaka-long+Polypolish-short+Polypolish-short	2051881			-1.65595e+07
	Haemophilus_M1C132_1	c	Trycycler+Medaka-long+Polypolish-short+Polypolish-short	2051881			-4.03406e+07
	Haemophilus_M1C132_1	d	Trycycler+Medaka-long+Polypolish-short+Polypolish-short	2051882			-4.04672e+07
	Klebsiella_oxytoca_MSB1_2C	a	Trycycler+Medaka-long+Polypolish-short+Polypolish-short	5804452	2		-2.72635e+07	-1.63762e+07	55839
	Klebsiella_oxytoca_MSB1_2C	c	Trycycler+Medaka-long+Polypolish-short+Polypolish-short	5804453			-1.09108e+07
	Klebsiella_oxytoca_MSB1_2C	d	Trycycler+Medaka-long+Polypolish-short+Polypolish-short	5804453			-1.09543e+07
	Klebsiella_variicola_INF345	a	Trycycler+Medaka-long+Polypolish-short+Polypolish-short	5417255	6		-1.04542e+07	-9.82602e+06	45872.3
	Klebsiella_variicola_INF345	b	Trycycler+Medaka-long+Polypolish-short+Polypolish-short	5417254			-1.06464e+07
	Klebsiella_variicola_INF345	c	Trycycler+Medaka-long+Polypolish-short+Polypolish-short	5417255			-9.14584e+06
	Klebsiella_variicola_INF345	d	Trycycler+Medaka-long+Polypolish-short+Polypolish-short	5417254			-9.0577e+06
	Acinetobacter_baumannii_J9	a	Trycycler+Medaka-long+Polypolish-short+Polypolish-short+Polypolish-short	3798645	3	28	-9.59974e+06	-8.52165e+06	80518.7	-1.44345e+07	115623
	Acinetobacter_baumannii_J9	b	Trycycler+Medaka-long+Polypolish-short+Polypolish-short+Polypolish-short	3798645			-9.55296e+06
	Acinetobacter_baumannii_J9	c	Trycycler+Medaka-long+Polypolish-short+Polypolish-short+Polypolish-short	3798645			-7.41784e+06
	Acinetobacter_baumannii_J9	d	Trycycler+Medaka-long+Polypolish-short+Polypolish-short+Polypolish-short	3798644			-7.51608e+06
	Citrobacter_koseri_MINF_9D	a	Trycycler+Medaka-long+Polypolish-short+Polypolish-short+Polypolish-short	4758908	3		-7.64002e+06	-1.42987e+07	54638.1
	Citrobacter_koseri_MINF_9D	b	Trycycler+Medaka-long+Polypolish-short+Polypolish-short+Polypolish-short	4758909			-7.64637e+06
	Citrobacter_koseri_MINF_9D	c	Trycycler+Medaka-long+Polypolish-short+Polypolish-short+Polypolish-short	4758909			-2.09898e+07
	Citrobacter_koseri_MINF_9D	d	Trycycler+Medaka-long+Polypolish-short+Polypolish-short+Polypolish-short	4758909			-2.09186e+07
	Enterobacter_kobei_MSB1_1B	a	Trycycler+Medaka-long+Polypolish-short+Polypolish-short+Polypolish-short	4837926	8		-1.05608e+07	-9.5162e+06	341450
	Enterobacter_kobei_MSB1_1B	b	Trycycler+Medaka-long+Polypolish-short+Polypolish-short+Polypolish-short	4837924			-1.03804e+07
	Enterobacter_kobei_MSB1_1B	c	Trycycler+Medaka-long+Polypolish-short+Polypolish-short+Polypolish-short	4837926			-8.59181e+06
	Enterobacter_kobei_MSB1_1B	d	Trycycler+Medaka-long+Polypolish-short+Polypolish-short+Polypolish-short	4837924			-8.5318e+06
	Haemophilus_M1C132_1	a	Trycycler+Medaka-long+Polypolish-short+Polypolish-short+Polypolish-short	2051880	6		-1.68479e+07	-2.85538e+07	100475
	Haemophilus_M1C132_1	b	Trycycler+Medaka-long+Polypolish-short+Polypolish-short+Polypolish-short	2051881			-1.65595e+07
	Haemophilus_M1C132_1	c	Trycycler+Medaka-long+Polypolish-short+Polypolish-short+Polypolish-short	2051881			-4.03406e+07
	Haemophilus_M1C132_1	d	Trycycler+Medaka-long+Polypolish-short+Polypolish-short+Polypolish-short	2051882			-4.04672e+07
	Klebsiella_oxytoca_MSB1_2C	a	Trycycler+Medaka-long+Polypolish-short+Polypolish-short+Polypolish-short	5804452	2		-2.72635e+07	-1.63762e+07	55839
	Klebsiella_oxytoca_MSB1_2C	c	Trycycler+Medaka-long+Polypolish-short+Polypolish-short+Polypolish-short	5804453			-1.09108e+07
	Klebsiella_oxytoca_MSB1_2C	d	Trycycler+Medaka-long+Polypolish-short+Polypolish-short+Polypolish-short	5804453			-1.09543e+07
	Klebsiella_variicola_INF345	a	Trycycler+Medaka-long+Polypolish-short+Polypolish-short+Polypolish-short	5417255	6		-1.04542e+07	-9.82602e+06	45872.3
	Klebsiella_variicola_INF345	b	Trycycler+Medaka-long+Polypolish-short+Polypolish-short+Polypolish-short	5417254			-1.06464e+07
	Klebsiella_variicola_INF345	c	Trycycler+Medaka-long+Polypolish-short+Polypolish-short+Polypolish-short	5417255			-9.14584e+06
	Klebsiella_variicola_INF345	d	Trycycler+Medaka-long+Polypolish-short+Polypolish-short+Polypolish-short	5417254			-9.0577e+06
single-tool polishing: Racon	Acinetobacter_baumannii_J9	a	Trycycler+Medaka-long+Racon-short	3798692	336	1547	-9.65115e+06	-8.54802e+06	54152.5	-1.44599e+07	90237.6
	Acinetobacter_baumannii_J9	b	Trycycler+Medaka-long+Racon-short	3798680			-9.5927e+06
	Acinetobacter_baumannii_J9	c	Trycycler+Medaka-long+Racon-short	3798660			-7.42829e+06
	Acinetobacter_baumannii_J9	d	Trycycler+Medaka-long+Racon-short	3798654			-7.51993e+06
	Citrobacter_koseri_MINF_9D	a	Trycycler+Medaka-long+Racon-short	4758929	255		-7.66757e+06	-1.4314e+07	39357
	Citrobacter_koseri_MINF_9D	b	Trycycler+Medaka-long+Racon-short	4758932			-7.66402e+06
	Citrobacter_koseri_MINF_9D	c	Trycycler+Medaka-long+Racon-short	4758923			-2.09958e+07
	Citrobacter_koseri_MINF_9D	d	Trycycler+Medaka-long+Racon-short	4758925			-2.09285e+07
	Enterobacter_kobei_MSB1_1B	a	Trycycler+Medaka-long+Racon-short	4837953	340		-1.05733e+07	-9.54288e+06	314770
	Enterobacter_kobei_MSB1_1B	b	Trycycler+Medaka-long+Racon-short	4837966			-1.0433e+07
	Enterobacter_kobei_MSB1_1B	c	Trycycler+Medaka-long+Racon-short	4837942			-8.61546e+06
	Enterobacter_kobei_MSB1_1B	d	Trycycler+Medaka-long+Racon-short	4837946			-8.54972e+06
	Haemophilus_M1C132_1	a	Trycycler+Medaka-long+Racon-short	2051904	267		-1.69041e+07	-2.86062e+07	48078
	Haemophilus_M1C132_1	b	Trycycler+Medaka-long+Racon-short	2051912			-1.66487e+07
	Haemophilus_M1C132_1	c	Trycycler+Medaka-long+Racon-short	2051903			-4.03774e+07
	Haemophilus_M1C132_1	d	Trycycler+Medaka-long+Racon-short	2051898			-4.04947e+07
	Klebsiella_oxytoca_MSB1_2C	a	Trycycler+Medaka-long+Racon-short	5804495	178		-2.73061e+07	-1.63963e+07	35786.6
	Klebsiella_oxytoca_MSB1_2C	c	Trycycler+Medaka-long+Racon-short	5804474			-1.09208e+07
	Klebsiella_oxytoca_MSB1_2C	d	Trycycler+Medaka-long+Racon-short	5804475			-1.09618e+07
	Klebsiella_variicola_INF345	a	Trycycler+Medaka-long+Racon-short	5417268	171		-1.04648e+07	-9.83622e+06	35669.1
	Klebsiella_variicola_INF345	b	Trycycler+Medaka-long+Racon-short	5417269			-1.06533e+07
	Klebsiella_variicola_INF345	c	Trycycler+Medaka-long+Racon-short	5417262			-9.15367e+06
	Klebsiella_variicola_INF345	d	Trycycler+Medaka-long+Racon-short	5417272			-9.07314e+06
	Acinetobacter_baumannii_J9	a	Trycycler+Medaka-long+Racon-short+Racon-short	3798698	369	1630	-9.66827e+06	-8.55271e+06	49461.6	-1.44622e+07	87904.9
	Acinetobacter_baumannii_J9	b	Trycycler+Medaka-long+Racon-short+Racon-short	3798677			-9.59012e+06
	Acinetobacter_baumannii_J9	c	Trycycler+Medaka-long+Racon-short+Racon-short	3798655			-7.42917e+06
	Acinetobacter_baumannii_J9	d	Trycycler+Medaka-long+Racon-short+Racon-short	3798654			-7.52329e+06
	Citrobacter_koseri_MINF_9D	a	Trycycler+Medaka-long+Racon-short+Racon-short	4758927	279		-7.67268e+06	-1.43182e+07	35101.1
	Citrobacter_koseri_MINF_9D	b	Trycycler+Medaka-long+Racon-short+Racon-short	4758939			-7.6732e+06
	Citrobacter_koseri_MINF_9D	c	Trycycler+Medaka-long+Racon-short+Racon-short	4758925			-2.09955e+07
	Citrobacter_koseri_MINF_9D	d	Trycycler+Medaka-long+Racon-short+Racon-short	4758926			-2.09316e+07
	Enterobacter_kobei_MSB1_1B	a	Trycycler+Medaka-long+Racon-short+Racon-short	4837947	229		-1.05719e+07	-9.54173e+06	315925
	Enterobacter_kobei_MSB1_1B	b	Trycycler+Medaka-long+Racon-short+Racon-short	4837947			-1.0423e+07
	Enterobacter_kobei_MSB1_1B	c	Trycycler+Medaka-long+Racon-short+Racon-short	4837944			-8.6281e+06
	Enterobacter_kobei_MSB1_1B	d	Trycycler+Medaka-long+Racon-short+Racon-short	4837934			-8.54393e+06
	Haemophilus_M1C132_1	a	Trycycler+Medaka-long+Racon-short+Racon-short	2051906	337		-1.69097e+07	-2.86121e+07	42227.8
	Haemophilus_M1C132_1	b	Trycycler+Medaka-long+Racon-short+Racon-short	2051910			-1.66373e+07
	Haemophilus_M1C132_1	c	Trycycler+Medaka-long+Racon-short+Racon-short	2051890			-4.03651e+07
	Haemophilus_M1C132_1	d	Trycycler+Medaka-long+Racon-short+Racon-short	2051906			-4.05361e+07
	Klebsiella_oxytoca_MSB1_2C	a	Trycycler+Medaka-long+Racon-short+Racon-short	5804487	173		-2.72984e+07	-1.63942e+07	37808.8
	Klebsiella_oxytoca_MSB1_2C	c	Trycycler+Medaka-long+Racon-short+Racon-short	5804471			-1.09212e+07
	Klebsiella_oxytoca_MSB1_2C	d	Trycycler+Medaka-long+Racon-short+Racon-short	5804476			-1.09631e+07
	Klebsiella_variicola_INF345	a	Trycycler+Medaka-long+Racon-short+Racon-short	5417281	243		-1.04673e+07	-9.83751e+06	34381.4
	Klebsiella_variicola_INF345	b	Trycycler+Medaka-long+Racon-short+Racon-short	5417267			-1.06569e+07
	Klebsiella_variicola_INF345	c	Trycycler+Medaka-long+Racon-short+Racon-short	5417270			-9.15257e+06
	Klebsiella_variicola_INF345	d	Trycycler+Medaka-long+Racon-short+Racon-short	5417281			-9.07329e+06
	Acinetobacter_baumannii_J9	a	Trycycler+Medaka-long+Racon-short+Racon-short+Racon-short	3798701	489	1867	-9.67648e+06	-8.56162e+06	40550.4	-1.44677e+07	82446.4
	Acinetobacter_baumannii_J9	b	Trycycler+Medaka-long+Racon-short+Racon-short+Racon-short	3798695			-9.61414e+06
	Acinetobacter_baumannii_J9	c	Trycycler+Medaka-long+Racon-short+Racon-short+Racon-short	3798656			-7.42995e+06
	Acinetobacter_baumannii_J9	d	Trycycler+Medaka-long+Racon-short+Racon-short+Racon-short	3798661			-7.52591e+06
	Citrobacter_koseri_MINF_9D	a	Trycycler+Medaka-long+Racon-short+Racon-short+Racon-short	4758928	310		-7.68154e+06	-1.43226e+07	30709.7
	Citrobacter_koseri_MINF_9D	b	Trycycler+Medaka-long+Racon-short+Racon-short+Racon-short	4758936			-7.67791e+06
	Citrobacter_koseri_MINF_9D	c	Trycycler+Medaka-long+Racon-short+Racon-short+Racon-short	4758928			-2.09976e+07
	Citrobacter_koseri_MINF_9D	d	Trycycler+Medaka-long+Racon-short+Racon-short+Racon-short	4758929			-2.09334e+07
	Enterobacter_kobei_MSB1_1B	a	Trycycler+Medaka-long+Racon-short+Racon-short+Racon-short	4837943	274		-1.05716e+07	-9.54621e+06	311448
	Enterobacter_kobei_MSB1_1B	b	Trycycler+Medaka-long+Racon-short+Racon-short+Racon-short	4837956			-1.04346e+07
	Enterobacter_kobei_MSB1_1B	c	Trycycler+Medaka-long+Racon-short+Racon-short+Racon-short	4837945			-8.62902e+06
	Enterobacter_kobei_MSB1_1B	d	Trycycler+Medaka-long+Racon-short+Racon-short+Racon-short	4837942			-8.54959e+06
	Haemophilus_M1C132_1	a	Trycycler+Medaka-long+Racon-short+Racon-short+Racon-short	2051919	422		-1.69236e+07	-2.8625e+07	29321.3
	Haemophilus_M1C132_1	b	Trycycler+Medaka-long+Racon-short+Racon-short+Racon-short	2051896			-1.66471e+07
	Haemophilus_M1C132_1	c	Trycycler+Medaka-long+Racon-short+Racon-short+Racon-short	2051889			-4.03898e+07
	Haemophilus_M1C132_1	d	Trycycler+Medaka-long+Racon-short+Racon-short+Racon-short	2051909			-4.05394e+07
	Klebsiella_oxytoca_MSB1_2C	a	Trycycler+Medaka-long+Racon-short+Racon-short+Racon-short	5804488	156		-2.72993e+07	-1.63934e+07	38595.7
	Klebsiella_oxytoca_MSB1_2C	c	Trycycler+Medaka-long+Racon-short+Racon-short+Racon-short	5804471			-1.0921e+07
	Klebsiella_oxytoca_MSB1_2C	d	Trycycler+Medaka-long+Racon-short+Racon-short+Racon-short	5804466			-1.096e+07
	Klebsiella_variicola_INF345	a	Trycycler+Medaka-long+Racon-short+Racon-short+Racon-short	5417275	216		-1.04651e+07	-9.8388e+06	33090.7
	Klebsiella_variicola_INF345	b	Trycycler+Medaka-long+Racon-short+Racon-short+Racon-short	5417275			-1.06588e+07
	Klebsiella_variicola_INF345	c	Trycycler+Medaka-long+Racon-short+Racon-short+Racon-short	5417268			-9.15176e+06
	Klebsiella_variicola_INF345	d	Trycycler+Medaka-long+Racon-short+Racon-short+Racon-short	5417272			-9.07964e+06
single-tool polishing: wtpoa	Acinetobacter_baumannii_J9	a	Trycycler+Medaka-long+wtpoa-short	3788831	136825	995802	-1.65346e+07	-1.44115e+07	-5.80931e+06	-2.03039e+07	-5.75379e+06
	Acinetobacter_baumannii_J9	b	Trycycler+Medaka-long+wtpoa-short	3786324			-1.77859e+07
	Acinetobacter_baumannii_J9	c	Trycycler+Medaka-long+wtpoa-short	3781575			-1.15839e+07
	Acinetobacter_baumannii_J9	d	Trycycler+Medaka-long+wtpoa-short	3782353			-1.17415e+07
	Citrobacter_koseri_MINF_9D	a	Trycycler+Medaka-long+wtpoa-short	4743565	167282		-1.41452e+07	-1.98933e+07	-5.53997e+06
	Citrobacter_koseri_MINF_9D	b	Trycycler+Medaka-long+wtpoa-short	4743503			-1.38284e+07
	Citrobacter_koseri_MINF_9D	c	Trycycler+Medaka-long+wtpoa-short	4742100			-2.56193e+07
	Citrobacter_koseri_MINF_9D	d	Trycycler+Medaka-long+wtpoa-short	4740880			-2.59803e+07
	Enterobacter_kobei_MSB1_1B	a	Trycycler+Medaka-long+wtpoa-short	4821950	161189		-1.64313e+07	-1.46564e+07	-4.79878e+06
	Enterobacter_kobei_MSB1_1B	b	Trycycler+Medaka-long+wtpoa-short	4820426			-1.65311e+07
	Enterobacter_kobei_MSB1_1B	c	Trycycler+Medaka-long+wtpoa-short	4822170			-1.30583e+07
	Enterobacter_kobei_MSB1_1B	d	Trycycler+Medaka-long+wtpoa-short	4823582			-1.2605e+07
	Haemophilus_M1C132_1	a	Trycycler+Medaka-long+wtpoa-short	2038846	74097		-2.12798e+07	-3.27065e+07	-4.05221e+06
	Haemophilus_M1C132_1	b	Trycycler+Medaka-long+wtpoa-short	2040301			-2.03877e+07
	Haemophilus_M1C132_1	c	Trycycler+Medaka-long+wtpoa-short	2035545			-4.44591e+07
	Haemophilus_M1C132_1	d	Trycycler+Medaka-long+wtpoa-short	2037821			-4.46994e+07
	Klebsiella_oxytoca_MSB1_2C	a	Trycycler+Medaka-long+wtpoa-short	5778575	123883		-3.84324e+07	-2.33531e+07	-6.9211e+06
	Klebsiella_oxytoca_MSB1_2C	c	Trycycler+Medaka-long+wtpoa-short	5777003			-1.59021e+07
	Klebsiella_oxytoca_MSB1_2C	d	Trycycler+Medaka-long+wtpoa-short	5777707			-1.57248e+07
	Klebsiella_variicola_INF345	a	Trycycler+Medaka-long+wtpoa-short	5380968	332526		-1.82397e+07	-1.75651e+07	-7.69321e+06
	Klebsiella_variicola_INF345	b	Trycycler+Medaka-long+wtpoa-short	5379334			-1.8804e+07
	Klebsiella_variicola_INF345	c	Trycycler+Medaka-long+wtpoa-short	5387275			-1.64484e+07
	Klebsiella_variicola_INF345	d	Trycycler+Medaka-long+wtpoa-short	5385592			-1.67683e+07
	Acinetobacter_baumannii_J9	a	Trycycler+Medaka-long+wtpoa-short+wtpoa-short	3778533	236229	1674259	-2.17401e+07	-1.84173e+07	-9.81509e+06	-2.40658e+07	-9.51567e+06
	Acinetobacter_baumannii_J9	b	Trycycler+Medaka-long+wtpoa-short+wtpoa-short	3775159			-2.32222e+07
	Acinetobacter_baumannii_J9	c	Trycycler+Medaka-long+wtpoa-short+wtpoa-short	3766631			-1.44014e+07
	Acinetobacter_baumannii_J9	d	Trycycler+Medaka-long+wtpoa-short+wtpoa-short	3765212			-1.43054e+07
	Citrobacter_koseri_MINF_9D	a	Trycycler+Medaka-long+wtpoa-short+wtpoa-short	4729526	282164		-1.85319e+07	-2.32911e+07	-8.93778e+06
	Citrobacter_koseri_MINF_9D	b	Trycycler+Medaka-long+wtpoa-short+wtpoa-short	4731800			-1.75552e+07
	Citrobacter_koseri_MINF_9D	c	Trycycler+Medaka-long+wtpoa-short+wtpoa-short	4728719			-2.85208e+07
	Citrobacter_koseri_MINF_9D	d	Trycycler+Medaka-long+wtpoa-short+wtpoa-short	4728880			-2.85565e+07
	Enterobacter_kobei_MSB1_1B	a	Trycycler+Medaka-long+wtpoa-short+wtpoa-short	4808657	288029		-2.05385e+07	-1.82953e+07	-8.43766e+06
	Enterobacter_kobei_MSB1_1B	b	Trycycler+Medaka-long+wtpoa-short+wtpoa-short	4804998			-2.10321e+07
	Enterobacter_kobei_MSB1_1B	c	Trycycler+Medaka-long+wtpoa-short+wtpoa-short	4810134			-1.61526e+07
	Enterobacter_kobei_MSB1_1B	d	Trycycler+Medaka-long+wtpoa-short+wtpoa-short	4811273			-1.54581e+07
	Haemophilus_M1C132_1	a	Trycycler+Medaka-long+wtpoa-short+wtpoa-short	2033723	112732		-2.33943e+07	-3.47349e+07	-6.08064e+06
	Haemophilus_M1C132_1	b	Trycycler+Medaka-long+wtpoa-short+wtpoa-short	2034569			-2.21737e+07
	Haemophilus_M1C132_1	c	Trycycler+Medaka-long+wtpoa-short+wtpoa-short	2027708			-4.6815e+07
	Haemophilus_M1C132_1	d	Trycycler+Medaka-long+wtpoa-short+wtpoa-short	2029467			-4.65567e+07
	Klebsiella_oxytoca_MSB1_2C	a	Trycycler+Medaka-long+wtpoa-short+wtpoa-short	5758966	207825		-4.60177e+07	-2.80509e+07	-1.16188e+07
	Klebsiella_oxytoca_MSB1_2C	c	Trycycler+Medaka-long+wtpoa-short+wtpoa-short	5754923			-1.9193e+07
	Klebsiella_oxytoca_MSB1_2C	d	Trycycler+Medaka-long+wtpoa-short+wtpoa-short	5757328			-1.8942e+07
	Klebsiella_variicola_INF345	a	Trycycler+Medaka-long+wtpoa-short+wtpoa-short	5352352	547280		-2.32345e+07	-2.26017e+07	-1.27298e+07
	Klebsiella_variicola_INF345	b	Trycycler+Medaka-long+wtpoa-short+wtpoa-short	5351729			-2.38345e+07
	Klebsiella_variicola_INF345	c	Trycycler+Medaka-long+wtpoa-short+wtpoa-short	5362664			-2.15999e+07
	Klebsiella_variicola_INF345	d	Trycycler+Medaka-long+wtpoa-short+wtpoa-short	5358932			-2.17378e+07
	Acinetobacter_baumannii_J9	a	Trycycler+Medaka-long+wtpoa-short+wtpoa-short+wtpoa-short	3767257	305830	2176925	-2.67382e+07	-2.16761e+07	-1.30739e+07	-2.70553e+07	-1.25051e+07
	Acinetobacter_baumannii_J9	b	Trycycler+Medaka-long+wtpoa-short+wtpoa-short+wtpoa-short	3766631			-2.7494e+07
	Acinetobacter_baumannii_J9	c	Trycycler+Medaka-long+wtpoa-short+wtpoa-short+wtpoa-short	3753460			-1.61199e+07
	Acinetobacter_baumannii_J9	d	Trycycler+Medaka-long+wtpoa-short+wtpoa-short+wtpoa-short	3752828			-1.63522e+07
	Citrobacter_koseri_MINF_9D	a	Trycycler+Medaka-long+wtpoa-short+wtpoa-short+wtpoa-short	4717975	376104		-2.1898e+07	-2.6465e+07	-1.21117e+07
	Citrobacter_koseri_MINF_9D	b	Trycycler+Medaka-long+wtpoa-short+wtpoa-short+wtpoa-short	4719693			-2.19408e+07
	Citrobacter_koseri_MINF_9D	c	Trycycler+Medaka-long+wtpoa-short+wtpoa-short+wtpoa-short	4717210			-3.09953e+07
	Citrobacter_koseri_MINF_9D	d	Trycycler+Medaka-long+wtpoa-short+wtpoa-short+wtpoa-short	4716202			-3.1026e+07
	Enterobacter_kobei_MSB1_1B	a	Trycycler+Medaka-long+wtpoa-short+wtpoa-short+wtpoa-short	4796947	376993		-2.38424e+07	-2.0879e+07	-1.10213e+07
	Enterobacter_kobei_MSB1_1B	b	Trycycler+Medaka-long+wtpoa-short+wtpoa-short+wtpoa-short	4793409			-2.37329e+07
	Enterobacter_kobei_MSB1_1B	c	Trycycler+Medaka-long+wtpoa-short+wtpoa-short+wtpoa-short	4799345			-1.86383e+07
	Enterobacter_kobei_MSB1_1B	d	Trycycler+Medaka-long+wtpoa-short+wtpoa-short+wtpoa-short	4802093			-1.73023e+07
	Haemophilus_M1C132_1	a	Trycycler+Medaka-long+wtpoa-short+wtpoa-short+wtpoa-short	2029624	142375		-2.46489e+07	-3.64669e+07	-7.81259e+06
	Haemophilus_M1C132_1	b	Trycycler+Medaka-long+wtpoa-short+wtpoa-short+wtpoa-short	2029512			-2.45918e+07
	Haemophilus_M1C132_1	c	Trycycler+Medaka-long+wtpoa-short+wtpoa-short+wtpoa-short	2020786			-4.86198e+07
	Haemophilus_M1C132_1	d	Trycycler+Medaka-long+wtpoa-short+wtpoa-short+wtpoa-short	2023325			-4.80071e+07
	Klebsiella_oxytoca_MSB1_2C	a	Trycycler+Medaka-long+wtpoa-short+wtpoa-short+wtpoa-short	5742032	264513		-5.18044e+07	-3.14716e+07	-1.50396e+07
	Klebsiella_oxytoca_MSB1_2C	c	Trycycler+Medaka-long+wtpoa-short+wtpoa-short+wtpoa-short	5738705			-2.14679e+07
	Klebsiella_oxytoca_MSB1_2C	d	Trycycler+Medaka-long+wtpoa-short+wtpoa-short+wtpoa-short	5741555			-2.11425e+07
	Klebsiella_variicola_INF345	a	Trycycler+Medaka-long+wtpoa-short+wtpoa-short+wtpoa-short	5328011	711110		-2.68406e+07	-2.64773e+07	-1.66054e+07
	Klebsiella_variicola_INF345	b	Trycycler+Medaka-long+wtpoa-short+wtpoa-short+wtpoa-short	5324703			-2.80788e+07
	Klebsiella_variicola_INF345	c	Trycycler+Medaka-long+wtpoa-short+wtpoa-short+wtpoa-short	5341115			-2.53871e+07
	Klebsiella_variicola_INF345	d	Trycycler+Medaka-long+wtpoa-short+wtpoa-short+wtpoa-short	5335420			-2.56026e+07
greedy polishing: round two	Acinetobacter_baumannii_J9	a	Trycycler+Medaka-long+Polypolish-short+HyPo-short	3798645	6	70	-9.59974e+06	-8.52172e+06	80450.3	-1.44354e+07	114801
	Acinetobacter_baumannii_J9	b	Trycycler+Medaka-long+Polypolish-short+HyPo-short	3798645			-9.55296e+06
	Acinetobacter_baumannii_J9	c	Trycycler+Medaka-long+Polypolish-short+HyPo-short	3798645			-7.41784e+06
	Acinetobacter_baumannii_J9	d	Trycycler+Medaka-long+Polypolish-short+HyPo-short	3798644			-7.51634e+06
	Citrobacter_koseri_MINF_9D	a	Trycycler+Medaka-long+Polypolish-short+HyPo-short	4758908	6		-7.64037e+06	-1.42987e+07	54627.7
	Citrobacter_koseri_MINF_9D	b	Trycycler+Medaka-long+Polypolish-short+HyPo-short	4758908			-7.64557e+06
	Citrobacter_koseri_MINF_9D	c	Trycycler+Medaka-long+Polypolish-short+HyPo-short	4758908			-2.09908e+07
	Citrobacter_koseri_MINF_9D	d	Trycycler+Medaka-long+Polypolish-short+HyPo-short	4758908			-2.09181e+07
	Enterobacter_kobei_MSB1_1B	a	Trycycler+Medaka-long+Polypolish-short+HyPo-short	4837926	12		-1.05636e+07	-9.51673e+06	340924
	Enterobacter_kobei_MSB1_1B	b	Trycycler+Medaka-long+Polypolish-short+HyPo-short	4837926			-1.03803e+07
	Enterobacter_kobei_MSB1_1B	c	Trycycler+Medaka-long+Polypolish-short+HyPo-short	4837926			-8.5925e+06
	Enterobacter_kobei_MSB1_1B	d	Trycycler+Medaka-long+Polypolish-short+HyPo-short	4837926			-8.53051e+06
	Haemophilus_M1C132_1	a	Trycycler+Medaka-long+Polypolish-short+HyPo-short	2051882	24		-1.68521e+07	-2.85554e+07	98883.3
	Haemophilus_M1C132_1	b	Trycycler+Medaka-long+Polypolish-short+HyPo-short	2051882			-1.65599e+07
	Haemophilus_M1C132_1	c	Trycycler+Medaka-long+Polypolish-short+HyPo-short	2051882			-4.03424e+07
	Haemophilus_M1C132_1	d	Trycycler+Medaka-long+Polypolish-short+HyPo-short	2051882			-4.04672e+07
	Klebsiella_oxytoca_MSB1_2C	a	Trycycler+Medaka-long+Polypolish-short+HyPo-short	5804453	10		-2.72634e+07	-1.63766e+07	55467.5
	Klebsiella_oxytoca_MSB1_2C	c	Trycycler+Medaka-long+Polypolish-short+HyPo-short	5804453			-1.09109e+07
	Klebsiella_oxytoca_MSB1_2C	d	Trycycler+Medaka-long+Polypolish-short+HyPo-short	5804453			-1.09553e+07
	Klebsiella_variicola_INF345	a	Trycycler+Medaka-long+Polypolish-short+HyPo-short	5417255	12		-1.04541e+07	-9.82827e+06	43621.8
	Klebsiella_variicola_INF345	b	Trycycler+Medaka-long+Polypolish-short+HyPo-short	5417255			-1.06462e+07
	Klebsiella_variicola_INF345	c	Trycycler+Medaka-long+Polypolish-short+HyPo-short	5417255			-9.14613e+06
	Klebsiella_variicola_INF345	d	Trycycler+Medaka-long+Polypolish-short+HyPo-short	5417255			-9.06661e+06
	Acinetobacter_baumannii_J9	a	Trycycler+Medaka-long+Polypolish-short+NextPolish-short	3798645	30	36	-9.59651e+06	-8.51934e+06	82831.2	-1.44341e+07	116015
	Acinetobacter_baumannii_J9	b	Trycycler+Medaka-long+Polypolish-short+NextPolish-short	3798645			-9.55178e+06
	Acinetobacter_baumannii_J9	c	Trycycler+Medaka-long+Polypolish-short+NextPolish-short	3798645			-7.41595e+06
	Acinetobacter_baumannii_J9	d	Trycycler+Medaka-long+Polypolish-short+NextPolish-short	3798644			-7.51311e+06
	Citrobacter_koseri_MINF_9D	a	Trycycler+Medaka-long+Polypolish-short+NextPolish-short	4758908	0		-7.64002e+06	-1.42982e+07	55116.4
	Citrobacter_koseri_MINF_9D	b	Trycycler+Medaka-long+Polypolish-short+NextPolish-short	4758908			-7.64557e+06
	Citrobacter_koseri_MINF_9D	c	Trycycler+Medaka-long+Polypolish-short+NextPolish-short	4758908			-2.09891e+07
	Citrobacter_koseri_MINF_9D	d	Trycycler+Medaka-long+Polypolish-short+NextPolish-short	4758908			-2.09182e+07
	Enterobacter_kobei_MSB1_1B	a	Trycycler+Medaka-long+Polypolish-short+NextPolish-short	4837926	0		-1.05577e+07	-9.5155e+06	342153
	Enterobacter_kobei_MSB1_1B	b	Trycycler+Medaka-long+Polypolish-short+NextPolish-short	4837926			-1.03854e+07
	Enterobacter_kobei_MSB1_1B	c	Trycycler+Medaka-long+Polypolish-short+NextPolish-short	4837926			-8.59088e+06
	Enterobacter_kobei_MSB1_1B	d	Trycycler+Medaka-long+Polypolish-short+NextPolish-short	4837926			-8.52802e+06
	Haemophilus_M1C132_1	a	Trycycler+Medaka-long+Polypolish-short+NextPolish-short	2051882	6		-1.68478e+07	-2.85537e+07	100596
	Haemophilus_M1C132_1	b	Trycycler+Medaka-long+Polypolish-short+NextPolish-short	2051882			-1.65593e+07
	Haemophilus_M1C132_1	c	Trycycler+Medaka-long+Polypolish-short+NextPolish-short	2051882			-4.03405e+07
	Haemophilus_M1C132_1	d	Trycycler+Medaka-long+Polypolish-short+NextPolish-short	2051882			-4.04672e+07
	Klebsiella_oxytoca_MSB1_2C	a	Trycycler+Medaka-long+Polypolish-short+NextPolish-short	5804453	0		-2.72628e+07	-1.63759e+07	56097.3
	Klebsiella_oxytoca_MSB1_2C	c	Trycycler+Medaka-long+Polypolish-short+NextPolish-short	5804453			-10910580
	Klebsiella_oxytoca_MSB1_2C	d	Trycycler+Medaka-long+Polypolish-short+NextPolish-short	5804453			-1.09544e+07
	Klebsiella_variicola_INF345	a	Trycycler+Medaka-long+Polypolish-short+NextPolish-short	5417255	0		-1.04577e+07	-9.82758e+06	44316.8
	Klebsiella_variicola_INF345	b	Trycycler+Medaka-long+Polypolish-short+NextPolish-short	5417255			-1.06462e+07
	Klebsiella_variicola_INF345	c	Trycycler+Medaka-long+Polypolish-short+NextPolish-short	5417255			-9.14157e+06
	Klebsiella_variicola_INF345	d	Trycycler+Medaka-long+Polypolish-short+NextPolish-short	5417255			-9.06482e+06
	Acinetobacter_baumannii_J9	a	Trycycler+Medaka-long+Polypolish-short+ntEdit-short	3798645	16	52	-9.5984e+06	-8.51949e+06	82682.5	-1.44339e+07	116238
	Acinetobacter_baumannii_J9	b	Trycycler+Medaka-long+Polypolish-short+ntEdit-short	3798642			-9.55204e+06
	Acinetobacter_baumannii_J9	c	Trycycler+Medaka-long+Polypolish-short+ntEdit-short	3798645			-7.41654e+06
	Acinetobacter_baumannii_J9	d	Trycycler+Medaka-long+Polypolish-short+ntEdit-short	3798645			-7.51097e+06
	Citrobacter_koseri_MINF_9D	a	Trycycler+Medaka-long+Polypolish-short+ntEdit-short	4758908	0		-7.64002e+06	-1.42984e+07	54955.6
	Citrobacter_koseri_MINF_9D	b	Trycycler+Medaka-long+Polypolish-short+ntEdit-short	4758908			-7.64557e+06
	Citrobacter_koseri_MINF_9D	c	Trycycler+Medaka-long+Polypolish-short+ntEdit-short	4758908			-2.09891e+07
	Citrobacter_koseri_MINF_9D	d	Trycycler+Medaka-long+Polypolish-short+ntEdit-short	4758908			-2.09188e+07
	Enterobacter_kobei_MSB1_1B	a	Trycycler+Medaka-long+Polypolish-short+ntEdit-short	4837926	8		-1.05568e+07	-9.51469e+06	342967
	Enterobacter_kobei_MSB1_1B	b	Trycycler+Medaka-long+Polypolish-short+ntEdit-short	4837924			-1.038e+07
	Enterobacter_kobei_MSB1_1B	c	Trycycler+Medaka-long+Polypolish-short+ntEdit-short	4837926			-8.5901e+06
	Enterobacter_kobei_MSB1_1B	d	Trycycler+Medaka-long+Polypolish-short+ntEdit-short	4837924			-8.53187e+06
	Haemophilus_M1C132_1	a	Trycycler+Medaka-long+Polypolish-short+ntEdit-short	2051880	19		-1.68486e+07	-2.85542e+07	100057
	Haemophilus_M1C132_1	b	Trycycler+Medaka-long+Polypolish-short+ntEdit-short	2051881			-1.656e+07
	Haemophilus_M1C132_1	c	Trycycler+Medaka-long+Polypolish-short+ntEdit-short	2051881			-4.03412e+07
	Haemophilus_M1C132_1	d	Trycycler+Medaka-long+Polypolish-short+ntEdit-short	2051882			-4.04671e+07
	Klebsiella_oxytoca_MSB1_2C	a	Trycycler+Medaka-long+Polypolish-short+ntEdit-short	5804453	6		-2.7263e+07	-1.6376e+07	56009.8
	Klebsiella_oxytoca_MSB1_2C	c	Trycycler+Medaka-long+Polypolish-short+ntEdit-short	5804453			-1.09107e+07
	Klebsiella_oxytoca_MSB1_2C	d	Trycycler+Medaka-long+Polypolish-short+ntEdit-short	5804453			-1.09544e+07
	Klebsiella_variicola_INF345	a	Trycycler+Medaka-long+Polypolish-short+ntEdit-short	5417255	3		-1.04542e+07	-9.8262e+06	45697.6
	Klebsiella_variicola_INF345	b	Trycycler+Medaka-long+Polypolish-short+ntEdit-short	5417255			-1.06463e+07
	Klebsiella_variicola_INF345	c	Trycycler+Medaka-long+Polypolish-short+ntEdit-short	5417255			-9.14509e+06
	Klebsiella_variicola_INF345	d	Trycycler+Medaka-long+Polypolish-short+ntEdit-short	5417255			-9.05924e+06
	Acinetobacter_baumannii_J9	a	Trycycler+Medaka-long+Polypolish-short+Pilon-short	3798645	3	1725	-9.59974e+06	-8.52165e+06	80518.7	-1.44343e+07	115880
	Acinetobacter_baumannii_J9	b	Trycycler+Medaka-long+Polypolish-short+Pilon-short	3798645			-9.55296e+06
	Acinetobacter_baumannii_J9	c	Trycycler+Medaka-long+Polypolish-short+Pilon-short	3798645			-7.41784e+06
	Acinetobacter_baumannii_J9	d	Trycycler+Medaka-long+Polypolish-short+Pilon-short	3798644			-7.51608e+06
	Citrobacter_koseri_MINF_9D	a	Trycycler+Medaka-long+Polypolish-short+Pilon-short	4758908	0		-7.64002e+06	-1.42983e+07	55080
	Citrobacter_koseri_MINF_9D	b	Trycycler+Medaka-long+Polypolish-short+Pilon-short	4758908			-7.64557e+06
	Citrobacter_koseri_MINF_9D	c	Trycycler+Medaka-long+Polypolish-short+Pilon-short	4758908			-2.09893e+07
	Citrobacter_koseri_MINF_9D	d	Trycycler+Medaka-long+Polypolish-short+Pilon-short	4758908			-2.09181e+07
	Enterobacter_kobei_MSB1_1B	a	Trycycler+Medaka-long+Polypolish-short+Pilon-short	4837926	0		-1.05599e+07	-9.51559e+06	342068
	Enterobacter_kobei_MSB1_1B	b	Trycycler+Medaka-long+Polypolish-short+Pilon-short	4837926			-1.03802e+07
	Enterobacter_kobei_MSB1_1B	c	Trycycler+Medaka-long+Polypolish-short+Pilon-short	4837926			-8.59065e+06
	Enterobacter_kobei_MSB1_1B	d	Trycycler+Medaka-long+Polypolish-short+Pilon-short	4837926			-8.53166e+06
	Haemophilus_M1C132_1	a	Trycycler+Medaka-long+Polypolish-short+Pilon-short	2051881	4		-1.68478e+07	-2.85512e+07	103067
	Haemophilus_M1C132_1	b	Trycycler+Medaka-long+Polypolish-short+Pilon-short	2051881			-1.65595e+07
	Haemophilus_M1C132_1	c	Trycycler+Medaka-long+Polypolish-short+Pilon-short	2051882			-4.03345e+07
	Haemophilus_M1C132_1	d	Trycycler+Medaka-long+Polypolish-short+Pilon-short	2051882			-4.04631e+07
	Klebsiella_oxytoca_MSB1_2C	a	Trycycler+Medaka-long+Polypolish-short+Pilon-short	5804309	288		-2.72619e+07	-1.63755e+07	56545.1
	Klebsiella_oxytoca_MSB1_2C	c	Trycycler+Medaka-long+Polypolish-short+Pilon-short	5804453			-1.09104e+07
	Klebsiella_oxytoca_MSB1_2C	d	Trycycler+Medaka-long+Polypolish-short+Pilon-short	5804453			-1.09541e+07
	Klebsiella_variicola_INF345	a	Trycycler+Medaka-long+Polypolish-short+Pilon-short	5416852	1430		-1.04617e+07	-9.82872e+06	43169.8
	Klebsiella_variicola_INF345	b	Trycycler+Medaka-long+Polypolish-short+Pilon-short	5417034			-1.06507e+07
	Klebsiella_variicola_INF345	c	Trycycler+Medaka-long+Polypolish-short+Pilon-short	5417255			-9.14519e+06
	Klebsiella_variicola_INF345	d	Trycycler+Medaka-long+Polypolish-short+Pilon-short	5417255			-9.05729e+06
	Acinetobacter_baumannii_J9	a	Trycycler+Medaka-long+Polypolish-short+POLCA-short	3798645	3	3	-9.5967e+06	-8.51968e+06	82486.4	-1.44337e+07	116466
	Acinetobacter_baumannii_J9	b	Trycycler+Medaka-long+Polypolish-short+POLCA-short	3798645			-9.55125e+06
	Acinetobacter_baumannii_J9	c	Trycycler+Medaka-long+Polypolish-short+POLCA-short	3798645			-7.41478e+06
	Acinetobacter_baumannii_J9	d	Trycycler+Medaka-long+Polypolish-short+POLCA-short	3798644			-7.51601e+06
	Citrobacter_koseri_MINF_9D	a	Trycycler+Medaka-long+Polypolish-short+POLCA-short	4758908	0		-7.64002e+06	-1.42983e+07	55080
	Citrobacter_koseri_MINF_9D	b	Trycycler+Medaka-long+Polypolish-short+POLCA-short	4758908			-7.64557e+06
	Citrobacter_koseri_MINF_9D	c	Trycycler+Medaka-long+Polypolish-short+POLCA-short	4758908			-2.09893e+07
	Citrobacter_koseri_MINF_9D	d	Trycycler+Medaka-long+Polypolish-short+POLCA-short	4758908			-2.09181e+07
	Enterobacter_kobei_MSB1_1B	a	Trycycler+Medaka-long+Polypolish-short+POLCA-short	4837926	0		-1.05566e+07	-9.51388e+06	343770
	Enterobacter_kobei_MSB1_1B	b	Trycycler+Medaka-long+Polypolish-short+POLCA-short	4837926			-1.03799e+07
	Enterobacter_kobei_MSB1_1B	c	Trycycler+Medaka-long+Polypolish-short+POLCA-short	4837926			-8.5908e+06
	Enterobacter_kobei_MSB1_1B	d	Trycycler+Medaka-long+Polypolish-short+POLCA-short	4837926			-8.5283e+06
	Haemophilus_M1C132_1	a	Trycycler+Medaka-long+Polypolish-short+POLCA-short	2051882	0		-1.68478e+07	-2.85539e+07	100351
	Haemophilus_M1C132_1	b	Trycycler+Medaka-long+Polypolish-short+POLCA-short	2051882			-1.65595e+07
	Haemophilus_M1C132_1	c	Trycycler+Medaka-long+Polypolish-short+POLCA-short	2051882			-4.03405e+07
	Haemophilus_M1C132_1	d	Trycycler+Medaka-long+Polypolish-short+POLCA-short	2051882			-4.0468e+07
	Klebsiella_oxytoca_MSB1_2C	a	Trycycler+Medaka-long+Polypolish-short+POLCA-short	5804453	0		-2.72628e+07	-1.63759e+07	56097.3
	Klebsiella_oxytoca_MSB1_2C	c	Trycycler+Medaka-long+Polypolish-short+POLCA-short	5804453			-10910580
	Klebsiella_oxytoca_MSB1_2C	d	Trycycler+Medaka-long+Polypolish-short+POLCA-short	5804453			-1.09544e+07
	Klebsiella_variicola_INF345	a	Trycycler+Medaka-long+Polypolish-short+POLCA-short	5417255	0		-1.04542e+07	-9.82597e+06	45919.7
	Klebsiella_variicola_INF345	b	Trycycler+Medaka-long+Polypolish-short+POLCA-short	5417255			-1.06462e+07
	Klebsiella_variicola_INF345	c	Trycycler+Medaka-long+Polypolish-short+POLCA-short	5417255			-9.14527e+06
	Klebsiella_variicola_INF345	d	Trycycler+Medaka-long+Polypolish-short+POLCA-short	5417255			-9.05822e+06
	Acinetobacter_baumannii_J9	a	Trycycler+Medaka-long+Polypolish-short+Polypolish-short	3798645	3	28	-9.59974e+06	-8.52165e+06	80518.7	-1.44345e+07	115623
	Acinetobacter_baumannii_J9	b	Trycycler+Medaka-long+Polypolish-short+Polypolish-short	3798645			-9.55296e+06
	Acinetobacter_baumannii_J9	c	Trycycler+Medaka-long+Polypolish-short+Polypolish-short	3798645			-7.41784e+06
	Acinetobacter_baumannii_J9	d	Trycycler+Medaka-long+Polypolish-short+Polypolish-short	3798644			-7.51608e+06
	Citrobacter_koseri_MINF_9D	a	Trycycler+Medaka-long+Polypolish-short+Polypolish-short	4758908	3		-7.64002e+06	-1.42987e+07	54638.1
	Citrobacter_koseri_MINF_9D	b	Trycycler+Medaka-long+Polypolish-short+Polypolish-short	4758909			-7.64637e+06
	Citrobacter_koseri_MINF_9D	c	Trycycler+Medaka-long+Polypolish-short+Polypolish-short	4758909			-2.09898e+07
	Citrobacter_koseri_MINF_9D	d	Trycycler+Medaka-long+Polypolish-short+Polypolish-short	4758909			-2.09186e+07
	Enterobacter_kobei_MSB1_1B	a	Trycycler+Medaka-long+Polypolish-short+Polypolish-short	4837926	8		-1.05608e+07	-9.5162e+06	341450
	Enterobacter_kobei_MSB1_1B	b	Trycycler+Medaka-long+Polypolish-short+Polypolish-short	4837924			-1.03804e+07
	Enterobacter_kobei_MSB1_1B	c	Trycycler+Medaka-long+Polypolish-short+Polypolish-short	4837926			-8.59181e+06
	Enterobacter_kobei_MSB1_1B	d	Trycycler+Medaka-long+Polypolish-short+Polypolish-short	4837924			-8.5318e+06
	Haemophilus_M1C132_1	a	Trycycler+Medaka-long+Polypolish-short+Polypolish-short	2051880	6		-1.68479e+07	-2.85538e+07	100475
	Haemophilus_M1C132_1	b	Trycycler+Medaka-long+Polypolish-short+Polypolish-short	2051881			-1.65595e+07
	Haemophilus_M1C132_1	c	Trycycler+Medaka-long+Polypolish-short+Polypolish-short	2051881			-4.03406e+07
	Haemophilus_M1C132_1	d	Trycycler+Medaka-long+Polypolish-short+Polypolish-short	2051882			-4.04672e+07
	Klebsiella_oxytoca_MSB1_2C	a	Trycycler+Medaka-long+Polypolish-short+Polypolish-short	5804452	2		-2.72635e+07	-1.63762e+07	55839
	Klebsiella_oxytoca_MSB1_2C	c	Trycycler+Medaka-long+Polypolish-short+Polypolish-short	5804453			-1.09108e+07
	Klebsiella_oxytoca_MSB1_2C	d	Trycycler+Medaka-long+Polypolish-short+Polypolish-short	5804453			-1.09543e+07
	Klebsiella_variicola_INF345	a	Trycycler+Medaka-long+Polypolish-short+Polypolish-short	5417255	6		-1.04542e+07	-9.82602e+06	45872.3
	Klebsiella_variicola_INF345	b	Trycycler+Medaka-long+Polypolish-short+Polypolish-short	5417254			-1.06464e+07
	Klebsiella_variicola_INF345	c	Trycycler+Medaka-long+Polypolish-short+Polypolish-short	5417255			-9.14584e+06
	Klebsiella_variicola_INF345	d	Trycycler+Medaka-long+Polypolish-short+Polypolish-short	5417254			-9.0577e+06
	Acinetobacter_baumannii_J9	a	Trycycler+Medaka-long+Polypolish-short+Racon-short	3798682	316	1477	-9.64476e+06	-8.54527e+06	56902.6	-1.44567e+07	93418.2
	Acinetobacter_baumannii_J9	b	Trycycler+Medaka-long+Polypolish-short+Racon-short	3798683			-9.58873e+06
	Acinetobacter_baumannii_J9	c	Trycycler+Medaka-long+Polypolish-short+Racon-short	3798656			-7.42595e+06
	Acinetobacter_baumannii_J9	d	Trycycler+Medaka-long+Polypolish-short+Racon-short	3798658			-7.52163e+06
	Citrobacter_koseri_MINF_9D	a	Trycycler+Medaka-long+Polypolish-short+Racon-short	4758931	285		-7.65386e+06	-1.43099e+07	43445.3
	Citrobacter_koseri_MINF_9D	b	Trycycler+Medaka-long+Polypolish-short+Racon-short	4758936			-7.65954e+06
	Citrobacter_koseri_MINF_9D	c	Trycycler+Medaka-long+Polypolish-short+Racon-short	4758931			-2.09984e+07
	Citrobacter_koseri_MINF_9D	d	Trycycler+Medaka-long+Polypolish-short+Racon-short	4758931			-2.09277e+07
	Enterobacter_kobei_MSB1_1B	a	Trycycler+Medaka-long+Polypolish-short+Racon-short	4837955	283		-1.05751e+07	-9.5381e+06	319556
	Enterobacter_kobei_MSB1_1B	b	Trycycler+Medaka-long+Polypolish-short+Racon-short	4837957			-1.04205e+07
	Enterobacter_kobei_MSB1_1B	c	Trycycler+Medaka-long+Polypolish-short+Racon-short	4837941			-8.61041e+06
	Enterobacter_kobei_MSB1_1B	d	Trycycler+Medaka-long+Polypolish-short+Racon-short	4837946			-8.54635e+06
	Haemophilus_M1C132_1	a	Trycycler+Medaka-long+Polypolish-short+Racon-short	2051901	240		-1.68756e+07	-2.86066e+07	47736.1
	Haemophilus_M1C132_1	b	Trycycler+Medaka-long+Polypolish-short+Racon-short	2051915			-1.66336e+07
	Haemophilus_M1C132_1	c	Trycycler+Medaka-long+Polypolish-short+Racon-short	2051896			-4.03941e+07
	Haemophilus_M1C132_1	d	Trycycler+Medaka-long+Polypolish-short+Racon-short	2051898			-4.0523e+07
	Klebsiella_oxytoca_MSB1_2C	a	Trycycler+Medaka-long+Polypolish-short+Racon-short	5804490	146		-2.72873e+07	-1.63887e+07	43355.7
	Klebsiella_oxytoca_MSB1_2C	c	Trycycler+Medaka-long+Polypolish-short+Racon-short	5804471			-1.09189e+07
	Klebsiella_oxytoca_MSB1_2C	d	Trycycler+Medaka-long+Polypolish-short+Racon-short	5804471			-1.09599e+07
	Klebsiella_variicola_INF345	a	Trycycler+Medaka-long+Polypolish-short+Racon-short	5417277	207		-1.04626e+07	-9.8349e+06	36997.8
	Klebsiella_variicola_INF345	b	Trycycler+Medaka-long+Polypolish-short+Racon-short	5417273			-1.06539e+07
	Klebsiella_variicola_INF345	c	Trycycler+Medaka-long+Polypolish-short+Racon-short	5417268			-9.15115e+06
	Klebsiella_variicola_INF345	d	Trycycler+Medaka-long+Polypolish-short+Racon-short	5417271			-9.0719e+06
greedy polishing: round three	Acinetobacter_baumannii_J9	a	Trycycler+Medaka-long+Polypolish-short+POLCA-short+HyPo-short	3798645	6	70	-9.5967e+06	-8.51975e+06	82418	-1.44349e+07	115252
	Acinetobacter_baumannii_J9	b	Trycycler+Medaka-long+Polypolish-short+POLCA-short+HyPo-short	3798645			-9.55125e+06
	Acinetobacter_baumannii_J9	c	Trycycler+Medaka-long+Polypolish-short+POLCA-short+HyPo-short	3798645			-7.41479e+06
	Acinetobacter_baumannii_J9	d	Trycycler+Medaka-long+Polypolish-short+POLCA-short+HyPo-short	3798644			-7.51627e+06
	Citrobacter_koseri_MINF_9D	a	Trycycler+Medaka-long+Polypolish-short+POLCA-short+HyPo-short	4758908	6		-7.64037e+06	-1.42987e+07	54627.7
	Citrobacter_koseri_MINF_9D	b	Trycycler+Medaka-long+Polypolish-short+POLCA-short+HyPo-short	4758908			-7.64557e+06
	Citrobacter_koseri_MINF_9D	c	Trycycler+Medaka-long+Polypolish-short+POLCA-short+HyPo-short	4758908			-2.09908e+07
	Citrobacter_koseri_MINF_9D	d	Trycycler+Medaka-long+Polypolish-short+POLCA-short+HyPo-short	4758908			-2.09181e+07
	Enterobacter_kobei_MSB1_1B	a	Trycycler+Medaka-long+Polypolish-short+POLCA-short+HyPo-short	4837926	12		-1.05603e+07	-9.51579e+06	341867
	Enterobacter_kobei_MSB1_1B	b	Trycycler+Medaka-long+Polypolish-short+POLCA-short+HyPo-short	4837926			-1.03804e+07
	Enterobacter_kobei_MSB1_1B	c	Trycycler+Medaka-long+Polypolish-short+POLCA-short+HyPo-short	4837926			-8.59208e+06
	Enterobacter_kobei_MSB1_1B	d	Trycycler+Medaka-long+Polypolish-short+POLCA-short+HyPo-short	4837926			-8.5304e+06
	Haemophilus_M1C132_1	a	Trycycler+Medaka-long+Polypolish-short+POLCA-short+HyPo-short	2051882	24		-1.68521e+07	-2.85556e+07	98696.3
	Haemophilus_M1C132_1	b	Trycycler+Medaka-long+Polypolish-short+POLCA-short+HyPo-short	2051882			-1.65599e+07
	Haemophilus_M1C132_1	c	Trycycler+Medaka-long+Polypolish-short+POLCA-short+HyPo-short	2051882			-4.03424e+07
	Haemophilus_M1C132_1	d	Trycycler+Medaka-long+Polypolish-short+POLCA-short+HyPo-short	2051882			-4.0468e+07
	Klebsiella_oxytoca_MSB1_2C	a	Trycycler+Medaka-long+Polypolish-short+POLCA-short+HyPo-short	5804453	10		-2.72631e+07	-1.63765e+07	55523.3
	Klebsiella_oxytoca_MSB1_2C	c	Trycycler+Medaka-long+Polypolish-short+POLCA-short+HyPo-short	5804453			-1.09108e+07
	Klebsiella_oxytoca_MSB1_2C	d	Trycycler+Medaka-long+Polypolish-short+POLCA-short+HyPo-short	5804453			-1.09557e+07
	Klebsiella_variicola_INF345	a	Trycycler+Medaka-long+Polypolish-short+POLCA-short+HyPo-short	5417255	12		-1.04543e+07	-9.82845e+06	43445.7
	Klebsiella_variicola_INF345	b	Trycycler+Medaka-long+Polypolish-short+POLCA-short+HyPo-short	5417255			-1.06462e+07
	Klebsiella_variicola_INF345	c	Trycycler+Medaka-long+Polypolish-short+POLCA-short+HyPo-short	5417255			-9.14564e+06
	Klebsiella_variicola_INF345	d	Trycycler+Medaka-long+Polypolish-short+POLCA-short+HyPo-short	5417255			-9.06766e+06
	Acinetobacter_baumannii_J9	a	Trycycler+Medaka-long+Polypolish-short+POLCA-short+NextPolish-short	3798645	30	36	-9.59651e+06	-8.51934e+06	82831.2	-1.44342e+07	115989
	Acinetobacter_baumannii_J9	b	Trycycler+Medaka-long+Polypolish-short+POLCA-short+NextPolish-short	3798645			-9.55178e+06
	Acinetobacter_baumannii_J9	c	Trycycler+Medaka-long+Polypolish-short+POLCA-short+NextPolish-short	3798645			-7.41595e+06
	Acinetobacter_baumannii_J9	d	Trycycler+Medaka-long+Polypolish-short+POLCA-short+NextPolish-short	3798644			-7.51311e+06
	Citrobacter_koseri_MINF_9D	a	Trycycler+Medaka-long+Polypolish-short+POLCA-short+NextPolish-short	4758908	0		-7.64002e+06	-1.42982e+07	55116.4
	Citrobacter_koseri_MINF_9D	b	Trycycler+Medaka-long+Polypolish-short+POLCA-short+NextPolish-short	4758908			-7.64557e+06
	Citrobacter_koseri_MINF_9D	c	Trycycler+Medaka-long+Polypolish-short+POLCA-short+NextPolish-short	4758908			-2.09891e+07
	Citrobacter_koseri_MINF_9D	d	Trycycler+Medaka-long+Polypolish-short+POLCA-short+NextPolish-short	4758908			-2.09182e+07
	Enterobacter_kobei_MSB1_1B	a	Trycycler+Medaka-long+Polypolish-short+POLCA-short+NextPolish-short	4837926	0		-1.05577e+07	-9.5155e+06	342153
	Enterobacter_kobei_MSB1_1B	b	Trycycler+Medaka-long+Polypolish-short+POLCA-short+NextPolish-short	4837926			-1.03854e+07
	Enterobacter_kobei_MSB1_1B	c	Trycycler+Medaka-long+Polypolish-short+POLCA-short+NextPolish-short	4837926			-8.59088e+06
	Enterobacter_kobei_MSB1_1B	d	Trycycler+Medaka-long+Polypolish-short+POLCA-short+NextPolish-short	4837926			-8.52802e+06
	Haemophilus_M1C132_1	a	Trycycler+Medaka-long+Polypolish-short+POLCA-short+NextPolish-short	2051882	6		-1.68478e+07	-2.85537e+07	100596
	Haemophilus_M1C132_1	b	Trycycler+Medaka-long+Polypolish-short+POLCA-short+NextPolish-short	2051882			-1.65593e+07
	Haemophilus_M1C132_1	c	Trycycler+Medaka-long+Polypolish-short+POLCA-short+NextPolish-short	2051882			-4.03405e+07
	Haemophilus_M1C132_1	d	Trycycler+Medaka-long+Polypolish-short+POLCA-short+NextPolish-short	2051882			-4.04672e+07
	Klebsiella_oxytoca_MSB1_2C	a	Trycycler+Medaka-long+Polypolish-short+POLCA-short+NextPolish-short	5804453	0		-2.72628e+07	-1.63759e+07	56097.3
	Klebsiella_oxytoca_MSB1_2C	c	Trycycler+Medaka-long+Polypolish-short+POLCA-short+NextPolish-short	5804453			-10910580
	Klebsiella_oxytoca_MSB1_2C	d	Trycycler+Medaka-long+Polypolish-short+POLCA-short+NextPolish-short	5804453			-1.09544e+07
	Klebsiella_variicola_INF345	a	Trycycler+Medaka-long+Polypolish-short+POLCA-short+NextPolish-short	5417255	0		-1.04577e+07	-9.82773e+06	44168.1
	Klebsiella_variicola_INF345	b	Trycycler+Medaka-long+Polypolish-short+POLCA-short+NextPolish-short	5417255			-1.06462e+07
	Klebsiella_variicola_INF345	c	Trycycler+Medaka-long+Polypolish-short+POLCA-short+NextPolish-short	5417255			-9.14157e+06
	Klebsiella_variicola_INF345	d	Trycycler+Medaka-long+Polypolish-short+POLCA-short+NextPolish-short	5417255			-9.06542e+06
	Acinetobacter_baumannii_J9	a	Trycycler+Medaka-long+Polypolish-short+POLCA-short+ntEdit-short	3798645	16	38	-9.5984e+06	-8.51949e+06	82682.5	-1.44337e+07	116452
	Acinetobacter_baumannii_J9	b	Trycycler+Medaka-long+Polypolish-short+POLCA-short+ntEdit-short	3798642			-9.55204e+06
	Acinetobacter_baumannii_J9	c	Trycycler+Medaka-long+Polypolish-short+POLCA-short+ntEdit-short	3798645			-7.41654e+06
	Acinetobacter_baumannii_J9	d	Trycycler+Medaka-long+Polypolish-short+POLCA-short+ntEdit-short	3798645			-7.51097e+06
	Citrobacter_koseri_MINF_9D	a	Trycycler+Medaka-long+Polypolish-short+POLCA-short+ntEdit-short	4758908	0		-7.64002e+06	-1.42984e+07	54955.6
	Citrobacter_koseri_MINF_9D	b	Trycycler+Medaka-long+Polypolish-short+POLCA-short+ntEdit-short	4758908			-7.64557e+06
	Citrobacter_koseri_MINF_9D	c	Trycycler+Medaka-long+Polypolish-short+POLCA-short+ntEdit-short	4758908			-2.09891e+07
	Citrobacter_koseri_MINF_9D	d	Trycycler+Medaka-long+Polypolish-short+POLCA-short+ntEdit-short	4758908			-2.09188e+07
	Enterobacter_kobei_MSB1_1B	a	Trycycler+Medaka-long+Polypolish-short+POLCA-short+ntEdit-short	4837926	0		-1.05566e+07	-9.51372e+06	343934
	Enterobacter_kobei_MSB1_1B	b	Trycycler+Medaka-long+Polypolish-short+POLCA-short+ntEdit-short	4837926			-1.03797e+07
	Enterobacter_kobei_MSB1_1B	c	Trycycler+Medaka-long+Polypolish-short+POLCA-short+ntEdit-short	4837926			-8.5901e+06
	Enterobacter_kobei_MSB1_1B	d	Trycycler+Medaka-long+Polypolish-short+POLCA-short+ntEdit-short	4837926			-8.52848e+06
	Haemophilus_M1C132_1	a	Trycycler+Medaka-long+Polypolish-short+POLCA-short+ntEdit-short	2051882	13		-1.68482e+07	-2.8554e+07	100300
	Haemophilus_M1C132_1	b	Trycycler+Medaka-long+Polypolish-short+POLCA-short+ntEdit-short	2051882			-1.656e+07
	Haemophilus_M1C132_1	c	Trycycler+Medaka-long+Polypolish-short+POLCA-short+ntEdit-short	2051882			-4.03405e+07
	Haemophilus_M1C132_1	d	Trycycler+Medaka-long+Polypolish-short+POLCA-short+ntEdit-short	2051882			-4.04673e+07
	Klebsiella_oxytoca_MSB1_2C	a	Trycycler+Medaka-long+Polypolish-short+POLCA-short+ntEdit-short	5804453	6		-2.7263e+07	-1.6376e+07	56009.8
	Klebsiella_oxytoca_MSB1_2C	c	Trycycler+Medaka-long+Polypolish-short+POLCA-short+ntEdit-short	5804453			-1.09107e+07
	Klebsiella_oxytoca_MSB1_2C	d	Trycycler+Medaka-long+Polypolish-short+POLCA-short+ntEdit-short	5804453			-1.09544e+07
	Klebsiella_variicola_INF345	a	Trycycler+Medaka-long+Polypolish-short+POLCA-short+ntEdit-short	5417255	3		-1.04542e+07	-9.82617e+06	45720.1
	Klebsiella_variicola_INF345	b	Trycycler+Medaka-long+Polypolish-short+POLCA-short+ntEdit-short	5417255			-1.06463e+07
	Klebsiella_variicola_INF345	c	Trycycler+Medaka-long+Polypolish-short+POLCA-short+ntEdit-short	5417255			-9.14501e+06
	Klebsiella_variicola_INF345	d	Trycycler+Medaka-long+Polypolish-short+POLCA-short+ntEdit-short	5417255			-9.05924e+06
	Acinetobacter_baumannii_J9	a	Trycycler+Medaka-long+Polypolish-short+POLCA-short+Pilon-short	3798645	3	1721	-9.5967e+06	-8.51968e+06	82486.4	-1.44337e+07	116470
	Acinetobacter_baumannii_J9	b	Trycycler+Medaka-long+Polypolish-short+POLCA-short+Pilon-short	3798645			-9.55125e+06
	Acinetobacter_baumannii_J9	c	Trycycler+Medaka-long+Polypolish-short+POLCA-short+Pilon-short	3798645			-7.41478e+06
	Acinetobacter_baumannii_J9	d	Trycycler+Medaka-long+Polypolish-short+POLCA-short+Pilon-short	3798644			-7.51601e+06
	Citrobacter_koseri_MINF_9D	a	Trycycler+Medaka-long+Polypolish-short+POLCA-short+Pilon-short	4758908	0		-7.64002e+06	-1.42983e+07	55080
	Citrobacter_koseri_MINF_9D	b	Trycycler+Medaka-long+Polypolish-short+POLCA-short+Pilon-short	4758908			-7.64557e+06
	Citrobacter_koseri_MINF_9D	c	Trycycler+Medaka-long+Polypolish-short+POLCA-short+Pilon-short	4758908			-2.09893e+07
	Citrobacter_koseri_MINF_9D	d	Trycycler+Medaka-long+Polypolish-short+POLCA-short+Pilon-short	4758908			-2.09181e+07
	Enterobacter_kobei_MSB1_1B	a	Trycycler+Medaka-long+Polypolish-short+POLCA-short+Pilon-short	4837926	0		-1.05566e+07	-9.51388e+06	343770
	Enterobacter_kobei_MSB1_1B	b	Trycycler+Medaka-long+Polypolish-short+POLCA-short+Pilon-short	4837926			-1.03799e+07
	Enterobacter_kobei_MSB1_1B	c	Trycycler+Medaka-long+Polypolish-short+POLCA-short+Pilon-short	4837926			-8.5908e+06
	Enterobacter_kobei_MSB1_1B	d	Trycycler+Medaka-long+Polypolish-short+POLCA-short+Pilon-short	4837926			-8.5283e+06
	Haemophilus_M1C132_1	a	Trycycler+Medaka-long+Polypolish-short+POLCA-short+Pilon-short	2051882	0		-1.68478e+07	-2.85514e+07	102892
	Haemophilus_M1C132_1	b	Trycycler+Medaka-long+Polypolish-short+POLCA-short+Pilon-short	2051882			-1.65595e+07
	Haemophilus_M1C132_1	c	Trycycler+Medaka-long+Polypolish-short+POLCA-short+Pilon-short	2051882			-4.03345e+07
	Haemophilus_M1C132_1	d	Trycycler+Medaka-long+Polypolish-short+POLCA-short+Pilon-short	2051882			-4.04639e+07
	Klebsiella_oxytoca_MSB1_2C	a	Trycycler+Medaka-long+Polypolish-short+POLCA-short+Pilon-short	5804309	288		-2.72616e+07	-1.63754e+07	56600.9
	Klebsiella_oxytoca_MSB1_2C	c	Trycycler+Medaka-long+Polypolish-short+POLCA-short+Pilon-short	5804453			-1.09102e+07
	Klebsiella_oxytoca_MSB1_2C	d	Trycycler+Medaka-long+Polypolish-short+POLCA-short+Pilon-short	5804453			-1.09544e+07
	Klebsiella_variicola_INF345	a	Trycycler+Medaka-long+Polypolish-short+POLCA-short+Pilon-short	5416852	1430		-1.04619e+07	-9.82887e+06	43022.6
	Klebsiella_variicola_INF345	b	Trycycler+Medaka-long+Polypolish-short+POLCA-short+Pilon-short	5417034			-1.06507e+07
	Klebsiella_variicola_INF345	c	Trycycler+Medaka-long+Polypolish-short+POLCA-short+Pilon-short	5417255			-9.14469e+06
	Klebsiella_variicola_INF345	d	Trycycler+Medaka-long+Polypolish-short+POLCA-short+Pilon-short	5417255			-9.05822e+06
	Acinetobacter_baumannii_J9	a	Trycycler+Medaka-long+Polypolish-short+POLCA-short+POLCA-short	3798645	3	3	-9.5967e+06	-8.51968e+06	82486.4	-1.44337e+07	116466
	Acinetobacter_baumannii_J9	b	Trycycler+Medaka-long+Polypolish-short+POLCA-short+POLCA-short	3798645			-9.55125e+06
	Acinetobacter_baumannii_J9	c	Trycycler+Medaka-long+Polypolish-short+POLCA-short+POLCA-short	3798645			-7.41478e+06
	Acinetobacter_baumannii_J9	d	Trycycler+Medaka-long+Polypolish-short+POLCA-short+POLCA-short	3798644			-7.51601e+06
	Citrobacter_koseri_MINF_9D	a	Trycycler+Medaka-long+Polypolish-short+POLCA-short+POLCA-short	4758908	0		-7.64002e+06	-1.42983e+07	55080
	Citrobacter_koseri_MINF_9D	b	Trycycler+Medaka-long+Polypolish-short+POLCA-short+POLCA-short	4758908			-7.64557e+06
	Citrobacter_koseri_MINF_9D	c	Trycycler+Medaka-long+Polypolish-short+POLCA-short+POLCA-short	4758908			-2.09893e+07
	Citrobacter_koseri_MINF_9D	d	Trycycler+Medaka-long+Polypolish-short+POLCA-short+POLCA-short	4758908			-2.09181e+07
	Enterobacter_kobei_MSB1_1B	a	Trycycler+Medaka-long+Polypolish-short+POLCA-short+POLCA-short	4837926	0		-1.05566e+07	-9.51388e+06	343770
	Enterobacter_kobei_MSB1_1B	b	Trycycler+Medaka-long+Polypolish-short+POLCA-short+POLCA-short	4837926			-1.03799e+07
	Enterobacter_kobei_MSB1_1B	c	Trycycler+Medaka-long+Polypolish-short+POLCA-short+POLCA-short	4837926			-8.5908e+06
	Enterobacter_kobei_MSB1_1B	d	Trycycler+Medaka-long+Polypolish-short+POLCA-short+POLCA-short	4837926			-8.5283e+06
	Haemophilus_M1C132_1	a	Trycycler+Medaka-long+Polypolish-short+POLCA-short+POLCA-short	2051882	0		-1.68478e+07	-2.85539e+07	100351
	Haemophilus_M1C132_1	b	Trycycler+Medaka-long+Polypolish-short+POLCA-short+POLCA-short	2051882			-1.65595e+07
	Haemophilus_M1C132_1	c	Trycycler+Medaka-long+Polypolish-short+POLCA-short+POLCA-short	2051882			-4.03405e+07
	Haemophilus_M1C132_1	d	Trycycler+Medaka-long+Polypolish-short+POLCA-short+POLCA-short	2051882			-4.0468e+07
	Klebsiella_oxytoca_MSB1_2C	a	Trycycler+Medaka-long+Polypolish-short+POLCA-short+POLCA-short	5804453	0		-2.72628e+07	-1.63759e+07	56097.3
	Klebsiella_oxytoca_MSB1_2C	c	Trycycler+Medaka-long+Polypolish-short+POLCA-short+POLCA-short	5804453			-10910580
	Klebsiella_oxytoca_MSB1_2C	d	Trycycler+Medaka-long+Polypolish-short+POLCA-short+POLCA-short	5804453			-1.09544e+07
	Klebsiella_variicola_INF345	a	Trycycler+Medaka-long+Polypolish-short+POLCA-short+POLCA-short	5417255	0		-1.04542e+07	-9.82597e+06	45919.7
	Klebsiella_variicola_INF345	b	Trycycler+Medaka-long+Polypolish-short+POLCA-short+POLCA-short	5417255			-1.06462e+07
	Klebsiella_variicola_INF345	c	Trycycler+Medaka-long+Polypolish-short+POLCA-short+POLCA-short	5417255			-9.14527e+06
	Klebsiella_variicola_INF345	d	Trycycler+Medaka-long+Polypolish-short+POLCA-short+POLCA-short	5417255			-9.05822e+06
	Acinetobacter_baumannii_J9	a	Trycycler+Medaka-long+Polypolish-short+POLCA-short+Polypolish-short	3798645	3	3	-9.5967e+06	-8.51968e+06	82486.4	-1.44337e+07	116466
	Acinetobacter_baumannii_J9	b	Trycycler+Medaka-long+Polypolish-short+POLCA-short+Polypolish-short	3798645			-9.55125e+06
	Acinetobacter_baumannii_J9	c	Trycycler+Medaka-long+Polypolish-short+POLCA-short+Polypolish-short	3798645			-7.41478e+06
	Acinetobacter_baumannii_J9	d	Trycycler+Medaka-long+Polypolish-short+POLCA-short+Polypolish-short	3798644			-7.51601e+06
	Citrobacter_koseri_MINF_9D	a	Trycycler+Medaka-long+Polypolish-short+POLCA-short+Polypolish-short	4758908	0		-7.64002e+06	-1.42983e+07	55080
	Citrobacter_koseri_MINF_9D	b	Trycycler+Medaka-long+Polypolish-short+POLCA-short+Polypolish-short	4758908			-7.64557e+06
	Citrobacter_koseri_MINF_9D	c	Trycycler+Medaka-long+Polypolish-short+POLCA-short+Polypolish-short	4758908			-2.09893e+07
	Citrobacter_koseri_MINF_9D	d	Trycycler+Medaka-long+Polypolish-short+POLCA-short+Polypolish-short	4758908			-2.09181e+07
	Enterobacter_kobei_MSB1_1B	a	Trycycler+Medaka-long+Polypolish-short+POLCA-short+Polypolish-short	4837926	0		-1.05566e+07	-9.51388e+06	343770
	Enterobacter_kobei_MSB1_1B	b	Trycycler+Medaka-long+Polypolish-short+POLCA-short+Polypolish-short	4837926			-1.03799e+07
	Enterobacter_kobei_MSB1_1B	c	Trycycler+Medaka-long+Polypolish-short+POLCA-short+Polypolish-short	4837926			-8.5908e+06
	Enterobacter_kobei_MSB1_1B	d	Trycycler+Medaka-long+Polypolish-short+POLCA-short+Polypolish-short	4837926			-8.5283e+06
	Haemophilus_M1C132_1	a	Trycycler+Medaka-long+Polypolish-short+POLCA-short+Polypolish-short	2051882	0		-1.68478e+07	-2.85539e+07	100351
	Haemophilus_M1C132_1	b	Trycycler+Medaka-long+Polypolish-short+POLCA-short+Polypolish-short	2051882			-1.65595e+07
	Haemophilus_M1C132_1	c	Trycycler+Medaka-long+Polypolish-short+POLCA-short+Polypolish-short	2051882			-4.03405e+07
	Haemophilus_M1C132_1	d	Trycycler+Medaka-long+Polypolish-short+POLCA-short+Polypolish-short	2051882			-4.0468e+07
	Klebsiella_oxytoca_MSB1_2C	a	Trycycler+Medaka-long+Polypolish-short+POLCA-short+Polypolish-short	5804453	0		-2.72628e+07	-1.63759e+07	56097.3
	Klebsiella_oxytoca_MSB1_2C	c	Trycycler+Medaka-long+Polypolish-short+POLCA-short+Polypolish-short	5804453			-10910580
	Klebsiella_oxytoca_MSB1_2C	d	Trycycler+Medaka-long+Polypolish-short+POLCA-short+Polypolish-short	5804453			-1.09544e+07
	Klebsiella_variicola_INF345	a	Trycycler+Medaka-long+Polypolish-short+POLCA-short+Polypolish-short	5417255	0		-1.04542e+07	-9.82597e+06	45919.7
	Klebsiella_variicola_INF345	b	Trycycler+Medaka-long+Polypolish-short+POLCA-short+Polypolish-short	5417255			-1.06462e+07
	Klebsiella_variicola_INF345	c	Trycycler+Medaka-long+Polypolish-short+POLCA-short+Polypolish-short	5417255			-9.14527e+06
	Klebsiella_variicola_INF345	d	Trycycler+Medaka-long+Polypolish-short+POLCA-short+Polypolish-short	5417255			-9.05822e+06
	Acinetobacter_baumannii_J9	a	Trycycler+Medaka-long+Polypolish-short+POLCA-short+Racon-short	3798680	298	1405	-9.62897e+06	-8.54029e+06	61881.1	-1.44547e+07	95428.2
	Acinetobacter_baumannii_J9	b	Trycycler+Medaka-long+Polypolish-short+POLCA-short+Racon-short	3798683			-9.58743e+06
	Acinetobacter_baumannii_J9	c	Trycycler+Medaka-long+Polypolish-short+POLCA-short+Racon-short	3798656			-7.42319e+06
	Acinetobacter_baumannii_J9	d	Trycycler+Medaka-long+Polypolish-short+POLCA-short+Racon-short	3798658			-7.52156e+06
	Citrobacter_koseri_MINF_9D	a	Trycycler+Medaka-long+Polypolish-short+POLCA-short+Racon-short	4758931	264		-7.65386e+06	-1.43115e+07	41792.1
	Citrobacter_koseri_MINF_9D	b	Trycycler+Medaka-long+Polypolish-short+POLCA-short+Racon-short	4758940			-7.66901e+06
	Citrobacter_koseri_MINF_9D	c	Trycycler+Medaka-long+Polypolish-short+POLCA-short+Racon-short	4758926			-2.09966e+07
	Citrobacter_koseri_MINF_9D	d	Trycycler+Medaka-long+Polypolish-short+POLCA-short+Racon-short	4758924			-2.09267e+07
	Enterobacter_kobei_MSB1_1B	a	Trycycler+Medaka-long+Polypolish-short+POLCA-short+Racon-short	4837955	253		-1.05749e+07	-9.53494e+06	322718
	Enterobacter_kobei_MSB1_1B	b	Trycycler+Medaka-long+Polypolish-short+POLCA-short+Racon-short	4837952			-1.04122e+07
	Enterobacter_kobei_MSB1_1B	c	Trycycler+Medaka-long+Polypolish-short+POLCA-short+Racon-short	4837941			-8.6116e+06
	Enterobacter_kobei_MSB1_1B	d	Trycycler+Medaka-long+Polypolish-short+POLCA-short+Racon-short	4837941			-8.541e+06
	Haemophilus_M1C132_1	a	Trycycler+Medaka-long+Polypolish-short+POLCA-short+Racon-short	2051909	285		-1.6882e+07	-2.86041e+07	50154
	Haemophilus_M1C132_1	b	Trycycler+Medaka-long+Polypolish-short+POLCA-short+Racon-short	2051920			-1.66179e+07
	Haemophilus_M1C132_1	c	Trycycler+Medaka-long+Polypolish-short+POLCA-short+Racon-short	2051905			-4.0395e+07
	Haemophilus_M1C132_1	d	Trycycler+Medaka-long+Polypolish-short+POLCA-short+Racon-short	2051896			-4.05217e+07
	Klebsiella_oxytoca_MSB1_2C	a	Trycycler+Medaka-long+Polypolish-short+POLCA-short+Racon-short	5804477	118		-2.72788e+07	-1.63852e+07	46821.6
	Klebsiella_oxytoca_MSB1_2C	c	Trycycler+Medaka-long+Polypolish-short+POLCA-short+Racon-short	5804470			-1.09158e+07
	Klebsiella_oxytoca_MSB1_2C	d	Trycycler+Medaka-long+Polypolish-short+POLCA-short+Racon-short	5804471			-1.09611e+07
	Klebsiella_variicola_INF345	a	Trycycler+Medaka-long+Polypolish-short+POLCA-short+Racon-short	5417277	187		-1.04625e+07	-9.83484e+06	37050.2
	Klebsiella_variicola_INF345	b	Trycycler+Medaka-long+Polypolish-short+POLCA-short+Racon-short	5417267			-1.06531e+07
	Klebsiella_variicola_INF345	c	Trycycler+Medaka-long+Polypolish-short+POLCA-short+Racon-short	5417268			-9.15092e+06
	Klebsiella_variicola_INF345	d	Trycycler+Medaka-long+Polypolish-short+POLCA-short+Racon-short	5417271			-9.07281e+06
greedy polishing (no Polypolish): round two	Acinetobacter_baumannii_J9	a	Trycycler+Medaka-long+NextPolish-short+HyPo-short	3798645	36	138	-9.59651e+06	-8.52113e+06	81042.7	-1.44374e+07	112797
	Acinetobacter_baumannii_J9	b	Trycycler+Medaka-long+NextPolish-short+HyPo-short	3798644			-9.55866e+06
	Acinetobacter_baumannii_J9	c	Trycycler+Medaka-long+NextPolish-short+HyPo-short	3798645			-7.41595e+06
	Acinetobacter_baumannii_J9	d	Trycycler+Medaka-long+NextPolish-short+HyPo-short	3798644			-7.51338e+06
	Citrobacter_koseri_MINF_9D	a	Trycycler+Medaka-long+NextPolish-short+HyPo-short	4758905	18		-7.65166e+06	-1.43027e+07	50623.3
	Citrobacter_koseri_MINF_9D	b	Trycycler+Medaka-long+NextPolish-short+HyPo-short	4758907			-7.65044e+06
	Citrobacter_koseri_MINF_9D	c	Trycycler+Medaka-long+NextPolish-short+HyPo-short	4758908			-2.09906e+07
	Citrobacter_koseri_MINF_9D	d	Trycycler+Medaka-long+NextPolish-short+HyPo-short	4758908			-2.09182e+07
	Enterobacter_kobei_MSB1_1B	a	Trycycler+Medaka-long+NextPolish-short+HyPo-short	4837926	24		-1.05614e+07	-9.51859e+06	339068
	Enterobacter_kobei_MSB1_1B	b	Trycycler+Medaka-long+NextPolish-short+HyPo-short	4837927			-1.03862e+07
	Enterobacter_kobei_MSB1_1B	c	Trycycler+Medaka-long+NextPolish-short+HyPo-short	4837926			-8.59663e+06
	Enterobacter_kobei_MSB1_1B	d	Trycycler+Medaka-long+NextPolish-short+HyPo-short	4837926			-8.53012e+06
	Haemophilus_M1C132_1	a	Trycycler+Medaka-long+NextPolish-short+HyPo-short	2051881	33		-1.68593e+07	-2.85572e+07	97128.5
	Haemophilus_M1C132_1	b	Trycycler+Medaka-long+NextPolish-short+HyPo-short	2051882			-1.65598e+07
	Haemophilus_M1C132_1	c	Trycycler+Medaka-long+NextPolish-short+HyPo-short	2051882			-4.03424e+07
	Haemophilus_M1C132_1	d	Trycycler+Medaka-long+NextPolish-short+HyPo-short	2051882			-4.04672e+07
	Klebsiella_oxytoca_MSB1_2C	a	Trycycler+Medaka-long+NextPolish-short+HyPo-short	5804451	15		-2.72753e+07	-1.63818e+07	50209
	Klebsiella_oxytoca_MSB1_2C	c	Trycycler+Medaka-long+NextPolish-short+HyPo-short	5804452			-1.09146e+07
	Klebsiella_oxytoca_MSB1_2C	d	Trycycler+Medaka-long+NextPolish-short+HyPo-short	5804453			-1.09557e+07
	Klebsiella_variicola_INF345	a	Trycycler+Medaka-long+NextPolish-short+HyPo-short	5417255	12		-1.04601e+07	-9.82883e+06	43065.8
	Klebsiella_variicola_INF345	b	Trycycler+Medaka-long+NextPolish-short+HyPo-short	5417255			-1.06462e+07
	Klebsiella_variicola_INF345	c	Trycycler+Medaka-long+NextPolish-short+HyPo-short	5417255			-9.14193e+06
	Klebsiella_variicola_INF345	d	Trycycler+Medaka-long+NextPolish-short+HyPo-short	5417255			-9.06706e+06
	Acinetobacter_baumannii_J9	a	Trycycler+Medaka-long+NextPolish-short+NextPolish-short	3798645	33	74	-9.59651e+06	-8.52106e+06	81111	-1.44368e+07	113385
	Acinetobacter_baumannii_J9	b	Trycycler+Medaka-long+NextPolish-short+NextPolish-short	3798644			-9.55866e+06
	Acinetobacter_baumannii_J9	c	Trycycler+Medaka-long+NextPolish-short+NextPolish-short	3798645			-7.41595e+06
	Acinetobacter_baumannii_J9	d	Trycycler+Medaka-long+NextPolish-short+NextPolish-short	3798644			-7.51311e+06
	Citrobacter_koseri_MINF_9D	a	Trycycler+Medaka-long+NextPolish-short+NextPolish-short	4758905	12		-7.65131e+06	-1.43023e+07	51075.6
	Citrobacter_koseri_MINF_9D	b	Trycycler+Medaka-long+NextPolish-short+NextPolish-short	4758907			-7.65044e+06
	Citrobacter_koseri_MINF_9D	c	Trycycler+Medaka-long+NextPolish-short+NextPolish-short	4758908			-2.09891e+07
	Citrobacter_koseri_MINF_9D	d	Trycycler+Medaka-long+NextPolish-short+NextPolish-short	4758908			-2.09182e+07
	Enterobacter_kobei_MSB1_1B	a	Trycycler+Medaka-long+NextPolish-short+NextPolish-short	4837926	15		-1.05577e+07	-9.51798e+06	339677
	Enterobacter_kobei_MSB1_1B	b	Trycycler+Medaka-long+NextPolish-short+NextPolish-short	4837927			-1.03911e+07
	Enterobacter_kobei_MSB1_1B	c	Trycycler+Medaka-long+NextPolish-short+NextPolish-short	4837926			-8.59508e+06
	Enterobacter_kobei_MSB1_1B	d	Trycycler+Medaka-long+NextPolish-short+NextPolish-short	4837926			-8.52802e+06
	Haemophilus_M1C132_1	a	Trycycler+Medaka-long+NextPolish-short+NextPolish-short	2051881	9		-1.68551e+07	-2.85555e+07	98784.5
	Haemophilus_M1C132_1	b	Trycycler+Medaka-long+NextPolish-short+NextPolish-short	2051882			-1.65593e+07
	Haemophilus_M1C132_1	c	Trycycler+Medaka-long+NextPolish-short+NextPolish-short	2051882			-4.03405e+07
	Haemophilus_M1C132_1	d	Trycycler+Medaka-long+NextPolish-short+NextPolish-short	2051882			-4.04672e+07
	Klebsiella_oxytoca_MSB1_2C	a	Trycycler+Medaka-long+NextPolish-short+NextPolish-short	5804451	5		-2.7275e+07	-1.63813e+07	50783
	Klebsiella_oxytoca_MSB1_2C	c	Trycycler+Medaka-long+NextPolish-short+NextPolish-short	5804452			-1.09144e+07
	Klebsiella_oxytoca_MSB1_2C	d	Trycycler+Medaka-long+NextPolish-short+NextPolish-short	5804453			-1.09544e+07
	Klebsiella_variicola_INF345	a	Trycycler+Medaka-long+NextPolish-short+NextPolish-short	5417255	0		-1.04577e+07	-9.82867e+06	43228.5
	Klebsiella_variicola_INF345	b	Trycycler+Medaka-long+NextPolish-short+NextPolish-short	5417255			-1.06462e+07
	Klebsiella_variicola_INF345	c	Trycycler+Medaka-long+NextPolish-short+NextPolish-short	5417255			-9.14157e+06
	Klebsiella_variicola_INF345	d	Trycycler+Medaka-long+NextPolish-short+NextPolish-short	5417255			-9.06918e+06
	Acinetobacter_baumannii_J9	a	Trycycler+Medaka-long+NextPolish-short+ntEdit-short	3798645	40	74	-9.59817e+06	-8.51953e+06	82638.5	-1.44346e+07	115519
	Acinetobacter_baumannii_J9	b	Trycycler+Medaka-long+NextPolish-short+ntEdit-short	3798642			-9.55247e+06
	Acinetobacter_baumannii_J9	c	Trycycler+Medaka-long+NextPolish-short+ntEdit-short	3798645			-7.41652e+06
	Acinetobacter_baumannii_J9	d	Trycycler+Medaka-long+NextPolish-short+ntEdit-short	3798645			-7.51097e+06
	Citrobacter_koseri_MINF_9D	a	Trycycler+Medaka-long+NextPolish-short+ntEdit-short	4758908	0		-7.64002e+06	-1.42984e+07	54955.6
	Citrobacter_koseri_MINF_9D	b	Trycycler+Medaka-long+NextPolish-short+ntEdit-short	4758908			-7.64557e+06
	Citrobacter_koseri_MINF_9D	c	Trycycler+Medaka-long+NextPolish-short+ntEdit-short	4758908			-2.09891e+07
	Citrobacter_koseri_MINF_9D	d	Trycycler+Medaka-long+NextPolish-short+ntEdit-short	4758908			-2.09188e+07
	Enterobacter_kobei_MSB1_1B	a	Trycycler+Medaka-long+NextPolish-short+ntEdit-short	4837926	6		-1.05569e+07	-9.51622e+06	341432
	Enterobacter_kobei_MSB1_1B	b	Trycycler+Medaka-long+NextPolish-short+ntEdit-short	4837926			-1.03849e+07
	Enterobacter_kobei_MSB1_1B	c	Trycycler+Medaka-long+NextPolish-short+ntEdit-short	4837926			-8.59463e+06
	Enterobacter_kobei_MSB1_1B	d	Trycycler+Medaka-long+NextPolish-short+ntEdit-short	4837926			-8.52848e+06
	Haemophilus_M1C132_1	a	Trycycler+Medaka-long+NextPolish-short+ntEdit-short	2051882	19		-1.68482e+07	-2.85541e+07	100183
	Haemophilus_M1C132_1	b	Trycycler+Medaka-long+NextPolish-short+ntEdit-short	2051882			-1.65598e+07
	Haemophilus_M1C132_1	c	Trycycler+Medaka-long+NextPolish-short+ntEdit-short	2051882			-4.03411e+07
	Haemophilus_M1C132_1	d	Trycycler+Medaka-long+NextPolish-short+ntEdit-short	2051882			-4.04673e+07
	Klebsiella_oxytoca_MSB1_2C	a	Trycycler+Medaka-long+NextPolish-short+ntEdit-short	5804453	6		-2.7263e+07	-1.6376e+07	56009.8
	Klebsiella_oxytoca_MSB1_2C	c	Trycycler+Medaka-long+NextPolish-short+ntEdit-short	5804453			-1.09107e+07
	Klebsiella_oxytoca_MSB1_2C	d	Trycycler+Medaka-long+NextPolish-short+ntEdit-short	5804453			-1.09544e+07
	Klebsiella_variicola_INF345	a	Trycycler+Medaka-long+NextPolish-short+ntEdit-short	5417255	3		-1.04611e+07	-9.82887e+06	43018.7
	Klebsiella_variicola_INF345	b	Trycycler+Medaka-long+NextPolish-short+ntEdit-short	5417255			-1.06463e+07
	Klebsiella_variicola_INF345	c	Trycycler+Medaka-long+NextPolish-short+ntEdit-short	5417255			-9.14165e+06
	Klebsiella_variicola_INF345	d	Trycycler+Medaka-long+NextPolish-short+ntEdit-short	5417255			-9.06644e+06
	Acinetobacter_baumannii_J9	a	Trycycler+Medaka-long+NextPolish-short+Pilon-short	3798645	33	1795	-9.59651e+06	-8.52106e+06	81111	-1.44359e+07	114209
	Acinetobacter_baumannii_J9	b	Trycycler+Medaka-long+NextPolish-short+Pilon-short	3798644			-9.55866e+06
	Acinetobacter_baumannii_J9	c	Trycycler+Medaka-long+NextPolish-short+Pilon-short	3798645			-7.41595e+06
	Acinetobacter_baumannii_J9	d	Trycycler+Medaka-long+NextPolish-short+Pilon-short	3798644			-7.51311e+06
	Citrobacter_koseri_MINF_9D	a	Trycycler+Medaka-long+NextPolish-short+Pilon-short	4758905	12		-7.65131e+06	-1.43023e+07	51075.6
	Citrobacter_koseri_MINF_9D	b	Trycycler+Medaka-long+NextPolish-short+Pilon-short	4758907			-7.65044e+06
	Citrobacter_koseri_MINF_9D	c	Trycycler+Medaka-long+NextPolish-short+Pilon-short	4758908			-2.09891e+07
	Citrobacter_koseri_MINF_9D	d	Trycycler+Medaka-long+NextPolish-short+Pilon-short	4758908			-2.09182e+07
	Enterobacter_kobei_MSB1_1B	a	Trycycler+Medaka-long+NextPolish-short+Pilon-short	4837926	18		-1.05577e+07	-9.51688e+06	340773
	Enterobacter_kobei_MSB1_1B	b	Trycycler+Medaka-long+NextPolish-short+Pilon-short	4837927			-1.03857e+07
	Enterobacter_kobei_MSB1_1B	c	Trycycler+Medaka-long+NextPolish-short+Pilon-short	4837926			-8.59614e+06
	Enterobacter_kobei_MSB1_1B	d	Trycycler+Medaka-long+NextPolish-short+Pilon-short	4837926			-8.52802e+06
	Haemophilus_M1C132_1	a	Trycycler+Medaka-long+NextPolish-short+Pilon-short	2051881	9		-1.68551e+07	-2.8553e+07	101326
	Haemophilus_M1C132_1	b	Trycycler+Medaka-long+NextPolish-short+Pilon-short	2051882			-1.65593e+07
	Haemophilus_M1C132_1	c	Trycycler+Medaka-long+NextPolish-short+Pilon-short	2051882			-4.03345e+07
	Haemophilus_M1C132_1	d	Trycycler+Medaka-long+NextPolish-short+Pilon-short	2051882			-4.0463e+07
	Klebsiella_oxytoca_MSB1_2C	a	Trycycler+Medaka-long+NextPolish-short+Pilon-short	5804307	293		-2.72738e+07	-1.63808e+07	51286.3
	Klebsiella_oxytoca_MSB1_2C	c	Trycycler+Medaka-long+NextPolish-short+Pilon-short	5804452			-1.0914e+07
	Klebsiella_oxytoca_MSB1_2C	d	Trycycler+Medaka-long+NextPolish-short+Pilon-short	5804453			-1.09544e+07
	Klebsiella_variicola_INF345	a	Trycycler+Medaka-long+NextPolish-short+Pilon-short	5416852	1430		-1.04619e+07	-9.82794e+06	43949.7
	Klebsiella_variicola_INF345	b	Trycycler+Medaka-long+NextPolish-short+Pilon-short	5417034			-1.06507e+07
	Klebsiella_variicola_INF345	c	Trycycler+Medaka-long+NextPolish-short+Pilon-short	5417255			-9.14157e+06
	Klebsiella_variicola_INF345	d	Trycycler+Medaka-long+NextPolish-short+Pilon-short	5417255			-9.05763e+06
	Acinetobacter_baumannii_J9	a	Trycycler+Medaka-long+NextPolish-short+POLCA-short	3798645	33	71	-9.59651e+06	-8.52074e+06	81432.9	-1.44364e+07	113764
	Acinetobacter_baumannii_J9	b	Trycycler+Medaka-long+NextPolish-short+POLCA-short	3798644			-9.55856e+06
	Acinetobacter_baumannii_J9	c	Trycycler+Medaka-long+NextPolish-short+POLCA-short	3798645			-7.41476e+06
	Acinetobacter_baumannii_J9	d	Trycycler+Medaka-long+NextPolish-short+POLCA-short	3798644			-7.51311e+06
	Citrobacter_koseri_MINF_9D	a	Trycycler+Medaka-long+NextPolish-short+POLCA-short	4758905	12		-7.65131e+06	-1.43023e+07	51039.1
	Citrobacter_koseri_MINF_9D	b	Trycycler+Medaka-long+NextPolish-short+POLCA-short	4758907			-7.65044e+06
	Citrobacter_koseri_MINF_9D	c	Trycycler+Medaka-long+NextPolish-short+POLCA-short	4758908			-2.09893e+07
	Citrobacter_koseri_MINF_9D	d	Trycycler+Medaka-long+NextPolish-short+POLCA-short	4758908			-2.09181e+07
	Enterobacter_kobei_MSB1_1B	a	Trycycler+Medaka-long+NextPolish-short+POLCA-short	4837926	12		-1.05566e+07	-9.51758e+06	340080
	Enterobacter_kobei_MSB1_1B	b	Trycycler+Medaka-long+NextPolish-short+POLCA-short	4837927			-1.03906e+07
	Enterobacter_kobei_MSB1_1B	c	Trycycler+Medaka-long+NextPolish-short+POLCA-short	4837926			-8.59481e+06
	Enterobacter_kobei_MSB1_1B	d	Trycycler+Medaka-long+NextPolish-short+POLCA-short	4837926			-8.5283e+06
	Haemophilus_M1C132_1	a	Trycycler+Medaka-long+NextPolish-short+POLCA-short	2051881	9		-1.68551e+07	-2.85557e+07	98577.2
	Haemophilus_M1C132_1	b	Trycycler+Medaka-long+NextPolish-short+POLCA-short	2051882			-1.65593e+07
	Haemophilus_M1C132_1	c	Trycycler+Medaka-long+NextPolish-short+POLCA-short	2051882			-4.03405e+07
	Haemophilus_M1C132_1	d	Trycycler+Medaka-long+NextPolish-short+POLCA-short	2051882			-4.0468e+07
	Klebsiella_oxytoca_MSB1_2C	a	Trycycler+Medaka-long+NextPolish-short+POLCA-short	5804451	5		-2.7275e+07	-1.63813e+07	50783
	Klebsiella_oxytoca_MSB1_2C	c	Trycycler+Medaka-long+NextPolish-short+POLCA-short	5804452			-1.09144e+07
	Klebsiella_oxytoca_MSB1_2C	d	Trycycler+Medaka-long+NextPolish-short+POLCA-short	5804453			-1.09544e+07
	Klebsiella_variicola_INF345	a	Trycycler+Medaka-long+NextPolish-short+POLCA-short	5417255	0		-1.04577e+07	-9.82697e+06	44926.6
	Klebsiella_variicola_INF345	b	Trycycler+Medaka-long+NextPolish-short+POLCA-short	5417255			-1.06462e+07
	Klebsiella_variicola_INF345	c	Trycycler+Medaka-long+NextPolish-short+POLCA-short	5417255			-9.14173e+06
	Klebsiella_variicola_INF345	d	Trycycler+Medaka-long+NextPolish-short+POLCA-short	5417255			-9.06222e+06
	Acinetobacter_baumannii_J9	a	Trycycler+Medaka-long+NextPolish-short+Racon-short	3798681	306	1446	-9.63756e+06	-8.54233e+06	59840.4	-1.44569e+07	93244
	Acinetobacter_baumannii_J9	b	Trycycler+Medaka-long+NextPolish-short+Racon-short	3798676			-9.5924e+06
	Acinetobacter_baumannii_J9	c	Trycycler+Medaka-long+NextPolish-short+Racon-short	3798655			-7.42069e+06
	Acinetobacter_baumannii_J9	d	Trycycler+Medaka-long+NextPolish-short+Racon-short	3798658			-7.51867e+06
	Citrobacter_koseri_MINF_9D	a	Trycycler+Medaka-long+NextPolish-short+Racon-short	4758929	265		-7.6711e+06	-1.4315e+07	38309.8
	Citrobacter_koseri_MINF_9D	b	Trycycler+Medaka-long+NextPolish-short+Racon-short	4758934			-7.66585e+06
	Citrobacter_koseri_MINF_9D	c	Trycycler+Medaka-long+NextPolish-short+Racon-short	4758926			-2.09965e+07
	Citrobacter_koseri_MINF_9D	d	Trycycler+Medaka-long+NextPolish-short+Racon-short	4758924			-2.09267e+07
	Enterobacter_kobei_MSB1_1B	a	Trycycler+Medaka-long+NextPolish-short+Racon-short	4837955	268		-1.0576e+07	-9.53586e+06	321798
	Enterobacter_kobei_MSB1_1B	b	Trycycler+Medaka-long+NextPolish-short+Racon-short	4837954			-1.04105e+07
	Enterobacter_kobei_MSB1_1B	c	Trycycler+Medaka-long+NextPolish-short+Racon-short	4837941			-8.61614e+06
	Enterobacter_kobei_MSB1_1B	d	Trycycler+Medaka-long+NextPolish-short+Racon-short	4837941			-8.54072e+06
	Haemophilus_M1C132_1	a	Trycycler+Medaka-long+NextPolish-short+Racon-short	2051901	290		-1.6879e+07	-2.86033e+07	51035
	Haemophilus_M1C132_1	b	Trycycler+Medaka-long+NextPolish-short+Racon-short	2051921			-1.66145e+07
	Haemophilus_M1C132_1	c	Trycycler+Medaka-long+NextPolish-short+Racon-short	2051903			-4.04002e+07
	Haemophilus_M1C132_1	d	Trycycler+Medaka-long+NextPolish-short+Racon-short	2051898			-4.05194e+07
	Klebsiella_oxytoca_MSB1_2C	a	Trycycler+Medaka-long+NextPolish-short+Racon-short	5804483	133		-2.72994e+07	-1.63925e+07	39511.6
	Klebsiella_oxytoca_MSB1_2C	c	Trycycler+Medaka-long+NextPolish-short+Racon-short	5804466			-1.09184e+07
	Klebsiella_oxytoca_MSB1_2C	d	Trycycler+Medaka-long+NextPolish-short+Racon-short	5804471			-1.09598e+07
	Klebsiella_variicola_INF345	a	Trycycler+Medaka-long+NextPolish-short+Racon-short	5417277	184		-1.04665e+07	-9.83636e+06	35535.9
	Klebsiella_variicola_INF345	b	Trycycler+Medaka-long+NextPolish-short+Racon-short	5417266			-1.06528e+07
	Klebsiella_variicola_INF345	c	Trycycler+Medaka-long+NextPolish-short+Racon-short	5417268			-9.15076e+06
	Klebsiella_variicola_INF345	d	Trycycler+Medaka-long+NextPolish-short+Racon-short	5417271			-9.07533e+06
